# Supplementary material for: Reliable RNA-seq analysis from FFPE specimens as a means to accelerate cancer-related health disparities research
Source: PLoS One. 2025 Apr 21;20(4):e0321631. doi: 10.1371/journal.pone.0321631 (PMC12011225; doi:10.1371/journal.pone.0321631)
Supplement: S1 Table — (XLSX) [file pone.0321631.s013.xlsx]

## Sheet: Sup Table 1
sample ID	Sample Type	Age of specimen block (years)	RNA seq	Libarary / platform	Length (mm)	Width (mm)	Surface Area (mm^2)	Surface Area (cm^2)	No. of Slides used	Total Surface Area (cm^2) used	A260	A280	A230	A260/A280	A260/A230	ng/µL	Elution Volume (µL)	Baylor yield ng	Baylor yield ng/cm^2	RNA sent out (µg)		imputed volume
OPSCC_01	OPSCC	18	yes	TruSeq RNA exome kit	6.38	6.76	43.1288	0.431288	9	3.88159	0.159	0.079	0.841	2.016	0.189	126.943	25	3173.57	817.596	2.91969		23
OPSCC_02	OPSCC	19	yes	TruSeq RNA exome kit	11.25	9.21	103.613	1.03613	10	10.3613	0.142	0.07	0.734	2.015	0.193	113.416	25	2835.4	273.654	2.60857		23
OPSCC_03	OPSCC	2	yes	TruSeq RNA exome kit	23.07	13.24	305.447	3.05447	3	9.1634	0.329	0.165	0.204	1.999	1.617	263.442	25	6586.05	718.734	4		15.1836
OPSCC_04	OPSCC	6	yes	TruSeq RNA exome kit	4.66	6.56	30.5696	0.305696	6	1.83418	0.16	0.08	0.49	1.983	0.322	126.376	23	2906.65	1584.72	2.6539		21
OPSCC_05	OPSCC	6	yes	TruSeq RNA exome kit	6	7.2	43.2	0.432	8	3.456	0.278	0.143	0.421	1.945	0.659	222.174	20	4443.48	1285.73	3.99913		18
OPSCC_06	OPSCC	7	yes	TruSeq RNA exome kit	12.06	7.62	91.8972	0.918972	8	7.35178	0.15	0.08	0.37	2.035	0.416	122.253	23	2811.82	382.468	2.56731		21
OPSCC_07	OPSCC	9	yes	TruSeq RNA exome kit	4.2	13.74	57.708	0.57708	7	4.03956	0.155	0.075		2.059	0.15	124.283	30	3728.49	922.994	3.47992		28
OPSCC_08	OPSCC	9	yes	TruSeq RNA exome kit	8.79	14.42	126.752	1.26752	7	8.87263	0.12	0.06	0.51	2.022	0.238	97.846	23	2250.46	253.641			#VALUE!
OPSCC_09	OPSCC	12	yes	TruSeq RNA exome kit	14.17	14.1	199.797	1.99797	7	13.9858	0.178	0.09	0.255	1.978	0.698	142.516	25	3562.9	254.751	3.27787		23
Normal_09a	Matched normal	12	yes	TruSeq RNA exome kit	14.33	14.2	203.486	2.03486	7	14.244	0.144	0.072	0.47	2.003	0.306	114.991	25	2874.78	201.823	2.64479		23
Normal_09b	Matched normal	12	yes	TruSeq RNA exome kit	21.76	23.93	520.717	5.20717	7	36.4502	0.147	0.073	0.808	2.015	0.181	117.273	25	2931.82	80.4338	2.69728		23
OPSCC_12	OPSCC	12	yes	TruSeq RNA exome kit	22.79	20.74	472.665	4.72665	7	33.0865	0.133	0.067	0.145	1.985	0.916	106.582	25	2664.55	80.5328	2.45139		23
OPSCC_13	OPSCC	12	yes	TruSeq RNA exome kit	22.6	23.64	534.264	5.34264	6	32.0558	0.36	0.188	0.224	1.912	1.606	287.914	25	7197.85	224.541	4		13.893
OPSCC_14	OPSCC	12	yes	TruSeq RNA exome kit	11.78	10.62	125.104	1.25104	16	20.0166	0.183	0.093	0.276	1.98	0.665	146.765	50	7338.25	366.609	4		27.2545
OPSCC_15	OPSCC	13	yes	TruSeq RNA exome kit	13.28	15.85	210.488	2.10488	14	29.4683	0.235	0.119	0.557	1.968	0.421	187.739	50	9386.95	318.544	4		21.3062
OPSCC_16	OPSCC	15	yes	TruSeq RNA exome kit	7.62	8.09	61.6458	0.616458	7	4.31521	0.133	0.065	1.358	2.043	0.098	106.643	25	2666.07	617.833	2.45279		23
OPSCC_17	OPSCC	15	yes	TruSeq RNA exome kit	14.79	17.35	256.606	2.56607	12	30.7928	0.662	0.331	0.931	2	0.712	529.913	25	13247.8	430.225	4		7.54841
OPSCC_18	OPSCC	16	yes	TruSeq RNA exome kit	6.53	7.86	51.3258	0.513258	10	5.13258	0.202	0.105	1.289	1.923	0.157	161.926	20	3238.52	630.973	2.91467		18
OPSCC_19	OPSCC	17	yes	TruSeq RNA exome kit	12.3	21.57	265.311	2.65311	10	26.5311	0.222	0.11	1.886	2.025	0.118	177.636	20	3552.72	133.908	3.19745		18
OPSCC_20	OPSCC	18	yes	TruSeq RNA exome kit	6.01	14.29	85.8829	0.858829	7	6.0118	0.234	0.119	0.353	1.961	0.664	187.418	25	4685.45	779.375	4		21.3427
OPSCC_21	OPSCC	23	yes	TruSeq RNA exome kit	8.56	8.93	76.4408	0.764408	12	9.1729	0.157	0.081	0.649	1.942	0.242	125.377	25	3134.42	341.705	2.88367		23
OPSCC_22	OPSCC	11	yes	TruSeq RNA exome kit												NA						#VALUE!
OPSCC_23	OPSCC	11	yes	TruSeq RNA exome kit												NA						#VALUE!
OPSCC_24	OPSCC	1	yes	TruSeq Stranded RNA with Ribo-Zero	20.35	20.19	410.867	4.10867	13	53.4126	0.02	0.01	0.936	2.04	0.022	16.178	30	485.34	9.08661			#VALUE!
OPSCC_25	OPSCC	2	yes	TruSeq Stranded RNA with Ribo-Zero	12.95	12.26	158.767	1.58767	13	20.6397	0.101	0.048	0.127	2.076	0.792	80.51	30	2415.3	117.022			#VALUE!
OPSCC_26	OPSCC	2	yes	TruSeq Stranded RNA with Ribo-Zero	23.07	13.24	305.447	3.05447	3	9.1634	0.329	0.165	0.204	1.999	1.617	263.442	25	6586.05	718.734	4		15.1836
OPSCC_27	OPSCC	5	yes	TruSeq Stranded RNA with Ribo-Zero	19.42	16	310.72	3.1072	4	12.4288	0.135	0.065	0.265	2.082	0.509	108.057	27	2917.54	234.74	2.70142		25
OPSCC_28	OPSCC	6	yes	TruSeq Stranded RNA with Ribo-Zero	31.52	13.22	416.694	4.16694	10	41.6694	0.113	0.063	0.238	1.799	0.475	90.546	25	2263.65	54.324			#VALUE!
OPSCC_29	OPSCC	6	yes	TruSeq Stranded RNA with Ribo-Zero	20.1	22.8	458.28	4.5828	10	45.828	0.369	0.186	0.231	1.985	1.598	294.892	30	8846.76	193.043			0
OPSCC_30	OPSCC	7	yes	TruSeq Stranded RNA with Ribo-Zero	12.06	7.62	91.8972	0.918972	8	7.35178	0.15	0.08	0.37	2.035	0.416	122.253	23	2811.82	382.468	2.56731		21
OPSCC_31	OPSCC	5	yes	TruSeq Stranded RNA with Ribo-Zero	25.26	14.13	356.924	3.56924	10	35.6924	0.172	0.085	0.213	2.02	0.805	137.368	25	3434.2	96.2166	3.15946		23
OPSCC_32	OPSCC	6	yes	TruSeq Stranded RNA with Ribo-Zero	26.58	16.63	442.025	4.42025	10	44.2025	0.037	0.017	0.719	2.138	0.052	29.677	25	741.925	16.7847			#VALUE!
OPSCC_33	OPSCC	6	yes	TruSeq Stranded RNA with Ribo-Zero	13.29	17.11	227.392	2.27392	10	22.7392	0.138	0.069	0.154	2.006	0.896	110.411	25	2760.28	121.388	2.53945		23
OPSCC_34	OPSCC	6	yes	MACE-seq	7.64	4.55	34.762	0.34762	6	2.08572	0.1	0.05	0.19	1.911	0.509	76.17	23	1751.91	839.955
OPSCC_35	OPSCC	23	yes	MACE-seq	28.09	17.29	485.676	4.85676	16	77.7082	0.05	0.026	0.72	1.934	0.07	40.207	50	2010.35	25.8705
OPSCC_36	OPSCC	2	yes	MACE-seq	12.95	12.26	158.767	1.58767	13	20.6397	0.101	0.048	0.127	2.076	0.792	80.51	30	2415.3	117.022
OPSCC_37	OPSCC	7	yes	MACE-seq	14.35	11.8	169.33	1.6933	7	11.8531	0.12	0.06	0.1	2.013	1.179	92.029	23	2116.67	178.575
OPSCC_38	OPSCC	11	yes	MACE-seq	5.48	6.41	35.1268	0.351268	8	2.81014	0.091	0.046	0.272	1.976	0.334	72.561	25	1814.03	645.527
OPSCC_39	OPSCC	12	yes	MACE-seq	13.8	12.27	169.326	1.69326	6	10.1596	0.124	0.062	0.488	2.016	0.255	99.384	25	2484.6	244.558
OPSCC_40	OPSCC	14	yes	MACE-seq	8.28	6.82	56.4696	0.564696	10	5.64696	0.177	0.093	0.406	1.913	0.437	141.883	21	2979.54	527.637	2.69578
OPSCC_41	OPSCC	14	yes	MACE-seq	6.75	7.53	50.8275	0.508275	7	3.55793	0.103	0.051	0.054	2.022	1.9	82.09	25	2052.25	576.811
OPSCC_42	OPSCC	16	yes	MACE-seq	9.66	8.18	79.0188	0.790188	10	7.90188	0.11	0.055	0.532	1.986	0.207	87.956	20	1759.12	222.62
OPSCC_43	OPSCC	17	yes	MACE-seq	5.02	4.19	21.0338	0.210338	10	2.10338	0.049	0.027	0.481	1.844	0.103	39.492	24	947.808	450.612
OPSCC_44	OPSCC	24	no	NA	5	4	20	0.2	11	2.2	0.019	0.009	0.539	2.048	0.035	15.265	30	457.95	208.159
OPSCC_45	OPSCC	24	no	NA	11	5	55	0.55	9	4.95	0.17	0.09	0.632	1.894	0.269	136.134	30	4084.02	825.055	3.81175
OPSCC_46	OPSCC	24	no	NA	17	15	255	2.55	4	10.2	0.051	0.026	0.273	1.96	0.188	41.065	30	1231.95	120.779
OPSCC_47	OPSCC	24	no	NA	6	8	48	0.48	9	4.32	0.014	0.007	0.852	2.064	0.017	11.538	30	346.14	80.125
OPSCC_48	OPSCC	24	no	NA	7	3	21	0.21	11	2.31	0.04	0.019	1.225	2.151	0.033	32.349	30	970.47	420.117
OPSCC_50	OPSCC	24	no	NA	8.02	11.09	88.9418	0.889418	12	10.673	0.204	0.106	0.727	1.922	0.28	162.978	25	4074.45	381.752	3.74849
OPSCC_51	OPSCC	23	no	NA	13.23	12.25	162.067	1.62067	12	19.4481	0.156	0.081	0.382	1.927	0.408	124.432	25	3110.8	159.954	2.86194
OPSCC_52	OPSCC	23	no	NA	7.31	7.96	58.1876	0.581876	15	8.72814	0.011	0.007	0.309	1.62	0.037	9.143	25	228.575	26.1883
OPSCC_53	OPSCC	23	no	NA	9.08	6	54.48	0.5448	6	3.2688	0.018	0.008	0.58	2.312	0.03	14.116	20	282.32	86.3681
OPSCC_54	OPSCC	23	no	NA	24.98	15.47	386.441	3.86441	5	19.322	0.024	0.011	0.304	2.143	0.079	19.093	25	477.325	24.7037
OPSCC_54	OPSCC	23	no	NA	24.98	15.47	386.441	3.86441	15	57.9661	0.007	0.004	0.312	1.58	0.022	5.494	50	274.7	4.73898
OPSCC_55	OPSCC	23	no	NA	5	4	20	0.2	11	2.2	0.032	0.014	0.73	2.288	0.044	25.597	30	767.91	349.05
OPSCC_55	OPSCC	23	no	NA	14.44	12.24	176.746	1.76746	7	12.3722	0.067	0.033	0.196	2.015	0.342	53.61	23	1233.03	99.6614
OPSCC_56	OPSCC	22	no	NA	16.94	13.06	221.236	2.21236	10	22.1236	0.191	0.094	0.838	2.031	0.228	152.946	25	3823.65	172.831	3.51776
OPSCC_57	OPSCC	22	no	NA	10.5	10.32	108.36	1.0836	6	6.5016	0.078	0.037	1.056	2.096	0.074	62.495	20	1249.9	192.245
OPSCC_57	OPSCC	22	no	NA	10.5	10.32	108.36	1.0836	9	9.7524	0.115	0.06	0.071	1.92	1.613	91.743	25	2293.57	235.181
OPSCC_58	OPSCC	22	no	NA	5.96	5.72	34.0912	0.340912	6	2.04547	0.006	0.003	0.052	2.37	0.124	5.096	20	101.92	49.8271
OPSCC_59	OPSCC	22	no	NA	13.37	12.71	169.933	1.69933	9	15.2939	0.065	0.034	0.581	1.917	0.111	51.68	20	1033.6	67.5823
OPSCC_60	OPSCC	22	no	NA	9.1	9.29	84.539	0.84539	9	7.60851	0.053	0.024	1.097	2.18	0.049	42.601	20	852.02	111.983
OPSCC_60	OPSCC	22	no	NA	9.1	9.29	84.539	0.84539	3	2.53617	0.102	0.053	0.25	1.928	0.408	81.529	25	2038.22	803.663
OPSCC_61	OPSCC	22	no	NA	28.01	17.39	487.094	4.87094	4	19.4838	0.008	0.005	0.443	1.577	0.018	6.498	25	162.45	8.33771
OPSCC_61	OPSCC	22	no	NA	28.01	17.39	487.094	4.87094	16	77.935	0.011	0.007	0.627	1.596	0.017	8.609	50	430.45	5.52319
OPSCC_62	OPSCC	21	no	NA	14.12	13.24	186.949	1.86949	10	18.6949	0.002	0	0.007	-3.8	0.268	1.516	25	37.9	2.02729
OPSCC_62	OPSCC	21	no	NA	14.12	13.24	186.949	1.86949	10	18.6949	0.009	0.005	0.186	1.8	0.048	7.174	25	179.35	9.59354
OPSCC_63	OPSCC	21	no	NA	9.92	8.87	87.9904	0.879904	10	8.79904	0.027	0.014	0.575	1.936	0.047	21.762	25	544.05	61.8306
OPSCC_63	OPSCC	21	no	NA	9.92	8.87	87.9904	0.879904	10	8.79904	0.054	0.027	0.359	1.982	0.15	43.082	24	1033.97	117.509
OPSCC_64	OPSCC	21	no	NA	14.86	11.54	171.484	1.71484	6	10.2891	0.068	0.036	0.159	1.898	0.431	54.788	25	1369.7	133.122
OPSCC_64	OPSCC	21	no	NA	14.86	11.54	171.484	1.71484	8	13.7188	0.094	0.056	0.153	1.678	0.617	75.568	25	1889.2	137.709
OPSCC_65	OPSCC	20	no	NA	7.08	8.19	57.9852	0.579852	10	5.79852	0.088	0.045	0.473	1.951	0.185	70.078	20	1401.56	241.71
OPSCC_66	OPSCC	20	no	NA	7.64	7.01	53.5564	0.535564	10	5.35564	0.248	0.122	1.046	2.029	0.237	198.368	25	4959.2	925.977	4
OPSCC_67	OPSCC	20	no	NA	11.26	14.49	163.157	1.63157	7	11.421	0.02	0.011	0.131	1.88	0.155	16.261	23	374.003	32.7469
OPSCC_67	OPSCC	20	no	NA	8.05	8.51	68.5055	0.685055	9	6.16549	0.036	0.017	0.997	2.165	0.036	28.839	25	720.975	116.937
OPSCC_68	OPSCC	18	no	NA	16.22	11.43	185.395	1.85395	10	18.5395	0.004	0.001	0.386	4.75	0.01	3.021	25	75.525	4.07374
OPSCC_68	OPSCC	18	no	NA	16.22	11.43	185.395	1.85395	10	18.5395	0.013	0.007	0.142	1.784	0.092	10.495	24	251.88	13.5862
OPSCC_69	OPSCC	18	no	NA	6.3	13.87	87.381	0.87381	9	7.86429	0.045	0.023	0.232	1.936	0.193	35.879	20	717.58	91.2454
OPSCC_70	OPSCC	17	no	NA	10.83	7.62	82.5246	0.825246	15	12.3787	0.273	0.131	1.481	2.083	0.184	218.229	50	10911.5	881.47	4
OPSCC_71	OPSCC	17	no	NA	19.64	17.6	345.664	3.45664	10	34.5664	0.09	0.045	0.55	1.992	0.163	71.808	50	3590.4	103.87	3.44678
OPSCC_72	OPSCC	17	no	NA	17.39	7.58	131.816	1.31816	10	13.1816	0.477	0.24	0.795	1.987	0.601	381.912	25	9547.8	724.327	4
OPSCC_73	OPSCC	16	no	NA	14.98	10.58	158.488	1.58488	10	15.8488	0.318	0.158	0.434	2.014	0.732	254.085	25	6352.12	400.794	4
OPSCC_74	OPSCC	16	no	NA	14.86	5.07	75.3402	0.753402	10	7.53402	0.14	0.07	0.511	2.002	0.273	111.664	25	2791.6	370.533	2.56827
OPSCC_75	OPSCC	16	no	NA	8.74	9.32	81.4568	0.814568	10	8.14568	0.013	0.008	0.196	1.641	0.064	10.004	25	250.1	30.7034
OPSCC_75	OPSCC	16	no	NA	8.74	9.32	81.4568	0.814568	10	8.14568	0.009	0.003	0.125	2.612	0.07	6.975	27	188.325	23.1196
OPSCC_76	OPSCC	16	no	NA	13.17	5.75	75.7275	0.757275	10	7.57275	0.166	0.085	0.711	1.956	0.233	132.604	25	3315.1	437.767	3.04989
OPSCC_77	OPSCC	16	no	NA	17.01	7.04	119.75	1.1975	17	20.3576	0.247	0.125	0.196	1.97	1.256	197.487	47	9281.89	455.943	4
OPSCC_79	OPSCC	16	no	NA	13.4	6.6	88.44	0.8844	15	13.266	0.185	0.097	0.234	1.915	0.791	148.296	25	3707.4	279.466	3.41081
OPSCC_80	OPSCC	16	no	NA	7.9	6.75	53.325	0.53325	7	3.73275	0.042	0.019	0.648	2.218	0.064	33.347	20	666.94	178.673
OPSCC_81	OPSCC	16	no	NA	11.83	12.81	151.542	1.51542	15	22.7313	0.093	0.046	0.766	2.01	0.121	74.14	25	1853.5	81.5394
OPSCC_81	OPSCC	16	no	NA	11.83	12.81	151.542	1.51542	4	6.06169	-0.011	-0.008	0.454	1.403	-0.024	0	27	0	0
OPSCC_82	OPSCC	16	no	NA	10.73	11.21	120.283	1.20283	10	12.0283	0.195	0.101	0.676	1.922	0.288	155.706	20	3114.12	258.899	2.80271
OPSCC_83	OPSCC	15	no	NA	10.47	4.54	47.5338	0.475338	10	4.75338	0.074	0.037	0.593	1.987	0.124	58.849	28	1647.77	346.653
OPSCC_83	OPSCC	15	no	NA	10.47	4.54	47.5338	0.475338	10	4.75338	0.087	0.042	0.936	2.084	0.093	69.246	25	1731.15	364.193
OPSCC_84	OPSCC	15	no	NA	6.01	4.28	25.7228	0.257228	10	2.57228	0.057	0.034	0.104	1.702	0.551	45.704	25	1142.6	444.197
OPSCC_84	OPSCC	15	no	NA	6.01	4.28	25.7228	0.257228	10	2.57228	0.017	0.009	0.033	1.899	0.512	13.458	25	336.45	130.798
OPSCC_85	OPSCC	15	no	NA	19.35	7.77	150.35	1.5035	10	15.035	0.183	0.091	1.056	2.007	0.173	146.218	24	3509.23	233.405	3.2168
OPSCC_86	OPSCC	15	no	NA	17.25	13.01	224.422	2.24422	10	22.4422	0.497	0.248	0.838	2.006	0.593	397.487	25	9937.18	442.789	4
OPSCC_87	OPSCC	15	no	NA	30.3	13.14	398.142	3.98142	8	31.8514	0.239	0.123	0.261	1.936	0.916	191.079	25	4776.98	149.977	4
OPSCC_88	OPSCC	14	no	NA	8.11	8.84	71.6924	0.716924	10	7.16924	0.196	0.106	0.6	1.857	0.327	157.146	25	3928.65	547.987	3.61436
OPSCC_89	OPSCC	14	no	NA	6.08	4.05	24.624	0.24624	15	3.6936	0.139	0.072	0.368	1.924	0.378	111.447	43	4792.22	1297.44	4
OPSCC_90	OPSCC	14	no	NA	10.74	7.85	84.309	0.84309	10	8.4309	0.141	0.072	0.157	1.954	0.899	112.562	27	3039.17	360.48	2.81405
OPSCC_91	OPSCC	14	no	NA	7.26	7.98	57.9348	0.579348	10	5.79348	0.279	0.143	0.26	1.949	1.071	222.879	24	5349.1	923.296	4
OPSCC_92	OPSCC	14	no	NA	12.49	6.29	78.5621	0.785621	10	7.85621	0.137	0.071	0.668	1.933	0.205	109.297	24	2623.13	333.892
OPSCC_92	OPSCC	14	no	NA	12.49	6.29	78.5621	0.785621	10	7.85621	0.131	0.068	0.491	1.917	0.266	104.517	24	2508.41	319.29
OPSCC_93	OPSCC	14	no	NA	11.47	7.31	83.8457	0.838457	10	8.38457	0.025	0.012	0.441	2.086	0.058	20.287	25	507.175	60.4891
OPSCC_93	OPSCC	14	no	NA	11.47	7.31	83.8457	0.838457	10	8.38457	0.058	0.029	0.366	2.049	0.16	46.778	24	1122.67	133.897
OPSCC_94	OPSCC	14	no	NA	28.46	17.13	487.52	4.8752	8	39.0016	0.462	0.241	0.258	1.912	1.788	369.35	21	7756.35	198.873	4
OPSCC_95	OPSCC	13	no	NA	9.19	10.68	98.1492	0.981492	15	14.7224	0.046	0.024	0.032	1.866	1.448	36.545	50	1827.25	124.114
OPSCC_95	OPSCC	13	no	NA	9.19	10.68	98.1492	0.981492	5	4.90746	0.026	0.013	0.089	2.051	0.29	20.782	25	519.55	105.869
OPSCC_96	OPSCC	13	no	NA	16.2	17.09	276.858	2.76858	15	41.5287	0.348	0.18	0.272	1.931	1.281	278.341	50	13917.1	335.119	4
OPSCC_97	OPSCC	13	no	NA	10.91	6.66	72.6606	0.726606	10	7.26606	0.158	0.077	1.353	2.044	0.117	126.257	28	3535.2	486.535	3.28268
OPSCC_98	OPSCC	13	no	NA	11.1	12.99	144.189	1.44189	6	8.65134	0.171	0.085	0.463	2.005	0.37	136.947	25	3423.68	395.739	3.14978
OPSCC_99	OPSCC	10	no	NA	18.23	19.79	360.772	3.60772	12	43.2926	0.193	0.096	0.223	1.998	0.862	154.018	50	7700.9	177.88	4
OPSCC_100	OPSCC	10	no	NA	8.78	7.62	66.9036	0.669036	15	10.0355	0.089	0.045	0.363	1.974	0.245	71.157	50	3557.85	354.525	3.41554
OPSCC_102	OPSCC	9	no	NA	3.22	6.88	22.1536	0.221536	7	1.55075	0.031	0.017	0.11	1.888	0.285	25.039	30	751.17	484.391
OPSCC_103	OPSCC	9	no	NA	3.65	10.31	37.6315	0.376315	20	7.5263	0.295	0.147	0.383	2.005	0.771	236.139	30	7084.17	941.255	4
OPSCC_104	OPSCC	7	no	NA	19.31	13.6	262.616	2.62616	10	26.2616	0.286	0.148	0.562	1.933	0.509	228.705	25	5717.62	217.718	4
OPSCC_105	OPSCC	7	no	NA	24.33	16.14	392.686	3.92686	10	39.2686	0.011	0.005	0.068	2.237	0.158	8.627	27	232.929	5.93168
OPSCC_105	OPSCC	7	no	NA	24.33	16.14	392.686	3.92686	10	39.2686	0.11	0.055	1.129	1.987	0.097	87.739	26	2281.21	58.0925
OPSCC_106	OPSCC	7	no	NA	16.58	15.78	261.632	2.61632	10	26.1632	0.284	0.143	0.406	1.989	0.699	227.189	21	4770.97	182.354	4
OPSCC_107	OPSCC	7	no	NA	19.3	16.3	314.59	3.1459	8	25.1672	0.085	0.042	0.393	2.033	0.216	67.962	26	1767.01	70.2109
OPSCC_107	OPSCC	7	no	NA	19.3	16.3	314.59	3.1459	12	37.7508	0.07	0.034	0.812	2.029	0.086	55.799	28	1562.37	41.3865
OPSCC_108	OPSCC	7	no	NA	24.7	13.56	334.932	3.34932	10	33.4932	0.017	0.006	0.112	2.748	0.155	13.838	27	373.626	11.1553
OPSCC_108	OPSCC	7	no	NA	24.7	13.56	334.932	3.34932	10	33.4932	0.112	0.056	0.394	1.986	0.285	89.749	26	2333.47	69.6701
OPSCC_109	OPSCC	7	no	NA	12.68	10.73	136.056	1.36056	10	13.6056	0.214	0.108	0.629	1.986	0.341	171.576	26	4460.98	327.877	4
OPSCC_110	OPSCC	7	no	NA	15.15	14.62	221.493	2.21493	10	22.1493	0.126	0.062	0.786	2.045	0.16	100.896	26	2623.3	118.437
OPSCC_110	OPSCC	7	no	NA	15.15	14.62	221.493	2.21493	10	22.1493	0.154	0.076	0.91	2.026	0.17	123.567	28	3459.88	156.207	3.21274
OPSCC_111	OPSCC	7	no	NA	6.5	6.62	43.03	0.4303	7	3.0121	0.08	0.04	1.19	2.17	0.067	63.508	23	1460.68	484.939
OPSCC_112	OPSCC	7	no	NA	20.71	13.6	281.656	2.81656	10	28.1656	0.089	0.049	0.447	1.83	0.199	71.104	26	1848.7	65.6369
OPSCC_112	OPSCC	7	no	NA	20.71	13.6	281.656	2.81656	10	28.1656	0.058	0.031	0.121	1.887	0.48	46.51	28	1302.28	46.2365
OPSCC_113	OPSCC	6	no	NA	14.77	15.65	231.15	2.3115	7	16.1805	0.272	0.146	0.243	1.862	1.12	217.73	21	4572.33	282.582	4
OPSCC_114	OPSCC	6	no	NA	18.93	20.6	389.958	3.89958	8	31.1966	0.146	0.078	0.362	1.88	0.404	117.022	21	2457.46	78.7733
OPSCC_114	OPSCC	6	no	NA	18.93	20.6	389.958	3.89958	5	19.4979	0.079	0.041	0.142	1.923	0.56	63.521	25	1588.03	81.446
OPSCC_115	OPSCC	6	no	NA	18.42	16.32	300.614	3.00614	10	30.0614	0.199	0.104	0.13	1.909	1.533	159.386	21	3347.11	111.342	3.02833
OPSCC_116	OPSCC	6	no	NA	9.07	4.4	39.908	0.39908	10	3.9908	0.139	0.068	0.6	2.057	0.232	111.297	28	3116.32	780.875	2.89372
OPSCC_117	OPSCC	6	no	NA	8.06	11	88.66	0.8866	10	8.866	0.082	0.041	0.193	1.988	0.424	65.531	28	1834.87	206.956
OPSCC_117	OPSCC	6	no	NA	8.06	11	88.66	0.8866	10	8.866	0.208	0.103	0.334	2.025	0.623	166.322	25	4158.05	468.988	3.82541
OPSCC_118	OPSCC	6	no	NA	19.59	11.16	218.624	2.18624	10	21.8624	0.073	0.038	0.119	1.93	0.616	58.559	50	2927.95	133.926	2.81083
OPSCC_119	OPSCC	6	no	NA	12.73	11.04	140.539	1.40539	10	14.0539	0.069	0.036	0.092	1.94	0.751	55.201	50	2760.05	196.39	2.64965
OPSCC_120	OPSCC	6	no	NA	10.43	9.1	94.913	0.94913	10	9.4913	0.146	0.073	0.177	2.005	0.822	116.703	25	2917.58	307.395	2.68417
OPSCC_121	OPSCC	6	no	NA	11.2	6.93	77.616	0.77616	10	7.7616	0.044	0.023	0.056	1.908	0.793	35.5	25	887.5	114.345
OPSCC_121	OPSCC	6	no	NA	11.2	6.93	77.616	0.77616	10	7.7616	0.095	0.052	0.111	1.84	0.858	76.053	30	2281.59	293.959
OPSCC_123	OPSCC	6	no	NA	8.77	8.54	74.8958	0.748958	10	7.48958	0.082	0.04	0.16	2.036	0.51	65.434	25	1635.85	218.417
OPSCC_123	OPSCC	6	no	NA	8.77	8.54	74.8958	0.748958	10	7.48958	0.086	0.042	0.163	2.023	0.528	68.767	30	2063.01	275.451
OPSCC_124	OPSCC	6	no	NA	6.78	6.65	45.087	0.45087	5	2.25435	0.12	0.061	0.173	1.975	0.692	95.602	25	2390.05	1060.19
OPSCC_125	OPSCC	6	no	NA	6.95	9.85	68.4575	0.684575	10	6.84575	0.203	0.102	0.109	1.988	1.858	162.793	25	4069.83	594.504	3.74424
OPSCC_126	OPSCC	6	no	NA	11.8	9.26	109.268	1.09268	10	10.9268	0.022	0.01	0.112	2.167	0.197	17.596	25	439.9	40.2588
OPSCC_126	OPSCC	6	no	NA	11.8	9.26	109.268	1.09268	10	10.9268	0.031	0.017	0.096	1.78	0.319	24.571	25	614.275	56.2173
OPSCC_127	OPSCC	6	no	NA	10.54	9.76	102.87	1.0287	10	10.287	0.127	0.062	0.162	2.048	0.782	101.294	25	2532.35	246.169
OPSCC_127	OPSCC	6	no	NA	10.54	9.76	102.87	1.0287	10	10.287	0.212	0.105	0.227	2.023	0.93	169.231	25	4230.77	411.272	3.89231
OPSCC_128	OPSCC	6	no	NA	18.34	7.05	129.297	1.29297	10	12.9297	0.018	0.009	0.151	1.945	0.116	14.073	25	351.825	27.2106
OPSCC_128	OPSCC	6	no	NA	18.34	7.05	129.297	1.29297	10	12.9297	0.082	0.041	0.293	1.993	0.278	65.366	25	1634.15	126.387
OPSCC_129	OPSCC	6	no	NA	10.85	6.98	75.733	0.75733	10	7.5733	0.078	0.039	0.102	1.97	0.759	62.173	25	1554.33	205.237
OPSCC_129	OPSCC	6	no	NA	10.85	6.98	75.733	0.75733	10	7.5733	0.092	0.044	0.576	2.063	0.159	73.343	25	1833.58	242.11
OPSCC_131	OPSCC	6	no	NA	18.97	12.55	238.073	2.38074	10	23.8073	0.143	0.073	0.3	1.954	0.475	114.105	25	2852.62	119.821	2.62441
OPSCC_132	OPSCC	6	no	NA	8.4	4.45	37.38	0.3738	11	4.1118	0.016	0.008	0.375	2.025	0.043	12.754	30	382.62	93.0541
OPSCC_133	OPSCC	6	no	NA	21	8.5	178.5	1.785	7	12.495	0.063	0.034	0.355	1.877	0.178	50.538	20	1010.76	80.8932
OPSCC_134	OPSCC	5	no	NA	5.56	4.76	26.4656	0.264656	10	2.64656	0.189	0.093	0.319	2.028	0.594	151.592	25	3789.8	1431.97	3.48662
OPSCC_136	OPSCC	5	no	NA	19.37	8.94	173.168	1.73168	10	17.3168	0.044	0.023	0.229	1.939	0.193	35.301	25	882.525	50.9636
OPSCC_136	OPSCC	5	no	NA	19.37	8.94	173.168	1.73168	10	17.3168	0.054	0.031	0.114	1.718	0.473	43.241	25	1081.03	62.4264
OPSCC_137	OPSCC	5	no	NA	17.24	16.31	281.184	2.81184	10	28.1184	0.124	0.063	0.267	1.964	0.463	98.89	25	2472.25	87.9227
OPSCC_137	OPSCC	5	no	NA	17.24	16.31	281.184	2.81184	10	28.1184	0.101	0.051	0.275	1.992	0.367	80.7	25	2017.5	71.7501
OPSCC_138	OPSCC	5	no	NA	7.28	5.73	41.7144	0.417144	10	4.17144	0.351	0.173	1.095	2.029	0.32	280.748	25	7018.7	1682.56	4
OPSCC_139	OPSCC	5	no	NA	22.3	19	423.7	4.237	10	42.37	0.128	0.061	0.879	2.104	0.146	102.536	25	2563.4	60.5004
OPSCC_139	OPSCC	5	no	NA	22.3	19	423.7	4.237	10	42.37	0.216	0.107	0.303	2.008	0.712	172.425	25	4310.62	101.738	3.96578
OPSCC_140	OPSCC	5	no	NA	29.9	36.6	1094.34	10.9434	15	164.151	0.605	0.301	0.531	2.008	1.139	483.775	25	12094.4	73.6784	4
OPSCC_141	OPSCC	5	no	NA	16.26	11.6	188.616	1.88616	10	18.8616	0.136	0.067	0.227	2.033	0.601	109.134	25	2728.35	144.651	2.51008
OPSCC_142	OPSCC	5	no	NA	17.8	15.87	282.486	2.82486	10	28.2486	0.043	0.02	0.293	2.189	0.146	34.156	50	1707.8	60.4561
OPSCC_142	OPSCC	5	no	NA	17.8	15.87	282.486	2.82486	10	28.2486	0.116	0.058	1.006	1.997	0.116	93.153	30	2794.59	98.9284	2.60828
OPSCC_144	OPSCC	5	no	NA	18.8	9.34	175.592	1.75592	11	19.3151	0.111	0.057	0.228	1.942	0.486	88.632	25	2215.8	114.718
OPSCC_144	OPSCC	5	no	NA	18.8	9.34	175.592	1.75592	9	15.8033	0.229	0.12	0.332	1.904	0.69	183.181	30	5495.43	347.74	4
OPSCC_145	OPSCC	5	no	NA	13.55	11.64	157.722	1.57722	13	20.5039	0.191	0.097	0.28	1.964	0.68	152.574	25	3814.35	186.031	3.5092
OPSCC_146	OPSCC	5	no	NA	17	13.16	223.72	2.2372	10	22.372	0.202	0.104	0.173	1.938	1.167	161.856	25	4046.4	180.869	3.72269
OPSCC_147	OPSCC	5	no	NA	20.21	13.33	269.399	2.69399	10	26.9399	0.013	0.005	0.146	2.5	0.092	10.74	50	537	19.9332
OPSCC_147	OPSCC	5	no	NA	20.21	13.33	269.399	2.69399	10	26.9399	0.198	0.105	0.167	1.889	1.18	158.073	30	4742.19	176.028	4
OPSCC_148	OPSCC	5	no	NA	15.56	10.97	170.693	1.70693	10	17.0693	0.206	0.103	0.321	2.003	0.641	164.739	25	4118.48	241.279	3.789
OPSCC_149	OPSCC	5	no	NA	7.55	6.98	52.699	0.52699	15	7.90485	0.047	0.024	0.092	2.008	0.513	37.814	35	1323.49	167.428
OPSCC_149	OPSCC	5	no	NA	7.55	6.98	52.699	0.52699	10	5.2699	0.035	0.018	0.31	1.972	0.114	28.384	30	851.52	161.582
OPSCC_150	OPSCC	5	no	NA	12	13	156	1.56	6	9.36	0.018	0.01	0.152	1.912	0.121	14.692	20	293.84	31.3932
OPSCC_151	OPSCC	5	no	NA	16.42	7.48	122.822	1.22822	16	19.6515	0.225	0.115	0.243	1.958	0.927	180.334	35	6311.69	321.182	4
OPSCC_152	OPSCC	5	no	NA	13.76	9.13	125.629	1.25629	16	20.1006	0.062	0.035	0.066	1.794	0.949	49.9	35	1746.5	86.8879
OPSCC_152	OPSCC	5	no	NA	13.76	9.13	125.629	1.25629	10	12.5629	0.069	0.038	0.208	1.807	0.33	55.036	30	1651.08	131.425
OPSCC_153	OPSCC	5	no	NA	17.47	2.05	35.8135	0.358135	15	5.37202	0.146	0.072	0.118	2.03	1.241	117.062	35	4097.17	762.686	3.86305
OPSCC_154	OPSCC	5	no	NA	8.81	4.33	38.1473	0.381473	15	5.7221	0.114	0.058	0.103	1.966	1.104	91.115	35	3189.02	557.318	3.00679
OPSCC_155	OPSCC	5	no	NA	14.53	11.5	167.095	1.67095	12	20.0514	0.096	0.049	0.084	1.947	1.136	76.447	35	2675.64	133.439	2.52275
OPSCC_156	OPSCC	5	no	NA	22.42	11.76	263.659	2.63659	10	26.3659	0.088	0.045	0.3	1.939	0.293	70.326	35	2461.41	93.3557
OPSCC_156	OPSCC	5	no	NA	22.42	11.76	263.659	2.63659	10	26.3659	0.173	0.092	0.697	1.884	0.247	138.027	30	4140.81	157.052	3.86476
OPSCC_157	OPSCC	4	no	NA	24.38	14.5	353.51	3.5351	10	35.351	0.05	0.025	0.28	1.984	0.177	39.778	35	1392.23	39.383
OPSCC_157	OPSCC	4	no	NA	24.38	14.5	353.51	3.5351	10	35.351	0.114	0.059	0.269	1.936	0.424	91.284	30	2738.52	77.4665	2.55595
OPSCC_158	OPSCC	4	no	NA	14	9	126	1.26	13	16.38	0.004	0	0.344	-73	0.011	2.902	20	58.04	3.54335
OPSCC_159	OPSCC	2	no	NA	13.22	21.013	277.792	2.77792	12	33.335	0.043	0.021	0.339	2.101	0.128	34.745	30	1042.35	31.2689
OPSCC_160	OPSCC	16	no	NA	12.93	7.9	102.147	1.02147	10	10.2147	0.337	0.179	0.313	1.878	1.075	269.281	25	6732.03	659.053	4

## Sheet: Sup Table 2
Measurement	RNA-seq subset (N=43)	All samples processed (N=193)
Average yield (ng)*	3629.57	2870.49
Medain yield (ng)	2874.78	2457.46
Minimun yield (ng)	485.34	0
Maximum yield (ng)	13247.8	13917.1
Average yield per section area (ng/sq. cm)	401.8	282.903
Median yield per section area (ng/sq. cm)	273.654	178.575
Minimum yield per section area (ng/sq. cm)	9.08661	0
Maximum yield per section area (ng/sq. cm)	1584.72	1682.56
Average number of slides processed	8.87805	9.8377
Median number of slides processed	8	10
Average area of tissue per slide (sq. cm)	2.02571	1.75902
Median area of tissue per slide	1.58767	1.29297
Average total area of tissue procssed	18.2395	17.2418
Median total area of tissue processed	10.3613	12.3722
* all yeilds were determined locally by absorbance

## Sheet: Sup Table 3
Sample	Libarary platform	RNA concentation by absorbance	RNA concentration by flourescence	Ratio of concentations	RIN	DV200 (%)	# RNA analytes annotated	# Protein coding genes	Total Mapped Reads	Protein coding reads	% Protein coding	75th PCTL counts (UQ)	75th PCTL counts (UQ)	# genes with log2 X ≥ 2 (adjusted cohorts*)							OPSCC_21	12194			Sample ID	platform	UQ
OPSCC_01	TruSeq RNA exome kit	126.943	54.85	0.432084	2.4	7.41	46416	19546	18851240	14731672	78.147	3826.5	784	13754							OPSCC_02	11349			OPSCC_30	stranded	193
OPSCC_02	TruSeq RNA exome kit	113.416	40.3	0.355329	2.3	8.75	46416	19546	12458220	8922929	71.6228	590	590	11349							OPSCC_13	14543			OPSCC_29	stranded	324
OPSCC_03	TruSeq RNA exome kit	263.442	176.167	0.668711	1.2	41.48	46416	19546	14902809	12382605	83.0891	602.5	602.5	#N/A							OPSCC_12	14820			OPSCC_33	stranded	21
OPSCC_04	TruSeq RNA exome kit	126.376	75.4762	0.597235	1.5	37.16	46416	19546	14282158	11845001	82.9357	390	584	14953							Normal_09b	14680			OPSCC_28	stranded	146
OPSCC_05	TruSeq RNA exome kit	222.174	94.6429	0.425985	2	20.93	46416	19546	18084347	15846989	87.6282	584	842	14035							Normal_09b	14749			OPSCC_32	stranded	48
OPSCC_06	TruSeq RNA exome kit	122.253	51.6667	0.422621	2	23.75	46416	19546	17296812	15234682	88.078	842	386.058	14256							OPSCC_09	14042			OPSCC_31	stranded	337
OPSCC_07	TruSeq RNA exome kit	124.283	62.2083	0.500538	2	19.43	46416	19546	18494996	15280431	82.6193	386.115	780.83	14726							OPSCC_08	14042			OPSCC_27	stranded	217.865
OPSCC_08	TruSeq RNA exome kit	97.846	41.6522	0.425691	1.5	23.5	46416	19546	17704773	14632333	82.6463	193	688.25	14042							OPSCC_07	14726			OPSCC_26	stranded	390
OPSCC_09	TruSeq RNA exome kit	142.516	77.2174	0.541816	2.1	13.66	46416	19546	16255348	13481115	82.9334	780.83	644	14042							OPSCC_06	14256			OPSCC_25	stranded	396
Normal_09a	TruSeq RNA exome kit	114.991	48	0.417424	2.1	13.99	46416	19546	14607755	11950584	81.8099	780.83	587	#N/A							OPSCC_05	14035			OPSCC_24	stranded	371.312
Normal_09b	TruSeq RNA exome kit	117.273	53.9474	0.460015	2.2	9.49	46416	19546	17325087	14065160	81.1838	644	685	14680							OPSCC_04	14953			OPSCC_21	TruSeq	975
OPSCC_12	TruSeq RNA exome kit	106.582	49.7895	0.467147	2.1	14.54	46416	19546	15616557	13358417	85.5401	685	665	14820							OPSCC_01	13754			OPSCC_02	TruSeq	590
OPSCC_13	TruSeq RNA exome kit	287.914	83.3529	0.289506	1.8	19.92	46416	19546	15516759	13352357	86.0512	587	630.5	14543							OPSCC_20	14455			OPSCC_01	TruSeq	784
OPSCC_14	TruSeq RNA exome kit	146.765	72.7143	0.495447	2.2	13.2	46416	19546	19163453	15788601	82.3891	665	919	13930							OPSCC_19	12777			OPSCC_20	TruSeq	837.5
OPSCC_15	TruSeq RNA exome kit	187.739	78.6	0.418666	2.3	10.58	46416	19546	15532566	13122894	84.4863	630.5	803	13767							OPSCC_18	14219			OPSCC_19	TruSeq	735.347
OPSCC_16	TruSeq RNA exome kit	106.643	49.6471	0.465544	2.5	7	46416	19546	19333021	15478488	80.0624	919	792	12973							OPSCC_17	13923			OPSCC_18	TruSeq	653
OPSCC_17	TruSeq RNA exome kit	529.913	246.333	0.464856	2	14.24	46416	19546	17211092	14907950	86.6183	803	767	13923							OPSCC_16	12973			OPSCC_17	TruSeq	767
OPSCC_18	TruSeq RNA exome kit	161.926	80	0.494053	1.8	21.53	46416	19546	13594103	11442954	84.1759	792	653	14219							OPSCC_15	13767			OPSCC_16	TruSeq	792
OPSCC_19	TruSeq RNA exome kit	177.636	110.25	0.620651	2.3	11.02	46416	19546	18926782	15794810	83.4522	767	735.347	12777							OPSCC_14	13930			OPSCC_15	TruSeq	803
OPSCC_20	TruSeq RNA exome kit	187.418	76.55	0.408445	2.4	8.88	46416	19546	20198038	15388956	76.1904	653	837.5	14455											OPSCC_14	TruSeq	919
OPSCC_21	TruSeq RNA exome kit	125.377	33.5128	0.267296	2.4	7.95	46416	19546	23719636	18713513	78.8946	735.347	975	12194											OPSCC_13	TruSeq	630.5
OPSCC_22	TruSeq RNA exome kit	NA	NA	NA	1.9	ND	46416	19546	13556298	1.08819e+07	80.272	837.5	529.25	#N/A											OPSCC_12	TruSeq	665
OPSCC_23	TruSeq RNA exome kit	NA	NA	NA	2	ND	46416	19546	2.48594e+07	2.05317e+07	82.5914	975.5	1050	#N/A											Normal_09b	TruSeq	685
OPSCC_24	TruSeq Stranded RNA with Ribo-Zero	16.178	130.893	8.09079	1.9	71.47	46416	19546	1.06364e+07	6.34753e+06	59.6775	371.312	371.312	#N/A											Normal_09a	TruSeq	587
OPSCC_25	TruSeq Stranded RNA with Ribo-Zero	80.51	181.96	2.26009	1.8	63.66	46416	19546	9087911	5.62574e+06	61.9035	59	396	#N/A											OPSCC_09	TruSeq	644
OPSCC_26	TruSeq Stranded RNA with Ribo-Zero	263.442	249.5	0.947078	1.3	46.99	46416	19546	9.24256e+06	5.7263e+06	61.9557	396	390												OPSCC_23	TruSeq	1050
OPSCC_27	TruSeq Stranded RNA with Ribo-Zero	108.057	74.16	0.686304	1.4	50.65	46416	19546	5.85835e+06	3.49345e+06	59.632	217.865	217.865												OPSCC_22	TruSeq	529.25
OPSCC_28	TruSeq Stranded RNA with Ribo-Zero	90.546	149.957	1.65614	2.5	1.486	46416	19546	3.4812e+06	2.28069e+06	65.5145	146	146												OPSCC_08	TruSeq	688.25
OPSCC_29	TruSeq Stranded RNA with Ribo-Zero	294.892	213.778	0.724936	1.9	23.51	46416	19546	1.09043e+07	6.25789e+06	57.3891	324	324												OPSCC_07	TruSeq	780.83
OPSCC_30	TruSeq Stranded RNA with Ribo-Zero	122.253	128.556	1.05155	2.1	18.65	46416	19546	6.88591e+06	3.85874e+06	56.0382	337	193												OPSCC_06	TruSeq	386.058
OPSCC_31	TruSeq Stranded RNA with Ribo-Zero	137.368	113.087	0.823241	1.6	47.14	46416	19546	8.22872e+06	5.09483e+06	61.9153	48	337												OPSCC_05	TruSeq	842
OPSCC_32	TruSeq Stranded RNA with Ribo-Zero	29.677	106.222	3.57928	1.8	68.75	46416	19546	951990	479041	50.32	21	48												OPSCC_04	TruSeq	584
OPSCC_33	TruSeq Stranded RNA with Ribo-Zero	110.411	96.3478	0.872629	2.1	13.8	46416	19546	1.38491e+06	147375	10.6415	3	21												OPSCC_03	TruSeq	602.5
OPSCC_34	MACE-seq						28321	16378	12914	10624	82.2673	8	3												OPSCC_35	MACE-Seq	8
OPSCC_35	MACE-seq						28321	16378	161345	149362	92.5731	51	8												OPSCC_43	MACE-Seq	24
OPSCC_36	MACE-seq						28321	16378	1121319	933688	83.2669	47	59												OPSCC_42	MACE-Seq	11
OPSCC_37	MACE-seq						28321	16378	1049550	907431	86.4591	49	51												OPSCC_41	MACE-Seq	45
OPSCC_38	MACE-seq						28321	16378	891043	809614	90.8614	54	47												OPSCC_40	MACE-Seq	54
OPSCC_39	MACE-seq						28321	16378	871559	789447	90.5787	45	49												OPSCC_39	MACE-Seq	49
OPSCC_40	MACE-seq						28321	16378	1158401	1044883	90.2005	11	54												OPSCC_38	MACE-Seq	47
OPSCC_41	MACE-seq						28321	16378	829778	740063	89.1881	24	45												OPSCC_37	MACE-Seq	51
OPSCC_42	MACE-seq						28321	16378	171069	150052	87.7143		11												OPSCC_34	MACE-Seq	3
OPSCC_43	MACE-seq						28321	16378	521907	472936	90.6169		24												OPSCC_36	MACE-Seq	59

## Sheet: Sup Table 4
Official symbol	Synonyms	Description	Entrez ID	Ensembl ID	HGNC
A1BG	A1B, ABG, GAB, HYST2477	alpha-1-B glycoprotein	1	ENSG00000121410	HGNC:5
A1CF	ACF, ACF64, ACF65, APOBEC1CF, ASP	APOBEC1 complementation factor	29974	ENSG00000148584	HGNC:24086
A2M	A2MD, CPAMD5, FWP007, S863-7	alpha-2-macroglobulin	2	ENSG00000175899	HGNC:7
A2ML1	CPAMD9, OMS, p170	alpha-2-macroglobulin like 1	144568	ENSG00000166535	HGNC:23336
A3GALT2	A3GALT2P, IGB3S, IGBS3S	alpha 1,3-galactosyltransferase 2	127550	ENSG00000184389	HGNC:30005
A4GALT	A14GALT, A4GALT1, Gb3S, P(k), P1, P1PK, PK	alpha 1,4-galactosyltransferase (P blood group)	53947	ENSG00000128274	HGNC:18149
A4GNT	alpha4GnT	alpha-1,4-N-acetylglucosaminyltransferase	51146	ENSG00000118017	HGNC:17968
AAAS	AAA, AAASb, ADRACALA, ADRACALIN, ALADIN, GL003	aladin WD repeat nucleoporin	8086	ENSG00000094914	HGNC:13666
AACS	ACSF1, SUR-5	acetoacetyl-CoA synthetase	65985	ENSG00000081760	HGNC:21298
AADAC	CES5A1, DAC	arylacetamide deacetylase	13	ENSG00000114771	HGNC:17
AADACL2	-	arylacetamide deacetylase like 2	344752	ENSG00000197953	HGNC:24427
AADACL3	-	arylacetamide deacetylase like 3	126767	ENSG00000188984	HGNC:32037
AADACL4	-	arylacetamide deacetylase like 4	343066	ENSG00000204518	HGNC:32038
AADAT	KAT2, KATII, KYAT2	aminoadipate aminotransferase	51166	ENSG00000109576	HGNC:17929
AAGAB	KPPP1, PPKP1, PPKP1A, p34	alpha and gamma adaptin binding protein	79719	ENSG00000103591	HGNC:25662
AAK1	-	AP2 associated kinase 1	22848	ENSG00000115977	HGNC:19679
AAMDC	C11orf67, CK067, PTD015	adipogenesis associated Mth938 domain containing	28971	ENSG00000087884	HGNC:30205
AAMP	-	angio associated migratory cell protein	14	ENSG00000127837	HGNC:18
AANAT	DSPS, SNAT	aralkylamine N-acetyltransferase	15	ENSG00000129673	HGNC:19
AAR2	C20orf4, CGI-23	AAR2 splicing factor	25980	ENSG00000131043	HGNC:15886
AARD	C8orf85	alanine and arginine rich domain containing protein	441376	ENSG00000205002	HGNC:33842
AARS1	AARS, CMT2N, DEE29, EIEE29	alanyl-tRNA synthetase 1	16	ENSG00000090861	HGNC:20
AARS2	AARSL, COXPD8, LKENP, MT-ALARS, MTALARS	alanyl-tRNA synthetase 2, mitochondrial	57505	ENSG00000124608	HGNC:21022
AARSD1	AlaXp	alanyl-tRNA synthetase domain containing 1	80755	ENSG00000266967	HGNC:28417
AASDH	ACSF4, LYS2, NRPS1098, NRPS998	aminoadipate-semialdehyde dehydrogenase	132949	ENSG00000157426	HGNC:23993
AASDHPPT	AASD-PPT, ACPS, CGI-80, LYS2, LYS5	aminoadipate-semialdehyde dehydrogenase-phosphopantetheinyl transferase	60496	ENSG00000149313	HGNC:14235
AASS	LKR/SDH, LKRSDH, LORSDH	aminoadipate-semialdehyde synthase	10157	ENSG00000008311	HGNC:17366
AATF	BFR2, CHE-1, CHE1, DED	apoptosis antagonizing transcription factor	26574	ENSG00000275700	HGNC:19235
AATK	AATYK, AATYK1, LMR1, LMTK1, PPP1R77, p35BP	apoptosis associated tyrosine kinase	9625	ENSG00000181409	HGNC:21
ABAT	GABA-AT, GABAT, NPD009	4-aminobutyrate aminotransferase	18	ENSG00000183044	HGNC:23
ABCA1	ABC-1, ABC1, CERP, HDLCQTL13, HDLDT1, HPALP1, TGD	ATP binding cassette subfamily A member 1	19	ENSG00000165029	HGNC:29
ABCA10	EST698739	ATP binding cassette subfamily A member 10	10349	ENSG00000154263	HGNC:30
ABCA12	ARCI4A, ARCI4B, ICR2B, LI2	ATP binding cassette subfamily A member 12	26154	ENSG00000144452	HGNC:14637
ABCA13	-	ATP binding cassette subfamily A member 13	154664	ENSG00000179869	HGNC:14638
ABCA2	ABC2, IDPOGSA	ATP binding cassette subfamily A member 2	20	ENSG00000107331	HGNC:32
ABCA3	ABC-C, ABC3, EST111653, LBM180, SMDP3	ATP binding cassette subfamily A member 3	21	ENSG00000167972	HGNC:33
ABCA4	ABC10, ABCR, ARMD2, CORD3, FFM, RMP, RP19, STGD, STGD1	ATP binding cassette subfamily A member 4	24	ENSG00000198691	HGNC:34
ABCA5	ABC13, EST90625, HTC3	ATP binding cassette subfamily A member 5	23461	ENSG00000154265	HGNC:35
ABCA6	EST155051	ATP binding cassette subfamily A member 6	23460	ENSG00000154262	HGNC:36
ABCA7	ABCA-SSN, ABCX, AD9	ATP binding cassette subfamily A member 7	10347	ENSG00000064687	HGNC:37
ABCA8	-	ATP binding cassette subfamily A member 8	10351	ENSG00000141338	HGNC:38
ABCA9	EST640918	ATP binding cassette subfamily A member 9	10350	ENSG00000154258	HGNC:39
ABCB1	ABC20, CD243, CLCS, GP170, MDR1, P-GP, PGY1, p-170	ATP binding cassette subfamily B member 1	5243	ENSG00000085563	HGNC:40
ABCB10	EST20237, M-ABC2, MTABC2	ATP binding cassette subfamily B member 10	23456	ENSG00000135776	HGNC:41
ABCB11	ABC16, BRIC2, BSEP, PFIC-2, PFIC2, PGY4, SPGP	ATP binding cassette subfamily B member 11	8647	ENSG00000073734	HGNC:42
ABCB4	ABC21, GBD1, ICP3, MDR2, MDR2/3, MDR3, PFIC-3, PGY3	ATP binding cassette subfamily B member 4	5244	ENSG00000005471	HGNC:45
ABCB5	ABCB5alpha, ABCB5beta, EST422562	ATP binding cassette subfamily B member 5	340273	ENSG00000004846	HGNC:46
ABCB6	ABC, LAN, MTABC3, PRP, umat	ATP binding cassette subfamily B member 6 (Langereis blood group)	10058	ENSG00000115657	HGNC:47
ABCB7	ABC7, ASAT, Atm1p, EST140535	ATP binding cassette subfamily B member 7	22	ENSG00000131269	HGNC:48
ABCB8	EST328128, M-ABC1, MABC1, MITOSUR	ATP binding cassette subfamily B member 8	11194	ENSG00000197150	HGNC:49
ABCB9	EST122234, TAPL	ATP binding cassette subfamily B member 9	23457	ENSG00000150967	HGNC:50
ABCC1	ABC29, ABCC, DFNA77, GS-X, MRP, MRP1	ATP binding cassette subfamily C member 1	4363	ENSG00000103222	HGNC:51
ABCC10	EST182763, MRP7, SIMRP7	ATP binding cassette subfamily C member 10	89845	ENSG00000124574	HGNC:52
ABCC11	EWWD, MRP8, WW	ATP binding cassette subfamily C member 11	85320	ENSG00000121270	HGNC:14639
ABCC12	MRP9	ATP binding cassette subfamily C member 12	94160	ENSG00000140798	HGNC:14640
ABCC2	ABC30, CMOAT, DJS, MRP2, cMRP	ATP binding cassette subfamily C member 2	1244	ENSG00000023839	HGNC:53
ABCC3	ABC31, EST90757, MLP2, MOAT-D, MRP3, cMOAT2	ATP binding cassette subfamily C member 3	8714	ENSG00000108846	HGNC:54
ABCC4	MOAT-B, MOATB, MRP4	ATP binding cassette subfamily C member 4	10257	ENSG00000125257	HGNC:55
ABCC5	ABC33, EST277145, MOAT-C, MOATC, MRP5, SMRP, pABC11	ATP binding cassette subfamily C member 5	10057	ENSG00000114770	HGNC:56
ABCC6	ABC34, ARA, EST349056, GACI2, MLP1, MOAT-E, MOATE, MRP6, PXE, PXE1, URG7	ATP binding cassette subfamily C member 6	368	ENSG00000091262	HGNC:57
ABCC8	ABC36, HHF1, HI, HRINS, MRP8, PHHI, PNDM3, SUR, SUR1, SUR1delta2, TNDM2	ATP binding cassette subfamily C member 8	6833	ENSG00000006071	HGNC:59
ABCC9	ABC37, ATFB12, CANTU, CMD1O, SUR2	ATP binding cassette subfamily C member 9	10060	ENSG00000069431	HGNC:60
ABCD1	ABC42, ALD, ALDP, AMN	ATP binding cassette subfamily D member 1	215	ENSG00000101986	HGNC:61
ABCD2	ABC39, ALDL1, ALDR, ALDRP, hALDR	ATP binding cassette subfamily D member 2	225	ENSG00000173208	HGNC:66
ABCD3	ABC43, CBAS5, PMP70, PXMP1, ZWS2	ATP binding cassette subfamily D member 3	5825	ENSG00000117528	HGNC:67
ABCD4	ABC41, EST352188, MAHCJ, P70R, P79R, PMP69, PXMP1L	ATP binding cassette subfamily D member 4	5826	ENSG00000119688	HGNC:68
ABCE1	ABC38, OABP, RLI, RLI1, RNASEL1, RNASELI, RNS4I	ATP binding cassette subfamily E member 1	6059	ENSG00000164163	HGNC:69
ABCF1	ABC27, ABC50	ATP binding cassette subfamily F member 1	23	ENSG00000204574	HGNC:70
ABCF2	ABC28, EST133090, HUSSY-18, HUSSY18	ATP binding cassette subfamily F member 2	10061	ENSG00000033050	HGNC:71
ABCF3	EST201864	ATP binding cassette subfamily F member 3	55324	ENSG00000161204	HGNC:72
ABCG1	ABC8, WHITE1	ATP binding cassette subfamily G member 1	9619	ENSG00000160179	HGNC:73
ABCG2	ABC15, ABCP, BCRP, BCRP1, BMDP, CD338, CDw338, EST157481, GOUT1, MRX, MXR, MXR-1, MXR1, UAQTL1	ATP binding cassette subfamily G member 2 (Junior blood group)	9429	ENSG00000118777	HGNC:74
ABCG4	WHITE2	ATP binding cassette subfamily G member 4	64137	ENSG00000172350	HGNC:13884
ABCG5	STSL, STSL2	ATP binding cassette subfamily G member 5	64240	ENSG00000138075	HGNC:13886
ABCG8	GBD4, STSL, STSL1	ATP binding cassette subfamily G member 8	64241	ENSG00000143921	HGNC:13887
ABHD1	LABH1	abhydrolase domain containing 1	84696	ENSG00000143994	HGNC:17553
ABHD10	-	abhydrolase domain containing 10, depalmitoylase	55347	ENSG00000144827	HGNC:25656
ABHD11	PP1226, WBSCR21	abhydrolase domain containing 11	83451	ENSG00000106077	HGNC:16407
ABHD12	ABHD12A, BEM46L2, C20orf22, PHARC, dJ965G21.2, hABHD12	abhydrolase domain containing 12, lysophospholipase	26090	ENSG00000100997	HGNC:15868
ABHD12B	BEM46L3, C14orf29, c14_5314	abhydrolase domain containing 12B	145447	ENSG00000131969	HGNC:19837
ABHD13	BEM46L1, C13orf6, bA153I24.2	abhydrolase domain containing 13	84945	ENSG00000139826	HGNC:20293
ABHD14A	DORZ1	abhydrolase domain containing 14A	25864	ENSG00000248487	HGNC:24538
ABHD14B	CIB, HEL-S-299	abhydrolase domain containing 14B	84836	ENSG00000114779	HGNC:28235
ABHD15	-	abhydrolase domain containing 15	116236	ENSG00000168792	HGNC:26971
ABHD16A	BAT5, D6S82E, NG26, PP199, hBAT5	abhydrolase domain containing 16A, phospholipase	7920	ENSG00000204427	HGNC:13921
ABHD16B	C20orf135, dJ591C20.1	abhydrolase domain containing 16B	140701	ENSG00000183260	HGNC:16128
ABHD17A	C19orf27, FAM108A1	abhydrolase domain containing 17A, depalmitoylase	81926	ENSG00000129968	HGNC:28756
ABHD17B	C9orf77, CGI-67, FAM108B1	abhydrolase domain containing 17B, depalmitoylase	51104	ENSG00000107362	HGNC:24278
ABHD17C	FAM108C1	abhydrolase domain containing 17C, depalmitoylase	58489	ENSG00000136379	HGNC:26925
ABHD18	C4orf29	abhydrolase domain containing 18	80167	ENSG00000164074	HGNC:26111
ABHD2	HS1-2, LABH2, PHPS1-2	abhydrolase domain containing 2, acylglycerol lipase	11057	ENSG00000140526	HGNC:18717
ABHD3	LABH3	abhydrolase domain containing 3, phospholipase	171586	ENSG00000158201	HGNC:18718
ABHD4	ABH4	abhydrolase domain containing 4, N-acyl phospholipase B	63874	ENSG00000100439	HGNC:20154
ABHD5	CGI58, IECN2, NCIE2	abhydrolase domain containing 5, lysophosphatidic acid acyltransferase	51099	ENSG00000011198	HGNC:21396
ABHD6	-	abhydrolase domain containing 6, acylglycerol lipase	57406	ENSG00000163686	HGNC:21398
ABHD8	-	abhydrolase domain containing 8	79575	ENSG00000127220	HGNC:23759
ABI1	ABI-1, ABLBP4, E3B1, NAP1BP, SSH3BP, SSH3BP1	abl interactor 1	10006	ENSG00000136754	HGNC:11320
ABI2	ABI-2, ABI2B, AIP-1, AIP1, AblBP3, SSH3BP2, argBP1, argBPIA, argBPIB	abl interactor 2	10152	ENSG00000138443	HGNC:24011
ABI3	NESH, SSH3BP3	ABI family member 3	51225	ENSG00000108798	HGNC:29859
ABI3BP	NESHBP, TARSH	ABI family member 3 binding protein	25890	ENSG00000154175	HGNC:17265
ABITRAM	C9orf6, CG-8, FAM206A, Simiate	actin binding transcription modulator	54942	ENSG00000119328	HGNC:1364
ABL1	ABL, BCR-ABL, CHDSKM, JTK7, bcr/abl, c-ABL, c-ABL1, p150, v-abl	ABL proto-oncogene 1, non-receptor tyrosine kinase	25	ENSG00000097007	HGNC:76
ABL2	ABLL, ARG	ABL proto-oncogene 2, non-receptor tyrosine kinase	27	ENSG00000143322	HGNC:77
ABLIM1	ABLIM, LIMAB1, LIMATIN, abLIM-1	actin binding LIM protein 1	3983	ENSG00000099204	HGNC:78
ABLIM2	-	actin binding LIM protein family member 2	84448	ENSG00000163995	HGNC:19195
ABLIM3	HMFN1661	actin binding LIM protein family member 3	22885	ENSG00000173210	HGNC:29132
ABO	A3GALNT, A3GALT1, GTB, NAGAT	ABO, alpha 1-3-N-acetylgalactosaminyltransferase and alpha 1-3-galactosyltransferase	28	ENSG00000175164	HGNC:79
ABR	MDB	ABR activator of RhoGEF and GTPase	29	ENSG00000159842	HGNC:81
ABRA	STARS	actin binding Rho activating protein	137735	ENSG00000174429	HGNC:30655
ABRACL	C6orf115, Costars, HSPC280, PRO2013	ABRA C-terminal like	58527	ENSG00000146386	HGNC:21230
ABRAXAS1	ABRA1, CCDC98, FAM175A	abraxas 1, BRCA1 A complex subunit	84142	ENSG00000163322	HGNC:25829
ABRAXAS2	ABRO1, FAM175B, KIAA0157	abraxas 2, BRISC complex subunit	23172	ENSG00000165660	HGNC:28975
ABT1	Esf2, hABT1	activator of basal transcription 1	29777	ENSG00000146109	HGNC:17369
ABTB1	BPOZ, BTB3, BTBD21, EF1ABP, PP2259	ankyrin repeat and BTB domain containing 1	80325	ENSG00000114626	HGNC:18275
ABTB2	ABTB2A, BTBD22	ankyrin repeat and BTB domain containing 2	25841	ENSG00000166016	HGNC:23842
ABTB3	ABTB2B, BTBD11	ankyrin repeat and BTB domain containing 3	121551	ENSG00000151136	HGNC:23844
ACAA1	ACAA, PTHIO, THIO	acetyl-CoA acyltransferase 1	30	ENSG00000060971	HGNC:82
ACAA2	DSAEC	acetyl-CoA acyltransferase 2	10449	ENSG00000167315	HGNC:83
ACACA	ACAC, ACACAD, ACC, ACC1, ACCA	acetyl-CoA carboxylase alpha	31	ENSG00000278540	HGNC:84
ACACB	ACC-beta, ACC2, ACCB, HACC275	acetyl-CoA carboxylase beta	32	ENSG00000076555	HGNC:85
ACAD10	-	acyl-CoA dehydrogenase family member 10	80724	ENSG00000111271	HGNC:21597
ACAD11	ACAD-11	acyl-CoA dehydrogenase family member 11	84129	ENSG00000240303	HGNC:30211
ACAD8	ACAD-8, ARC42, IBDH	acyl-CoA dehydrogenase family member 8	27034	ENSG00000151498	HGNC:87
ACAD9	MC1DN20, NPD002	acyl-CoA dehydrogenase family member 9	28976	ENSG00000177646	HGNC:21497
ACADL	ACAD4, LCAD	acyl-CoA dehydrogenase long chain	33	ENSG00000115361	HGNC:88
ACADM	ACAD1, MCAD, MCADH	acyl-CoA dehydrogenase medium chain	34	ENSG00000117054	HGNC:89
ACADS	ACAD3, SCAD	acyl-CoA dehydrogenase short chain	35	ENSG00000122971	HGNC:90
ACADSB	2-MEBCAD, ACAD7, SBCAD	acyl-CoA dehydrogenase short/branched chain	36	ENSG00000196177	HGNC:91
ACADVL	ACAD6, LCACD, VLCAD	acyl-CoA dehydrogenase very long chain	37	ENSG00000072778	HGNC:92
ACAN	AGC1, AGCAN, CSPG1, CSPGCP, MSK16, SEDK, SSOAOD	aggrecan	176	ENSG00000157766	HGNC:319
ACAP1	CENTB1	ArfGAP with coiled-coil, ankyrin repeat and PH domains 1	9744	ENSG00000072818	HGNC:16467
ACAP2	CENTB2, CNT-B2	ArfGAP with coiled-coil, ankyrin repeat and PH domains 2	23527	ENSG00000114331	HGNC:16469
ACAP3	CENTB5	ArfGAP with coiled-coil, ankyrin repeat and PH domains 3	116983	ENSG00000131584	HGNC:16754
ACAT1	ACAT, MAT, T2, THIL	acetyl-CoA acetyltransferase 1	38	ENSG00000075239	HGNC:93
ACAT2	-	acetyl-CoA acetyltransferase 2	39	ENSG00000120437	HGNC:94
ACBD3	GCP60, GOCAP1, GOLPH1, PAP7	acyl-CoA binding domain containing 3	64746	ENSG00000182827	HGNC:15453
ACBD4	HMFT0700	acyl-CoA binding domain containing 4	79777	ENSG00000181513	HGNC:23337
ACBD5	RDLKD	acyl-CoA binding domain containing 5	91452	ENSG00000107897	HGNC:23338
ACBD6	-	acyl-CoA binding domain containing 6	84320	ENSG00000230124	HGNC:23339
ACBD7	bA455B2.2	acyl-CoA binding domain containing 7	414149	ENSG00000176244	HGNC:17715
ACCS	ACS, PHACS	1-aminocyclopropane-1-carboxylate synthase homolog (inactive)	84680	ENSG00000110455	HGNC:23989
ACCSL	-	1-aminocyclopropane-1-carboxylate synthase homolog (inactive) like	390110	ENSG00000205126	HGNC:34391
ACD	PIP1, PTOP, TINT1, TPP1	ACD shelterin complex subunit and telomerase recruitment factor	65057	ENSG00000102977	HGNC:25070
ACE	ACE1, CD143, DCP, DCP1	angiotensin I converting enzyme	1636	ENSG00000159640	HGNC:2707
ACE2	ACEH	angiotensin converting enzyme 2	59272	ENSG00000130234	HGNC:13557
ACER1	ALKCDase1, ASAH3	alkaline ceramidase 1	125981	ENSG00000167769	HGNC:18356
ACER2	ALKCDase2, ASAH3L	alkaline ceramidase 2	340485	ENSG00000177076	HGNC:23675
ACER3	APHC, PHCA, PLDECO	alkaline ceramidase 3	55331	ENSG00000078124	HGNC:16066
ACHE	ACEE, ARACHE, N-ACHE, YT	acetylcholinesterase (Cartwright blood group)	43	ENSG00000087085	HGNC:108
ACIN1	ACINUS, ACN, fSAP152	apoptotic chromatin condensation inducer 1	22985	ENSG00000100813	HGNC:17066
ACKR1	CCBP1, CD234, DARC, DARC/ACKR1, Dfy, FY, GPD, GpFy, WBCQ1	atypical chemokine receptor 1 (Duffy blood group)	2532	ENSG00000213088	HGNC:4035
ACKR2	CCBP2, CCR10, CCR9, CMKBR9, D6, hD6	atypical chemokine receptor 2	1238	ENSG00000144648	HGNC:1565
ACKR3	CMKOR1, CXC-R7, CXCR-7, CXCR7, GPR159, RDC-1, RDC1	atypical chemokine receptor 3	57007	ENSG00000144476	HGNC:23692
ACKR4	CC-CKR-11, CCBP2, CCR-11, CCR10, CCR11, CCRL1, CCX CKR, CCX-CKR, CKR-11, PPR1, VSHK1	atypical chemokine receptor 4	51554	ENSG00000129048	HGNC:1611
ACLY	ACL, ATPCL, CLATP	ATP citrate lyase	47	ENSG00000131473	HGNC:115
ACMSD	-	aminocarboxymuconate semialdehyde decarboxylase	130013	ENSG00000153086	HGNC:19288
ACO1	ACONS, HEL60, IREB1, IREBP, IREBP1, IRP1	aconitase 1	48	ENSG00000122729	HGNC:117
ACO2	ACONM, HEL-S-284, ICRD, OCA8, OPA9	aconitase 2	50	ENSG00000100412	HGNC:118
ACOD1	CAD, IRG1	aconitate decarboxylase 1	730249	ENSG00000102794	HGNC:33904
ACOT1	ACH2, CTE-1, LACH2	acyl-CoA thioesterase 1	641371	ENSG00000184227	HGNC:33128
ACOT11	BFIT, STARD14, THEA, THEM1	acyl-CoA thioesterase 11	26027	ENSG00000162390	HGNC:18156
ACOT12	CACH-1, Cach, STARD15, THEAL	acyl-CoA thioesterase 12	134526	ENSG00000172497	HGNC:24436
ACOT13	HT012, PNAS-27, THEM2	acyl-CoA thioesterase 13	55856	ENSG00000112304	HGNC:20999
ACOT2	CTE-IA, CTE1A, MTE1, PTE2, PTE2A, ZAP128	acyl-CoA thioesterase 2	10965	ENSG00000119673	HGNC:18431
ACOT4	PTE-Ib, PTE1B, PTE2B	acyl-CoA thioesterase 4	122970	ENSG00000177465	HGNC:19748
ACOT6	C14orf42, c14_5530	acyl-CoA thioesterase 6	641372	ENSG00000205669	HGNC:33159
ACOT7	ACH1, ACT, BACH, CTE-II, LACH, LACH1, hBACH	acyl-CoA thioesterase 7	11332	ENSG00000097021	HGNC:24157
ACOT8	HNAACTE, NAP1, PTE-1, PTE-2, PTE1, PTE2, hACTE-III, hTE	acyl-CoA thioesterase 8	10005	ENSG00000101473	HGNC:15919
ACOT9	ACATE2, CGI-16, MT-ACT48, MTACT48	acyl-CoA thioesterase 9	23597	ENSG00000123130	HGNC:17152
ACOX1	ACOX, MITCH, PALMCOX, SCOX	acyl-CoA oxidase 1	51	ENSG00000161533	HGNC:119
ACOX2	BCOX, BRCACOX, BRCOX, CBAS6, THCCox	acyl-CoA oxidase 2	8309	ENSG00000168306	HGNC:120
ACOX3	-	acyl-CoA oxidase 3, pristanoyl	8310	ENSG00000087008	HGNC:121
ACOXL	-	acyl-CoA oxidase like	55289	ENSG00000153093	HGNC:25621
ACP1	HAAP, LMW-PTP, LMWPTP	acid phosphatase 1	52	ENSG00000143727	HGNC:122
ACP2	LAP	acid phosphatase 2, lysosomal	53	ENSG00000134575	HGNC:123
ACP3	5'-NT, ACP-3, ACPP, TM-PAP	acid phosphatase 3	55	ENSG00000014257	HGNC:125
ACP4	ACPT, AI1J	acid phosphatase 4	93650	ENSG00000142513	HGNC:14376
ACP5	HPAP, TRACP5a, TRACP5b, TRAP, TrATPase	acid phosphatase 5, tartrate resistant	54	ENSG00000102575	HGNC:124
ACP6	ACPL1, LPAP, PACPL1	acid phosphatase 6, lysophosphatidic	51205	ENSG00000162836	HGNC:29609
ACP7	PAPL, PAPL1	acid phosphatase 7, tartrate resistant (putative)	390928	ENSG00000183760	HGNC:33781
ACR	-	acrosin	49	ENSG00000100312	HGNC:126
ACRBP	CT23, OY-TES-1, SP32	acrosin binding protein	84519	ENSG00000111644	HGNC:17195
ACRV1	D11S4365, SP-10, SPACA2	acrosomal vesicle protein 1	56	ENSG00000134940	HGNC:127
ACSBG1	BG, BG1, BGM, GR-LACS, LPD	acyl-CoA synthetase bubblegum family member 1	23205	ENSG00000103740	HGNC:29567
ACSBG2	BGR, BRGL, PRTD-NY3, PRTDNY3	acyl-CoA synthetase bubblegum family member 2	81616	ENSG00000130377	HGNC:24174
ACSF2	ACSMW, AVYV493	acyl-CoA synthetase family member 2	80221	ENSG00000167107	HGNC:26101
ACSF3	-	acyl-CoA synthetase family member 3	197322	ENSG00000176715	HGNC:27288
ACSL1	ACS1, FACL1, FACL2, LACS, LACS1, LACS2	acyl-CoA synthetase long chain family member 1	2180	ENSG00000151726	HGNC:3569
ACSL3	ACS3, FACL3, LACS 3, LACS3, PRO2194	acyl-CoA synthetase long chain family member 3	2181	ENSG00000123983	HGNC:3570
ACSL4	ACS4, FACL4, LACS4, MRX63, MRX68	acyl-CoA synthetase long chain family member 4	2182	ENSG00000068366	HGNC:3571
ACSL5	ACS2, ACS5, FACL5	acyl-CoA synthetase long chain family member 5	51703	ENSG00000197142	HGNC:16526
ACSL6	ACS2, FACL6, LACS 6, LACS2, LACS5	acyl-CoA synthetase long chain family member 6	23305	ENSG00000164398	HGNC:16496
ACSM1	BUCS1, MACS1	acyl-CoA synthetase medium chain family member 1	116285	ENSG00000166743	HGNC:18049
ACSM2A	A-923A4.1, ACSM2	acyl-CoA synthetase medium chain family member 2A	123876	ENSG00000183747	HGNC:32017
ACSM2B	ACSM2, HXMA, HYST1046	acyl-CoA synthetase medium chain family member 2B	348158	ENSG00000066813	HGNC:30931
ACSM3	SA, SAH	acyl-CoA synthetase medium chain family member 3	6296	ENSG00000005187	HGNC:10522
ACSM4	-	acyl-CoA synthetase medium chain family member 4	341392	ENSG00000215009	HGNC:32016
ACSM5	-	acyl-CoA synthetase medium chain family member 5	54988	ENSG00000183549	HGNC:26060
ACSM6	C10orf129, bA310E22.3	acyl-CoA synthetase medium chain family member 6	142827	ENSG00000173124	HGNC:31665
ACSS1	ACAS2L, ACECS1, AceCS2L	acyl-CoA synthetase short chain family member 1	84532	ENSG00000154930	HGNC:16091
ACSS2	ACAS2, ACECS, ACS, ACSA, AceCS1, dJ1161H23.1	acyl-CoA synthetase short chain family member 2	55902	ENSG00000131069	HGNC:15814
ACSS3	-	acyl-CoA synthetase short chain family member 3	79611	ENSG00000111058	HGNC:24723
ACTA1	ACTA, ASMA, CFTD, CFTD1, CFTDM, MPFD, NEM1, NEM2, NEM3, SHPM	actin alpha 1, skeletal muscle	58	ENSG00000143632	HGNC:129
ACTA2	ACTSA	actin alpha 2, smooth muscle	59	ENSG00000107796	HGNC:130
ACTB	BRWS1, PS1TP5BP1	actin beta	60	ENSG00000075624	HGNC:132
ACTBL2	ACT	actin beta like 2	345651	ENSG00000169067	HGNC:17780
ACTC1	ACTC, ASD5, CMD1R, CMH11, LVNC4	actin alpha cardiac muscle 1	70	ENSG00000159251	HGNC:143
ACTG1	ACT, ACTG, DFNA20, DFNA26, HEL-176	actin gamma 1	71	ENSG00000184009	HGNC:144
ACTG2	ACT, ACTA3, ACTE, ACTL3, ACTSG, VSCM, VSCM1	actin gamma 2, smooth muscle	72	ENSG00000163017	HGNC:145
ACTL10	C20orf134, dJ63M2.2	actin like 10	170487	ENSG00000288649	HGNC:16127
ACTL6A	ACTL6, ARPN-BETA, Arp4, BAF53A, INO80K	actin like 6A	86	ENSG00000136518	HGNC:24124
ACTL6B	ACTL6, BAF53B, DEE76, EIEE76, IDDSSAD, arpNalpha	actin like 6B	51412	ENSG00000077080	HGNC:160
ACTL7A	-	actin like 7A	10881	ENSG00000187003	HGNC:161
ACTL7B	Tact1	actin like 7B	10880	ENSG00000148156	HGNC:162
ACTL8	CT57	actin like 8	81569	ENSG00000117148	HGNC:24018
ACTL9	HSD21, SPGF53	actin like 9	284382	ENSG00000181786	HGNC:28494
ACTMAP	C19orf54	actin maturation protease	284325	ENSG00000188493	HGNC:24758
ACTN1	BDPLT15	actinin alpha 1	87	ENSG00000072110	HGNC:163
ACTN2	CMD1AA, CMH23, MPD6, MYOCOZ	actinin alpha 2	88	ENSG00000077522	HGNC:164
ACTN3	ACTN3D	actinin alpha 3	89	ENSG00000248746	HGNC:165
ACTN4	ACTININ-4, FSGS, FSGS1	actinin alpha 4	81	ENSG00000130402	HGNC:166
ACTR10	ACTR11, Arp10, Arp11, HARP11	actin related protein 10	55860	ENSG00000131966	HGNC:17372
ACTR1A	ARP1, Arp1A, CTRN1	actin related protein 1A	10121	ENSG00000138107	HGNC:167
ACTR1B	ARP1B, CTRN2, PC3	actin related protein 1B	10120	ENSG00000115073	HGNC:168
ACTR2	ARP2	actin related protein 2	10097	ENSG00000138071	HGNC:169
ACTR3	ARP3	actin related protein 3	10096	ENSG00000115091	HGNC:170
ACTR3B	ARP11, ARP3BETA	actin related protein 3B	57180	ENSG00000133627	HGNC:17256
ACTR3C	ARP11	actin related protein 3C	653857	ENSG00000106526	HGNC:37282
ACTR5	Arp5, INO80M	actin related protein 5	79913	ENSG00000101442	HGNC:14671
ACTR6	ARP6, CDA12, HSPC281, MSTP136, hARP6, hARPX	actin related protein 6	64431	ENSG00000075089	HGNC:24025
ACTR8	ARP8, INO80N, hArp8	actin related protein 8	93973	ENSG00000113812	HGNC:14672
ACTRT1	AIP1, ARIP1, ARPT1, HSD27	actin related protein T1	139741	ENSG00000123165	HGNC:24027
ACTRT2	ARPM2, ARPT2, Arp-T2, HARPM2	actin related protein T2	140625	ENSG00000169717	HGNC:24026
ACTRT3	ARP-T3, ARPM1	actin related protein T3	84517	ENSG00000184378	HGNC:24022
ACVR1	ACTRI, ACVR1A, ACVRLK2, ALK2, FOP, SKR1, TSRI	activin A receptor type 1	90	ENSG00000115170	HGNC:171
ACVR1B	ACTRIB, ACVRLK4, ALK4, SKR2	activin A receptor type 1B	91	ENSG00000135503	HGNC:172
ACVR1C	ACVRLK7, ALK7	activin A receptor type 1C	130399	ENSG00000123612	HGNC:18123
ACVR2A	ACTRII, ACVR2	activin A receptor type 2A	92	ENSG00000121989	HGNC:173
ACVR2B	ACTRIIB, ActR-IIB, HTX4	activin A receptor type 2B	93	ENSG00000114739	HGNC:174
ACVRL1	ACVRLK1, ALK-1, ALK1, HHT, HHT2, ORW2, SKR3, TSR-I	activin A receptor like type 1	94	ENSG00000139567	HGNC:175
ACY1	ACY-1, ACY1D, HEL-S-5	aminoacylase 1	95	ENSG00000243989	HGNC:177
ACY3	ACY-3, HCBP1	aminoacylase 3	91703	ENSG00000132744	HGNC:24104
ACYP1	ACYPE	acylphosphatase 1	97	ENSG00000119640	HGNC:179
ACYP2	ACYM, ACYP	acylphosphatase 2	98	ENSG00000170634	HGNC:180
ADA	ADA1	adenosine deaminase	100	ENSG00000196839	HGNC:186
ADA2	ADGF, CECR1, IDGFL, PAN, SNEDS, VAIHS	adenosine deaminase 2	51816	ENSG00000093072	HGNC:1839
ADAD1	Tenr	adenosine deaminase domain containing 1	132612	ENSG00000164113	HGNC:30713
ADAD2	TENRL	adenosine deaminase domain containing 2	161931	ENSG00000140955	HGNC:30714
ADAL	HsMAPDA	adenosine deaminase like	161823	ENSG00000168803	HGNC:31853
ADAM10	AD10, AD18, CD156c, CDw156, HsT18717, MADM, RAK, kuz	ADAM metallopeptidase domain 10	102	ENSG00000137845	HGNC:188
ADAM11	MDC	ADAM metallopeptidase domain 11	4185	ENSG00000073670	HGNC:189
ADAM12	ADAM12-OT1, CAR10, MCMP, MCMPMltna, MLTN, MLTNA	ADAM metallopeptidase domain 12	8038	ENSG00000148848	HGNC:190
ADAM15	MDC15	ADAM metallopeptidase domain 15	8751	ENSG00000143537	HGNC:193
ADAM17	ADAM18, CD156B, CSVP, NISBD, NISBD1, TACE	ADAM metallopeptidase domain 17	6868	ENSG00000151694	HGNC:195
ADAM18	ADAM27, tMDCIII	ADAM metallopeptidase domain 18	8749	ENSG00000168619	HGNC:196
ADAM19	FKSG34, MADDAM, MLTNB	ADAM metallopeptidase domain 19	8728	ENSG00000135074	HGNC:197
ADAM2	CRYN1, CRYN2, CT15, FTNB, PH-30b, PH30, PH30-beta	ADAM metallopeptidase domain 2	2515	ENSG00000104755	HGNC:198
ADAM20	-	ADAM metallopeptidase domain 20	8748	ENSG00000134007	HGNC:199
ADAM21	ADAM 21, ADAM31	ADAM metallopeptidase domain 21	8747	ENSG00000139985	HGNC:200
ADAM22	ADAM 22, DEE61, EIEE61, MDC2	ADAM metallopeptidase domain 22	53616	ENSG00000008277	HGNC:201
ADAM23	MDC-3, MDC3	ADAM metallopeptidase domain 23	8745	ENSG00000114948	HGNC:202
ADAM28	ADAM 28, MDC-L, MDCL, eMDC II, eMDCII	ADAM metallopeptidase domain 28	10863	ENSG00000042980	HGNC:206
ADAM29	CT73, svph1	ADAM metallopeptidase domain 29	11086	ENSG00000168594	HGNC:207
ADAM30	svph4	ADAM metallopeptidase domain 30	11085	ENSG00000134249	HGNC:208
ADAM32	-	ADAM metallopeptidase domain 32	203102	ENSG00000197140	HGNC:15479
ADAM33	C20orf153, DJ964F7.1	ADAM metallopeptidase domain 33	80332	ENSG00000149451	HGNC:15478
ADAM7	ADAM 7, ADAM-7, EAPI, GP-83, GP83	ADAM metallopeptidase domain 7	8756	ENSG00000069206	HGNC:214
ADAM8	CD156, CD156a, MS2	ADAM metallopeptidase domain 8	101	ENSG00000151651	HGNC:215
ADAM9	CORD9, MCMP, MDC9, Mltng	ADAM metallopeptidase domain 9	8754	ENSG00000168615	HGNC:216
ADAMDEC1	M12.219	ADAM like decysin 1	27299	ENSG00000134028	HGNC:16299
ADAMTS1	C3-C5, METH1	ADAM metallopeptidase with thrombospondin type 1 motif 1	9510	ENSG00000154734	HGNC:217
ADAMTS10	ADAM-TS10, ADAMTS-10, WMS, WMS1	ADAM metallopeptidase with thrombospondin type 1 motif 10	81794	ENSG00000142303	HGNC:13201
ADAMTS12	PRO4389	ADAM metallopeptidase with thrombospondin type 1 motif 12	81792	ENSG00000151388	HGNC:14605
ADAMTS13	ADAM-TS13, ADAMTS-13, C9orf8, VWFCP, vWF-CP	ADAM metallopeptidase with thrombospondin type 1 motif 13	11093	ENSG00000160323	HGNC:1366
ADAMTS14	-	ADAM metallopeptidase with thrombospondin type 1 motif 14	140766	ENSG00000138316	HGNC:14899
ADAMTS15	-	ADAM metallopeptidase with thrombospondin type 1 motif 15	170689	ENSG00000166106	HGNC:16305
ADAMTS16	ADAMTS16s	ADAM metallopeptidase with thrombospondin type 1 motif 16	170690	ENSG00000145536	HGNC:17108
ADAMTS17	WMS4	ADAM metallopeptidase with thrombospondin type 1 motif 17	170691	ENSG00000140470	HGNC:17109
ADAMTS18	ADAMTS21, KNO2, MMCAT	ADAM metallopeptidase with thrombospondin type 1 motif 18	170692	ENSG00000140873	HGNC:17110
ADAMTS19	-	ADAM metallopeptidase with thrombospondin type 1 motif 19	171019	ENSG00000145808	HGNC:17111
ADAMTS2	ADAM-TS2, ADAMTS-2, ADAMTS-3, EDSDERMS, NPI, PC I-NP, PCI-NP, PCINP, PCPNI, PNPI	ADAM metallopeptidase with thrombospondin type 1 motif 2	9509	ENSG00000087116	HGNC:218
ADAMTS20	ADAM-TS20, ADAMTS-20, GON-1	ADAM metallopeptidase with thrombospondin type 1 motif 20	80070	ENSG00000173157	HGNC:17178
ADAMTS3	ADAMTS-4, HKLLS3	ADAM metallopeptidase with thrombospondin type 1 motif 3	9508	ENSG00000156140	HGNC:219
ADAMTS4	ADAMTS-2, ADAMTS-4, ADMP-1	ADAM metallopeptidase with thrombospondin type 1 motif 4	9507	ENSG00000158859	HGNC:220
ADAMTS5	ADAM-TS 11, ADAM-TS 5, ADAM-TS5, ADAMTS-11, ADAMTS-5, ADAMTS11, ADMP-2	ADAM metallopeptidase with thrombospondin type 1 motif 5	11096	ENSG00000154736	HGNC:221
ADAMTS6	ADAM-TS 6, ADAM-TS6, ADAMTS-6	ADAM metallopeptidase with thrombospondin type 1 motif 6	11174	ENSG00000049192	HGNC:222
ADAMTS7	ADAM-TS 7, ADAM-TS7, ADAMTS-7	ADAM metallopeptidase with thrombospondin type 1 motif 7	11173	ENSG00000136378	HGNC:223
ADAMTS8	ADAM-TS8, METH2	ADAM metallopeptidase with thrombospondin type 1 motif 8	11095	ENSG00000134917	HGNC:224
ADAMTS9	-	ADAM metallopeptidase with thrombospondin type 1 motif 9	56999	ENSG00000163638	HGNC:13202
ADAMTSL1	ADAMTSL-1, ADAMTSR1, C9orf94, PUNCTIN	ADAMTS like 1	92949	ENSG00000178031	HGNC:14632
ADAMTSL2	ADAMTSL-2, GPHYSD1	ADAMTS like 2	9719	ENSG00000197859	HGNC:14631
ADAMTSL3	ADAMTSL-3	ADAMTS like 3	57188	ENSG00000156218	HGNC:14633
ADAMTSL4	ADAMTSL-4, ECTOL2, TSRC1	ADAMTS like 4	54507	ENSG00000143382	HGNC:19706
ADAMTSL5	THSD6	ADAMTS like 5	339366	ENSG00000185761	HGNC:27912
ADAP1	CENTA1, GCS1L, p42IP4	ArfGAP with dual PH domains 1	11033	ENSG00000105963	HGNC:16486
ADAP2	CENTA2, HSA272195, cent-b	ArfGAP with dual PH domains 2	55803	ENSG00000184060	HGNC:16487
ADAR	ADAR1, AGS6, DRADA, DSH, DSRAD, G1P1, IFI-4, IFI4, K88DSRBP, P136	adenosine deaminase RNA specific	103	ENSG00000160710	HGNC:225
ADARB1	ADAR2, DRABA2, DRADA2, NEDHYMS, RED1	adenosine deaminase RNA specific B1	104	ENSG00000197381	HGNC:226
ADARB2	ADAR3, RED2	adenosine deaminase RNA specific B2 (inactive)	105	ENSG00000185736	HGNC:227
ADAT1	HADAT1	adenosine deaminase tRNA specific 1	23536	ENSG00000065457	HGNC:228
ADAT2	DEADC1, TAD2, dJ20N2, dJ20N2.1	adenosine deaminase tRNA specific 2	134637	ENSG00000189007	HGNC:21172
ADAT3	FWP005, MRT36, MST121, MSTP121, S863-5, TAD3	adenosine deaminase tRNA specific 3	113179	ENSG00000213638	HGNC:25151
ADCK1	-	aarF domain containing kinase 1	57143	ENSG00000063761	HGNC:19038
ADCK2	AARF	aarF domain containing kinase 2	90956	ENSG00000133597	HGNC:19039
ADCK5	-	aarF domain containing kinase 5	203054	ENSG00000173137	HGNC:21738
ADCY1	AC1, DFNB44	adenylate cyclase 1	107	ENSG00000164742	HGNC:232
ADCY10	HCA2, HEL-S-7a, SAC, SACI, Sacy, hsAC	adenylate cyclase 10	55811	ENSG00000143199	HGNC:21285
ADCY2	AC2, HBAC2	adenylate cyclase 2	108	ENSG00000078295	HGNC:233
ADCY3	AC-III, AC3, BMIQ19	adenylate cyclase 3	109	ENSG00000138031	HGNC:234
ADCY4	AC4	adenylate cyclase 4	196883	ENSG00000129467	HGNC:235
ADCY5	AC5, FDFM	adenylate cyclase 5	111	ENSG00000173175	HGNC:236
ADCY6	AC6, LCCS8	adenylate cyclase 6	112	ENSG00000174233	HGNC:237
ADCY7	AC7	adenylate cyclase 7	113	ENSG00000121281	HGNC:238
ADCY8	AC8, ADCY3, HBAC1	adenylate cyclase 8	114	ENSG00000155897	HGNC:239
ADCY9	AC9, ACIX	adenylate cyclase 9	115	ENSG00000162104	HGNC:240
ADCYAP1	PACAP	adenylate cyclase activating polypeptide 1	116	ENSG00000141433	HGNC:241
ADCYAP1R1	PAC1, PAC1R, PACAPR, PACAPRI	ADCYAP receptor type I	117	ENSG00000078549	HGNC:242
ADD1	ADDA	adducin 1	118	ENSG00000087274	HGNC:243
ADD2	ADDB	adducin 2	119	ENSG00000075340	HGNC:244
ADD3	ADDL, CPSQ3	adducin 3	120	ENSG00000148700	HGNC:245
ADGB	C6orf103, CAPN16	androglobin	79747	ENSG00000118492	HGNC:21212
ADGRA1	GPR123	adhesion G protein-coupled receptor A1	84435	ENSG00000197177	HGNC:13838
ADGRA2	GPR124, TEM5	adhesion G protein-coupled receptor A2	25960	ENSG00000020181	HGNC:17849
ADGRA3	GPR125, PGR21, TEM5L	adhesion G protein-coupled receptor A3	166647	ENSG00000152990	HGNC:13839
ADGRB1	BAI1, GDAIF	adhesion G protein-coupled receptor B1	575	ENSG00000181790	HGNC:943
ADGRB2	BAI2	adhesion G protein-coupled receptor B2	576	ENSG00000121753	HGNC:944
ADGRB3	BAI3	adhesion G protein-coupled receptor B3	577	ENSG00000135298	HGNC:945
ADGRD1	GPR133, PGR25	adhesion G protein-coupled receptor D1	283383	ENSG00000111452	HGNC:19893
ADGRD2	GPR144, PGR24	adhesion G protein-coupled receptor D2	347088	ENSG00000180264	HGNC:18651
ADGRE1	EMR1, TM7LN3	adhesion G protein-coupled receptor E1	2015	ENSG00000174837	HGNC:3336
ADGRE2	CD312, CD97, EMR2, VBU	adhesion G protein-coupled receptor E2	30817	ENSG00000127507	HGNC:3337
ADGRE3	EMR3	adhesion G protein-coupled receptor E3	84658	ENSG00000131355	HGNC:23647
ADGRE5	CD97, TM7LN1	adhesion G protein-coupled receptor E5	976	ENSG00000123146	HGNC:1711
ADGRF1	GPR110, KPG_012, PGR19, hGPCR36	adhesion G protein-coupled receptor F1	266977	ENSG00000153292	HGNC:18990
ADGRF3	GPR113, PGR23	adhesion G protein-coupled receptor F3	165082	ENSG00000173567	HGNC:18989
ADGRF4	GPR115, PGR18	adhesion G protein-coupled receptor F4	221393	ENSG00000153294	HGNC:19011
ADGRF5	GPR116, KPG_001	adhesion G protein-coupled receptor F5	221395	ENSG00000069122	HGNC:19030
ADGRG1	BFPP, BPPR, GPR56, TM7LN4, TM7XN1	adhesion G protein-coupled receptor G1	9289	ENSG00000205336	HGNC:4512
ADGRG2	CBAVDX, EDDM6, GPR64, HE6, TM7LN2	adhesion G protein-coupled receptor G2	10149	ENSG00000173698	HGNC:4516
ADGRG3	GPR97, PB99, PGR26	adhesion G protein-coupled receptor G3	222487	ENSG00000182885	HGNC:13728
ADGRG4	GPR112, PGR17, RP1-299I16	adhesion G protein-coupled receptor G4	139378	ENSG00000156920	HGNC:18992
ADGRG5	GPR114, PGR27	adhesion G protein-coupled receptor G5	221188	ENSG00000159618	HGNC:19010
ADGRG6	APG1, DREG, GPR126, LCCS9, PR126, PS1TP2, VIGR	adhesion G protein-coupled receptor G6	57211	ENSG00000112414	HGNC:13841
ADGRG7	GPR128	adhesion G protein-coupled receptor G7	84873	ENSG00000144820	HGNC:19241
ADGRL1	CIRL1, CL1, LEC2, LPHN1	adhesion G protein-coupled receptor L1	22859	ENSG00000072071	HGNC:20973
ADGRL2	CIRL2, CL2, LEC1, LPHH1, LPHN2	adhesion G protein-coupled receptor L2	23266	ENSG00000117114	HGNC:18582
ADGRL3	CIRL3, CL3, LEC3, LPHN3	adhesion G protein-coupled receptor L3	23284	ENSG00000150471	HGNC:20974
ADGRL4	ELTD1, ETL, KPG_003	adhesion G protein-coupled receptor L4	64123	ENSG00000162618	HGNC:20822
ADGRV1	FEB4, GPR98, MASS1, USH2B, USH2C, VLGR1, VLGR1b	adhesion G protein-coupled receptor V1	84059	ENSG00000164199	HGNC:17416
ADH1A	ADH1	alcohol dehydrogenase 1A (class I), alpha polypeptide	124	ENSG00000187758	HGNC:249
ADH1B	ADH2, HEL-S-117	alcohol dehydrogenase 1B (class I), beta polypeptide	125	ENSG00000196616	HGNC:250
ADH1C	ADH3	alcohol dehydrogenase 1C (class I), gamma polypeptide	126	ENSG00000248144	HGNC:251
ADH4	ADH-2, HEL-S-4	alcohol dehydrogenase 4 (class II), pi polypeptide	127	ENSG00000198099	HGNC:252
ADH5	ADH-3, ADHX, AMEDS, BMFS7, FALDH, FDH, GSH-FDH, GSNOR, HEL-S-60p	alcohol dehydrogenase 5 (class III), chi polypeptide	128	ENSG00000197894	HGNC:253
ADH6	ADH-5	alcohol dehydrogenase 6 (class V)	130	ENSG00000172955	HGNC:255
ADH7	ADH4	alcohol dehydrogenase 7 (class IV), mu or sigma polypeptide	131	ENSG00000196344	HGNC:256
ADHFE1	ADH8, HMFT2263, HOT	alcohol dehydrogenase iron containing 1	137872	ENSG00000147576	HGNC:16354
ADI1	APL1, ARD, Fe-ARD, HMFT1638, MTCBP1, Ni-ARD, SIPL, mtnD	acireductone dioxygenase 1	55256	ENSG00000182551	HGNC:30576
ADIG	SMAF1	adipogenin	149685	ENSG00000182035	HGNC:28606
ADIPOQ	ACDC, ACRP30, ADIPQTL1, ADPN, APM-1, APM1, GBP28	adiponectin, C1Q and collagen domain containing	9370	ENSG00000181092	HGNC:13633
ADIPOR1	ACDCR1, CGI-45, CGI45, PAQR1, TESBP1A	adiponectin receptor 1	51094	ENSG00000159346	HGNC:24040
ADIPOR2	ACDCR2, PAQR2	adiponectin receptor 2	79602	ENSG00000006831	HGNC:24041
ADIRF	AFRO, APM2, C10orf116, apM-2	adipogenesis regulatory factor	10974	ENSG00000148671	HGNC:24043
ADISSP	C20orf27	adipose secreted signaling protein	54976	ENSG00000101220	HGNC:15873
ADK	AK	adenosine kinase	132	ENSG00000156110	HGNC:257
ADM	AM, PAMP	adrenomedullin	133	ENSG00000148926	HGNC:259
ADM2	AM2, dJ579N16.4	adrenomedullin 2	79924	ENSG00000128165	HGNC:28898
ADM5	AM5, C19orf76	adrenomedullin 5 (putative)	199800	ENSG00000224420	HGNC:27293
ADNP	ADNP1, HVDAS, MRD28	activity dependent neuroprotector homeobox	23394	ENSG00000101126	HGNC:15766
ADNP2	ZNF508	ADNP homeobox 2	22850	ENSG00000101544	HGNC:23803
ADO	C10orf22	2-aminoethanethiol dioxygenase	84890	ENSG00000181915	HGNC:23506
ADORA1	RDC7	adenosine A1 receptor	134	ENSG00000163485	HGNC:262
ADORA2A	A2aR, ADORA2, RDC8	adenosine A2a receptor	135	ENSG00000128271	HGNC:263
ADORA2B	ADORA2	adenosine A2b receptor	136	ENSG00000170425	HGNC:264
ADORA3	A3AR	adenosine A3 receptor	140	ENSG00000282608	HGNC:268
ADPGK	2610017G09Rik, ADP-GK	ADP dependent glucokinase	83440	ENSG00000159322	HGNC:25250
ADPRH	ARH1, hARH1	ADP-ribosylarginine hydrolase	141	ENSG00000144843	HGNC:269
ADPRHL1	ARH2	ADP-ribosylhydrolase like 1	113622	ENSG00000153531	HGNC:21303
ADPRM	C17orf48, MDS006, NBLA03831	ADP-ribose/CDP-alcohol diphosphatase, manganese dependent	56985	ENSG00000170222	HGNC:30925
ADPRS	ADPRHL2, ARH3, CONDSIAS	ADP-ribosylserine hydrolase	54936	ENSG00000116863	HGNC:21304
ADRA1A	ADRA1C, ADRA1L1, ALPHA1AAR	adrenoceptor alpha 1A	148	ENSG00000120907	HGNC:277
ADRA1B	ADRA1, ALPHA1BAR	adrenoceptor alpha 1B	147	ENSG00000170214	HGNC:278
ADRA1D	ADRA1, ADRA1A, ADRA1R, ALPHA1, DAR, dJ779E11.2	adrenoceptor alpha 1D	146	ENSG00000171873	HGNC:280
ADRA2A	ADRA2, ADRA2R, ADRAR, ALPHA2AAR, ZNF32	adrenoceptor alpha 2A	150	ENSG00000150594	HGNC:281
ADRA2B	ADRA2L1, ADRA2RL1, ADRARL1, ALPHA2BAR, FAME2, alpha-2BAR	adrenoceptor alpha 2B	151	ENSG00000274286	HGNC:282
ADRA2C	ADRA2L2, ADRA2RL2, ADRARL2, ALPHA2CAR	adrenoceptor alpha 2C	152	ENSG00000184160	HGNC:283
ADRB1	ADRB1R, B1AR, BETA1AR, FNSS2, RHR	adrenoceptor beta 1	153	ENSG00000043591	HGNC:285
ADRB2	ADRB2R, ADRBR, B2AR, BAR, BETA2AR	adrenoceptor beta 2	154	ENSG00000169252	HGNC:286
ADRB3	BETA3AR	adrenoceptor beta 3	155	ENSG00000188778	HGNC:288
ADRM1	ARM-1, ARM1, GP110, PSMD16	ADRM1 26S proteasome ubiquitin receptor	11047	ENSG00000130706	HGNC:15759
ADSL	AMPS, ASASE, ASL	adenylosuccinate lyase	158	ENSG00000239900	HGNC:291
ADSS1	ADSSL1, MPD5	adenylosuccinate synthase 1	122622	ENSG00000185100	HGNC:20093
ADSS2	ADEH, ADSS, ADSS 2	adenylosuccinate synthase 2	159	ENSG00000035687	HGNC:292
ADTRP	AIG1L, C6orf105, dJ413H6.1	androgen dependent TFPI regulating protein	84830	ENSG00000111863	HGNC:21214
AEBP1	ACLP	AE binding protein 1	165	ENSG00000106624	HGNC:303
AEBP2	-	AE binding protein 2	121536	ENSG00000139154	HGNC:24051
AEN	ISG20L1, pp12744	apoptosis enhancing nuclease	64782	ENSG00000181026	HGNC:25722
AFAP1	AFAP, AFAP-110, AFAP110	actin filament associated protein 1	60312	ENSG00000196526	HGNC:24017
AFAP1L1	-	actin filament associated protein 1 like 1	134265	ENSG00000157510	HGNC:26714
AFAP1L2	CTB-1144G6.4, KIAA1914, XB130	actin filament associated protein 1 like 2	84632	ENSG00000169129	HGNC:25901
AFDN	AF6, MLL-AF6, MLLT4, l-afadin	afadin, adherens junction formation factor	4301	ENSG00000130396	HGNC:7137
AFF1	AF4, MLLT2, PBM1	AF4/FMR2 family member 1	4299	ENSG00000172493	HGNC:7135
AFF2	FMR2, FMR2P, FRAXE, MRX2, OX19, XLID109	AF4/FMR2 family member 2	2334	ENSG00000155966	HGNC:3776
AFF3	KINS, LAF4, MLLT2-like	AF4/FMR2 family member 3	3899	ENSG00000144218	HGNC:6473
AFF4	AF5Q31, CHOPS, MCEF	AF4/FMR2 family member 4	27125	ENSG00000072364	HGNC:17869
AFG1L	AFG1, LACE1, c222389	AFG1 like ATPase	246269	ENSG00000135537	HGNC:16411
AFG2A	AFG2, EHLMRS, NEDHSB, SPAF, SPATA5	AFG2 AAA ATPase homolog A	166378	ENSG00000145375	HGNC:18119
AFG2B	DFNB119, NEDHLS, SPATA5L1	AFG2 AAA ATPase homolog B	79029	ENSG00000171763	HGNC:28762
AFG3L2	OPA12, SCA28, SPAX5	AFG3 like matrix AAA peptidase subunit 2	10939	ENSG00000141385	HGNC:315
AFM	ALB2, ALBA, ALF	afamin	173	ENSG00000079557	HGNC:316
AFMID	FKF, KF, KFA	arylformamidase	125061	ENSG00000183077	HGNC:20910
AFP	AFPD, FETA, HPAFP	alpha fetoprotein	174	ENSG00000081051	HGNC:317
AFTPH	Nbla10388	aftiphilin	54812	ENSG00000119844	HGNC:25951
AGA	AGU, ASRG, GA	aspartylglucosaminidase	175	ENSG00000038002	HGNC:318
AGAP1	AGAP-1, CENTG2, GGAP1, cnt-g2	ArfGAP with GTPase domain, ankyrin repeat and PH domain 1	116987	ENSG00000157985	HGNC:16922
AGAP2	CENTG1, GGAP2, PIKE	ArfGAP with GTPase domain, ankyrin repeat and PH domain 2	116986	ENSG00000135439	HGNC:16921
AGAP3	AGAP-3, CENTG3, CRAG, MRIP-1, cnt-g3	ArfGAP with GTPase domain, ankyrin repeat and PH domain 3	116988	ENSG00000133612	HGNC:16923
AGAP4	AGAP-4, AGAP-8, AGAP8, CTGLF1, CTGLF5, MRIP2	ArfGAP with GTPase domain, ankyrin repeat and PH domain 4	119016	ENSG00000188234	HGNC:23459
AGAP5	CTGLF2	ArfGAP with GTPase domain, ankyrin repeat and PH domain 5	729092	ENSG00000172650	HGNC:23467
AGAP6	AGAP-6, CTGLF3	ArfGAP with GTPase domain, ankyrin repeat and PH domain 6	414189	ENSG00000204149	HGNC:23466
AGAP9	AGAP-9, CTGLF6, bA301J7.2	ArfGAP with GTPase domain, ankyrin repeat and PH domain 9	642517	ENSG00000204172	HGNC:23463
AGBL1	CCP4, FECD8	AGBL carboxypeptidase 1	123624	ENSG00000273540	HGNC:26504
AGBL2	CCP2	AGBL carboxypeptidase 2	79841	ENSG00000165923	HGNC:26296
AGBL3	CCP3	AGBL carboxypeptidase 3	340351	ENSG00000146856	HGNC:27981
AGBL4	CCP6	AGBL carboxypeptidase 4	84871	ENSG00000186094	HGNC:25892
AGBL5	CCP5, RP75	AGBL carboxypeptidase 5	60509	ENSG00000084693	HGNC:26147
AGER	RAGE, SCARJ1, sRAGE	advanced glycosylation end-product specific receptor	177	ENSG00000204305	HGNC:320
AGFG1	HRB, RAB, RIP	ArfGAP with FG repeats 1	3267	ENSG00000173744	HGNC:5175
AGFG2	HRBL, RABR	ArfGAP with FG repeats 2	3268	ENSG00000106351	HGNC:5177
AGGF1	GPATC7, GPATCH7, HSU84971, HUS84971, VG5Q	angiogenic factor with G-patch and FHA domains 1	55109	ENSG00000164252	HGNC:24684
AGK	CATC5, CTRCT38, MTDPS10, MULK	acylglycerol kinase	55750	ENSG00000006530	HGNC:21869
AGL	GDE	amylo-alpha-1, 6-glucosidase, 4-alpha-glucanotransferase	178	ENSG00000162688	HGNC:321
AGMAT	-	agmatinase	79814	ENSG00000116771	HGNC:18407
AGMO	TMEM195	alkylglycerol monooxygenase	392636	ENSG00000187546	HGNC:33784
AGO1	EIF2C, EIF2C1, GERP95, Q99, hAgo1	argonaute RISC component 1	26523	ENSG00000092847	HGNC:3262
AGO2	CASC7, EIF2C2, LESKRES, LINC00980, PPD, Q10	argonaute RISC catalytic component 2	27161	ENSG00000123908	HGNC:3263
AGO3	EIF2C3	argonaute RISC catalytic component 3	192669	ENSG00000126070	HGNC:18421
AGO4	EIF2C4	argonaute RISC component 4	192670	ENSG00000134698	HGNC:18424
AGPAT1	1-AGPAT1, G15, LPAAT-alpha, LPAATA	1-acylglycerol-3-phosphate O-acyltransferase 1	10554	ENSG00000204310	HGNC:324
AGPAT2	1-AGPAT2, BSCL, BSCL1, LPAAB, LPAAT-beta	1-acylglycerol-3-phosphate O-acyltransferase 2	10555	ENSG00000169692	HGNC:325
AGPAT3	1-AGPAT 3, LPAAT-GAMMA1, LPAAT3	1-acylglycerol-3-phosphate O-acyltransferase 3	56894	ENSG00000160216	HGNC:326
AGPAT4	1-AGPAT4, LPAAT-delta, dJ473J16.2	1-acylglycerol-3-phosphate O-acyltransferase 4	56895	ENSG00000026652	HGNC:20885
AGPAT5	1AGPAT5, LPAATE	1-acylglycerol-3-phosphate O-acyltransferase 5	55326	ENSG00000155189	HGNC:20886
AGPS	ADAP-S, ADAS, ADHAPS, ADPS, ALDHPSY, RCDP3	alkylglycerone phosphate synthase	8540	ENSG00000018510	HGNC:327
AGR2	AG-2, AG2, GOB-4, HAG-2, HEL-S-116, HPC8, PDIA17, XAG-2	anterior gradient 2, protein disulphide isomerase family member	10551	ENSG00000106541	HGNC:328
AGR3	AG-3, AG3, BCMP11, HAG3, PDIA18, hAG-3	anterior gradient 3, protein disulphide isomerase family member	155465	ENSG00000173467	HGNC:24167
AGRN	AGRIN, CMS8, CMSPPD	agrin	375790	ENSG00000188157	HGNC:329
AGRP	AGRT, ART, ASIP2	agouti related neuropeptide	181	ENSG00000159723	HGNC:330
AGT	ANHU, SERPINA8, hFLT1	angiotensinogen	183	ENSG00000135744	HGNC:333
AGTPBP1	CCP1, CONDCA, NNA1	ATP/GTP binding carboxypeptidase 1	23287	ENSG00000135049	HGNC:17258
AGTR1	AG2S, AGTR1B, AT1, AT1AR, AT1B, AT1BR, AT1R, AT2R1, HAT1R	angiotensin II receptor type 1	185	ENSG00000144891	HGNC:336
AGTR2	AT2, ATGR2, MRX88	angiotensin II receptor type 2	186	ENSG00000180772	HGNC:338
AGTRAP	ATRAP	angiotensin II receptor associated protein	57085	ENSG00000177674	HGNC:13539
AGXT	AGT, AGT1, AGXT1, PH1, SPAT, SPT, TLH6	alanine--glyoxylate and serine--pyruvate aminotransferase	189	ENSG00000172482	HGNC:341
AGXT2	AGT2, BAIBA, DAIBAT	alanine--glyoxylate aminotransferase 2	64902	ENSG00000113492	HGNC:14412
AHCTF1	ELYS, MST108, MSTP108, TMBS62	AT-hook containing transcription factor 1	25909	ENSG00000153207	HGNC:24618
AHCY	SAHH, adoHcyase	adenosylhomocysteinase	191	ENSG00000101444	HGNC:343
AHCYL1	DCAL, IRBIT, PPP1R78, PRO0233, XPVKONA	adenosylhomocysteinase like 1	10768	ENSG00000168710	HGNC:344
AHCYL2	ADOHCYASE3, IRBIT2	adenosylhomocysteinase like 2	23382	ENSG00000158467	HGNC:22204
AHDC1	MRD25, XIGIS	AT-hook DNA binding motif containing 1	27245	ENSG00000126705	HGNC:25230
AHI1	AHI-1, JBTS3, ORF1, dJ71N10.1	Abelson helper integration site 1	54806	ENSG00000135541	HGNC:21575
AHNAK	AHNAKRS, PM227	AHNAK nucleoprotein	79026	ENSG00000124942	HGNC:347
AHNAK2	C14orf78	AHNAK nucleoprotein 2	113146	ENSG00000185567	HGNC:20125
AHR	RP85, bHLHe76	aryl hydrocarbon receptor	196	ENSG00000106546	HGNC:348
AHRR	AHH, AHHR, bHLHe77	aryl-hydrocarbon receptor repressor	57491	ENSG00000063438	HGNC:346
AHSA1	AHA1, C14orf3, hAha1, p38	activator of HSP90 ATPase activity 1	10598	ENSG00000100591	HGNC:1189
AHSG	A2HS, AHS, APMR1, FETUA, HSGA	alpha 2-HS glycoprotein	197	ENSG00000145192	HGNC:349
AHSP	EDRF, ERAF	alpha hemoglobin stabilizing protein	51327	ENSG00000169877	HGNC:18075
AICDA	AID, ARP2, CDA2, HEL-S-284, HIGM2	activation induced cytidine deaminase	57379	ENSG00000111732	HGNC:13203
AIDA	C1orf80	axin interactor, dorsalization associated	64853	ENSG00000186063	HGNC:25761
AIF1	AIF-1, IBA1, IRT-1, IRT1	allograft inflammatory factor 1	199	ENSG00000204472	HGNC:352
AIF1L	C9orf58, IBA2	allograft inflammatory factor 1 like	83543	ENSG00000126878	HGNC:28904
AIFM1	AIF, AUNX1, CMT2D, CMTX4, COWCK, COXPD6, DFNX5, NADMR, NAMSD, PDCD8, SEMDHL	apoptosis inducing factor mitochondria associated 1	9131	ENSG00000156709	HGNC:8768
AIFM2	AMID, FSP1, PRG3	apoptosis inducing factor mitochondria associated 2	84883	ENSG00000042286	HGNC:21411
AIFM3	AIFL	apoptosis inducing factor mitochondria associated 3	150209	ENSG00000183773	HGNC:26398
AIG1	AIG-1, dJ95L4.1	androgen induced 1	51390	ENSG00000146416	HGNC:21607
AIM2	PYHIN4	absent in melanoma 2	9447	ENSG00000163568	HGNC:357
AIMP1	EMAP2, EMAPII, HLD3, SCYE1, p43	aminoacyl tRNA synthetase complex interacting multifunctional protein 1	9255	ENSG00000164022	HGNC:10648
AIMP2	HLD17, JTV-1, JTV1, P38	aminoacyl tRNA synthetase complex interacting multifunctional protein 2	7965	ENSG00000106305	HGNC:20609
AIP	ARA9, FKBP16, FKBP37, PITA1, SMTPHN, XAP-2, XAP2	aryl hydrocarbon receptor interacting protein	9049	ENSG00000110711	HGNC:358
AIPL1	AIPL2, LCA4	aryl hydrocarbon receptor interacting protein like 1	23746	ENSG00000129221	HGNC:359
AIRE	AIRE1, APECED, APS1, APSI, PGA1	autoimmune regulator	326	ENSG00000160224	HGNC:360
AIRIM	C1orf109	AFG2 interacting ribosome maturation factor	54955	ENSG00000116922	HGNC:26039
AJAP1	MOT8, SHREW-1, SHREW1	adherens junctions associated protein 1	55966	ENSG00000196581	HGNC:30801
AJM1	C9orf172, ajm-1	apical junction component 1 homolog	389813	ENSG00000232434	HGNC:37284
AJUBA	JUB	ajuba LIM protein	84962	ENSG00000129474	HGNC:20250
AK1	HTL-S-58j	adenylate kinase 1	203	ENSG00000106992	HGNC:361
AK2	ADK2	adenylate kinase 2	204	ENSG00000004455	HGNC:362
AK3	AK3L1, AK6, AKL3L, AKL3L1, FIX	adenylate kinase 3	50808	ENSG00000147853	HGNC:17376
AK4	AK 4, AK3, AK3L1, AK3L2	adenylate kinase 4	205	ENSG00000162433	HGNC:363
AK5	AK6	adenylate kinase 5	26289	ENSG00000154027	HGNC:365
AK6	AD-004, CGI-137, CINAP, CIP, hCINAP	adenylate kinase 6	102157402	ENSG00000085231	HGNC:49151
AK7	AK 7, CFAP75, FAP75, SPGF27	adenylate kinase 7	122481	ENSG00000140057	HGNC:20091
AK8	AK 8, C9orf98, DDX31	adenylate kinase 8	158067	ENSG00000165695	HGNC:26526
AK9	AK 9, AKD1, AKD2, C6orf199, C6orf224, dJ70A9.1	adenylate kinase 9	221264	ENSG00000155085	HGNC:33814
AKAIN1	C18orf42	A-kinase anchor inhibitor 1	642597	ENSG00000231824	HGNC:28285
AKAP1	AKAP, AKAP121, AKAP149, AKAP84, D-AKAP1, PPP1R43, PRKA1, SAKAP84, TDRD17	A-kinase anchoring protein 1	8165	ENSG00000121057	HGNC:367
AKAP10	AKAP-10, D-AKAP-2, D-AKAP2, PRKA10	A-kinase anchoring protein 10	11216	ENSG00000108599	HGNC:368
AKAP11	AKAP-11, AKAP220, PPP1R44, PRKA11	A-kinase anchoring protein 11	11215	ENSG00000023516	HGNC:369
AKAP12	AKAP250, SSeCKS	A-kinase anchoring protein 12	9590	ENSG00000131016	HGNC:370
AKAP13	AKAP-13, AKAP-Lbc, ARHGEF13, BRX, HA-3, Ht31, LBC, PRKA13, PROTO-LB, PROTO-LBC, c-lbc, p47	A-kinase anchoring protein 13	11214	ENSG00000170776	HGNC:371
AKAP14	AKAP28, PRKA14	A-kinase anchoring protein 14	158798	ENSG00000186471	HGNC:24061
AKAP17A	721P, AKAP-17A, CCDC133, CXYorf3, DXYS155E, PRKA17A, SFRS17A, XE7, XE7Y	A-kinase anchoring protein 17A	8227	ENSG00000197976	HGNC:18783
AKAP3	AKAP 110, AKAP110, CT82, FSP95, HEL159, PRKA3, SOB1	A-kinase anchoring protein 3	10566	ENSG00000111254	HGNC:373
AKAP4	AKAP 82, AKAP-4, AKAP82, CT99, FSC1, HI, PRKA4, hAKAP82, p82	A-kinase anchoring protein 4	8852	ENSG00000147081	HGNC:374
AKAP5	AKAP75, AKAP79, H21	A-kinase anchoring protein 5	9495	ENSG00000179841	HGNC:375
AKAP6	ADAP100, ADAP6, AKAP100, PRKA6, mAKAP	A-kinase anchoring protein 6	9472	ENSG00000151320	HGNC:376
AKAP7	AKAP15, AKAP18	A-kinase anchoring protein 7	9465	ENSG00000118507	HGNC:377
AKAP8	AKAP 95, AKAP-8, AKAP-95, AKAP95	A-kinase anchoring protein 8	10270	ENSG00000105127	HGNC:378
AKAP8L	HA95, HAP95, NAKAP, NAKAP95	A-kinase anchoring protein 8 like	26993	ENSG00000011243	HGNC:29857
AKAP9	AKAP-9, AKAP350, AKAP450, CG-NAP, HYPERION, LQT11, MU-RMS-40.16A, PPP1R45, PRKA9, YOTIAO	A-kinase anchoring protein 9	10142	ENSG00000127914	HGNC:379
AKIP1	BCA3, C11orf17	A-kinase interacting protein 1	56672	ENSG00000166452	HGNC:1170
AKIRIN1	C1orf108, STRF2	akirin 1	79647	ENSG00000174574	HGNC:25744
AKIRIN2	C6orf166, FBI1, dJ486L4.2	akirin 2	55122	ENSG00000135334	HGNC:21407
AKNA	-	AT-hook transcription factor	80709	ENSG00000106948	HGNC:24108
AKNAD1	C1orf62	AKNA domain containing 1	254268	ENSG00000162641	HGNC:28398
AKR1A1	ALDR1, ALR, ARM, DD3, HEL-S-6	aldo-keto reductase family 1 member A1	10327	ENSG00000117448	HGNC:380
AKR1B1	ADR, ALDR1, ALR2, AR	aldo-keto reductase family 1 member B	231	ENSG00000085662	HGNC:381
AKR1B10	AKR1B11, AKR1B12, ALDRLn, ARL-1, ARL1, HIS, HSI	aldo-keto reductase family 1 member B10	57016	ENSG00000198074	HGNC:382
AKR1B15	AKR1B10L, AKR1B10L, AK1R1B7, AKR1R1B7	aldo-keto reductase family 1 member B15	441282	ENSG00000227471	HGNC:37281
AKR1C1	2-ALPHA-HSD, 20-ALPHA-HSD, C9, DD1, DD1/DD2, DDH, DDH1, H-37, HAKRC, HBAB, MBAB	aldo-keto reductase family 1 member C1	1645	ENSG00000187134	HGNC:384
AKR1C2	AKR1C-pseudo, BABP, DD, DD-2, DD/BABP, DD2, DDH2, HAKRD, HBAB, MCDR2, SRXY8, TDD	aldo-keto reductase family 1 member C2	1646	ENSG00000151632	HGNC:385
AKR1C3	DD3, DDX, HA1753, HAKRB, HAKRe, HSD17B5, PGFS, hluPGFS	aldo-keto reductase family 1 member C3	8644	ENSG00000196139	HGNC:386
AKR1C4	3-alpha-HSD, C11, CDR, CHDR, DD-4, DD4, HAKRA	aldo-keto reductase family 1 member C4	1109	ENSG00000198610	HGNC:387
AKR1C8	AKR1C8P, AKR1CL1	aldo-keto reductase family 1 member C8	340811	ENSG00000264006	HGNC:23469
AKR1D1	3o5bred, CBAS2, SRD5B1	aldo-keto reductase family 1 member D1	6718	ENSG00000122787	HGNC:388
AKR1E2	AKR1CL2, AKRDC1, HTSP1, LoopADR, TAKR, hTSP, htAKR	aldo-keto reductase family 1 member E2	83592	ENSG00000165568	HGNC:23437
AKR7A2	AFAR, AFAR1, AFB1-AR1, AKR7	aldo-keto reductase family 7 member A2	8574	ENSG00000053371	HGNC:389
AKR7A3	AFAR2	aldo-keto reductase family 7 member A3	22977	ENSG00000162482	HGNC:390
AKR7L	AFAR3, AFB1-AR 3, AFB1-AR3, AKR7A4	aldo-keto reductase family 7 like (gene/pseudogene)	246181	ENSG00000211454	HGNC:24056
AKT1	AKT, PKB, PKB-ALPHA, PRKBA, RAC, RAC-ALPHA	AKT serine/threonine kinase 1	207	ENSG00000142208	HGNC:391
AKT1S1	Lobe, PRAS40	AKT1 substrate 1	84335	ENSG00000204673	HGNC:28426
AKT2	HIHGHH, PKBB, PKBBETA, PRKBB, RAC-BETA	AKT serine/threonine kinase 2	208	ENSG00000105221	HGNC:392
AKT3	MPPH, MPPH2, PKB-GAMMA, PKBG, PRKBG, RAC-PK-gamma, RAC-gamma, STK-2	AKT serine/threonine kinase 3	10000	ENSG00000117020	HGNC:393
AKTIP	FT1, FTS	AKT interacting protein	64400	ENSG00000166971	HGNC:16710
ALAD	ALADH, PBGS	aminolevulinate dehydratase	210	ENSG00000148218	HGNC:395
ALAS1	ALAS, ALAS-H, ALAS3, ALASH, MIG4	5'-aminolevulinate synthase 1	211	ENSG00000023330	HGNC:396
ALAS2	ALAS-E, ALASE, ANH1, ASB, SIDBA1, XLDPP, XLEPP, XLSA	5'-aminolevulinate synthase 2	212	ENSG00000158578	HGNC:397
ALB	FDAHT, HSA, PRO0883, PRO0903, PRO1341	albumin	213	ENSG00000163631	HGNC:399
ALCAM	CD166, MEMD	activated leukocyte cell adhesion molecule	214	ENSG00000170017	HGNC:400
ALDH16A1	-	aldehyde dehydrogenase 16 family member A1	126133	ENSG00000161618	HGNC:28114
ALDH18A1	ADCL3, ARCL3A, GSAS, P5CS, PYCS, SPG9, SPG9A, SPG9B	aldehyde dehydrogenase 18 family member A1	5832	ENSG00000059573	HGNC:9722
ALDH1A1	ALDC, ALDH-E1, ALDH1, ALDH11, HEL-9, HEL-S-53e, HEL12, PUMB1, RALDH1	aldehyde dehydrogenase 1 family member A1	216	ENSG00000165092	HGNC:402
ALDH1A2	RALDH(II), RALDH2, RALDH2-T	aldehyde dehydrogenase 1 family member A2	8854	ENSG00000128918	HGNC:15472
ALDH1A3	ALDH1A6, ALDH6, MCOP8, RALDH3	aldehyde dehydrogenase 1 family member A3	220	ENSG00000184254	HGNC:409
ALDH1B1	ALDH5, ALDHX	aldehyde dehydrogenase 1 family member B1	219	ENSG00000137124	HGNC:407
ALDH1L1	10-FTHFDH, 10-fTHF, FDH, FTHFD	aldehyde dehydrogenase 1 family member L1	10840	ENSG00000144908	HGNC:3978
ALDH1L2	mtFDH	aldehyde dehydrogenase 1 family member L2	160428	ENSG00000136010	HGNC:26777
ALDH2	ALDH-E2, ALDHI, ALDM	aldehyde dehydrogenase 2 family member	217	ENSG00000111275	HGNC:404
ALDH3A1	ALDH3, ALDHIII	aldehyde dehydrogenase 3 family member A1	218	ENSG00000108602	HGNC:405
ALDH3A2	ALDH10, FALDH, SLS	aldehyde dehydrogenase 3 family member A2	224	ENSG00000072210	HGNC:403
ALDH3B1	ALDH4, ALDH7	aldehyde dehydrogenase 3 family member B1	221	ENSG00000006534	HGNC:410
ALDH3B2	ALDH8	aldehyde dehydrogenase 3 family member B2	222	ENSG00000132746	HGNC:411
ALDH4A1	ALDH4, P5CD, P5CDh	aldehyde dehydrogenase 4 family member A1	8659	ENSG00000159423	HGNC:406
ALDH5A1	SSADH, SSDH	aldehyde dehydrogenase 5 family member A1	7915	ENSG00000112294	HGNC:408
ALDH6A1	MMSADHA, MMSDH	aldehyde dehydrogenase 6 family member A1	4329	ENSG00000119711	HGNC:7179
ALDH7A1	ATQ1, EPD, PDE	aldehyde dehydrogenase 7 family member A1	501	ENSG00000164904	HGNC:877
ALDH8A1	ALDH12, DJ352A20.2	aldehyde dehydrogenase 8 family member A1	64577	ENSG00000118514	HGNC:15471
ALDH9A1	ALDH4, ALDH7, ALDH9, E3, TMABA-DH, TMABADH, TMABALDH	aldehyde dehydrogenase 9 family member A1	223	ENSG00000143149	HGNC:412
ALDOA	ALDA, GSD12, HEL-S-87p	aldolase, fructose-bisphosphate A	226	ENSG00000149925	HGNC:414
ALDOB	ALDB, ALDO2	aldolase, fructose-bisphosphate B	229	ENSG00000136872	HGNC:417
ALDOC	ALDC	aldolase, fructose-bisphosphate C	230	ENSG00000109107	HGNC:418
ALG1	CDG1K, HMAT1, HMT-1, HMT1, MT-1, Mat-1, hMat-1	ALG1 chitobiosyldiphosphodolichol beta-mannosyltransferase	56052	ENSG00000033011	HGNC:18294
ALG10	ALG10A, DIE2, KCR1	ALG10 alpha-1,2-glucosyltransferase	84920	ENSG00000139133	HGNC:23162
ALG10B	ALG10, KCR1	ALG10 alpha-1,2-glucosyltransferase B	144245	ENSG00000175548	HGNC:31088
ALG11	CDG1P, GT8	ALG11 alpha-1,2-mannosyltransferase	440138	ENSG00000253710	HGNC:32456
ALG12	CDG1G, ECM39, PP14673, hALG12	ALG12 alpha-1,6-mannosyltransferase	79087	ENSG00000182858	HGNC:19358
ALG13	CDG1S, CXorf45, DEE36, EIEE36, GLT28D1, MDS031, TDRD13, YGL047W	ALG13 UDP-N-acetylglucosaminyltransferase subunit	79868	ENSG00000101901	HGNC:30881
ALG14	CMS15, IDDEBF, MEPCA	ALG14 UDP-N-acetylglucosaminyltransferase subunit	199857	ENSG00000172339	HGNC:28287
ALG1L2	-	ALG1 chitobiosyldiphosphodolichol beta-mannosyltransferase like 2	644974	ENSG00000251287	HGNC:37258
ALG2	CDG1I, CDGIi, CMS14, CMSTA3, NET38, hALPG2	ALG2 alpha-1,3/1,6-mannosyltransferase	85365	ENSG00000119523	HGNC:23159
ALG3	CDG1D, CDGS4, CDGS6, D16Ertd36e, NOT56L, Not56, not	ALG3 alpha-1,3- mannosyltransferase	10195	ENSG00000214160	HGNC:23056
ALG5	bA421P11.2	ALG5 dolichyl-phosphate beta-glucosyltransferase	29880	ENSG00000120697	HGNC:20266
ALG6	CDG1C	ALG6 alpha-1,3-glucosyltransferase	29929	ENSG00000088035	HGNC:23157
ALG8	CDG1H, PCLD3	ALG8 alpha-1,3-glucosyltransferase	79053	ENSG00000159063	HGNC:23161
ALG9	CDG1L, DIBD1, GIKANIS, LOH11CR1J	ALG9 alpha-1,2-mannosyltransferase	79796	ENSG00000086848	HGNC:15672
ALK	CD246, NBLST3	ALK receptor tyrosine kinase	238	ENSG00000171094	HGNC:427
ALKAL1	AUGA, AUGB, FAM150A, UNQ9433	ALK and LTK ligand 1	389658	ENSG00000196711	HGNC:33775
ALKAL2	AUGA, FAM150B, PRO1097, RGPG542	ALK and LTK ligand 2	285016	ENSG00000189292	HGNC:27683
ALKBH1	ABH, ABH1, ALKBH, alkB, hABH	alkB homolog 1, histone H2A dioxygenase	8846	ENSG00000100601	HGNC:17911
ALKBH2	ABH2	alkB homolog 2, alpha-ketoglutarate dependent dioxygenase	121642	ENSG00000189046	HGNC:32487
ALKBH3	ABH3, DEPC-1, DEPC1, PCA1, hABH3	alkB homolog 3, alpha-ketoglutarate dependent dioxygenase	221120	ENSG00000166199	HGNC:30141
ALKBH4	ABH4	alkB homolog 4, lysine demethylase	54784	ENSG00000160993	HGNC:21900
ALKBH5	ABH5, OFOXD, OFOXD1	alkB homolog 5, RNA demethylase	54890	ENSG00000091542	HGNC:25996
ALKBH6	ABH6	alkB homolog 6	84964	ENSG00000239382	HGNC:28243
ALKBH7	ABH7, SPATA11, UNQ6002	alkB homolog 7	84266	ENSG00000125652	HGNC:21306
ALKBH8	ABH8, MRT71, TRM9, TRMT9, TRMT9A	alkB homolog 8, tRNA methyltransferase	91801	ENSG00000137760	HGNC:25189
ALLC	ALC	allantoicase	55821	ENSG00000151360	HGNC:17377
ALMS1	ALSS	ALMS1 centrosome and basal body associated protein	7840	ENSG00000116127	HGNC:428
ALOX12	12-LOX, 12S-LOX, LOG12	arachidonate 12-lipoxygenase, 12S type	239	ENSG00000108839	HGNC:429
ALOX12B	12R-LOX, ARCI2	arachidonate 12-lipoxygenase, 12R type	242	ENSG00000179477	HGNC:430
ALOX15	12-LOX, 15-LOX, 15-LOX-1, LOG15	arachidonate 15-lipoxygenase	246	ENSG00000161905	HGNC:433
ALOX15B	15-LOX-2	arachidonate 15-lipoxygenase type B	247	ENSG00000179593	HGNC:434
ALOX5	5-LO, 5-LOX, 5LPG, LOG5	arachidonate 5-lipoxygenase	240	ENSG00000012779	HGNC:435
ALOX5AP	FLAP	arachidonate 5-lipoxygenase activating protein	241	ENSG00000132965	HGNC:436
ALOXE3	ARCI3, E-LOX, eLOX-3, eLOX3	arachidonate lipoxygenase 3	59344	ENSG00000179148	HGNC:13743
ALPG	ALPPL, ALPPL2, GCAP	alkaline phosphatase, germ cell	251	ENSG00000163286	HGNC:441
ALPI	IAP	alkaline phosphatase, intestinal	248	ENSG00000163295	HGNC:437
ALPK1	8430410J10Rik, LAK, ROSAH	alpha kinase 1	80216	ENSG00000073331	HGNC:20917
ALPK2	HAK	alpha kinase 2	115701	ENSG00000198796	HGNC:20565
ALPK3	CMH27, MAK, MIDORI	alpha kinase 3	57538	ENSG00000136383	HGNC:17574
ALPL	AP-TNAP, APTNAP, HOPS, HPPA, HPPC, HPPI, HPPO, TNALP, TNAP, TNSALP	alkaline phosphatase, biomineralization associated	249	ENSG00000162551	HGNC:438
ALPP	ALP, ALPI, IAP, PALP, PLAP, PLAP-1	alkaline phosphatase, placental	250	ENSG00000163283	HGNC:439
ALS2	ALS2CR6, ALSJ, IAHSP, PLSJ	alsin Rho guanine nucleotide exchange factor ALS2	57679	ENSG00000003393	HGNC:443
ALS2CL	RN49018	ALS2 C-terminal like	259173	ENSG00000178038	HGNC:20605
ALX1	CART1, FND3, HEL23	ALX homeobox 1	8092	ENSG00000180318	HGNC:1494
ALX3	FND, FND1	ALX homeobox 3	257	ENSG00000156150	HGNC:449
ALX4	CRS5, FND2	ALX homeobox 4	60529	ENSG00000052850	HGNC:450
ALYREF	ALY, ALY/REF, BEF, REF, THOC4	Aly/REF export factor	10189	ENSG00000183684	HGNC:19071
AMACR	AMACRD, CBAS4, P504S, RACE, RM	alpha-methylacyl-CoA racemase	23600	ENSG00000242110	HGNC:451
AMBN	AI1F	ameloblastin	258	ENSG00000178522	HGNC:452
AMBP	A1M, EDC1, HCP, HI30, IATIL, ITI, ITIL, ITILC, UTI	alpha-1-microglobulin/bikunin precursor	259	ENSG00000106927	HGNC:453
AMBRA1	DCAF3, WDR94	autophagy and beclin 1 regulator 1	55626	ENSG00000110497	HGNC:25990
AMD1	ADOMETDC, AMD, SAMDC	adenosylmethionine decarboxylase 1	262	ENSG00000123505	HGNC:457
AMDHD1	HMFT1272	amidohydrolase domain containing 1	144193	ENSG00000139344	HGNC:28577
AMDHD2	CGI-14	amidohydrolase domain containing 2	51005	ENSG00000162066	HGNC:24262
AMELX	AI1E, AIH1, ALGN, AMG, AMGL, AMGX	amelogenin X-linked	265	ENSG00000125363	HGNC:461
AMELY	AMGL, AMGY	amelogenin Y-linked	266	ENSG00000099721	HGNC:462
AMER1	FAM123B, OSCS, WTX	APC membrane recruitment protein 1	139285	ENSG00000184675	HGNC:26837
AMER2	FAM123A	APC membrane recruitment protein 2	219287	ENSG00000165566	HGNC:26360
AMER3	FAM123C	APC membrane recruitment protein 3	205147	ENSG00000178171	HGNC:26771
AMFR	GP78, RNF45	autocrine motility factor receptor	267	ENSG00000159461	HGNC:463
AMH	MIF, MIS	anti-Mullerian hormone	268	ENSG00000104899	HGNC:464
AMHR2	AMHR, MISR2, MISRII, MRII	anti-Mullerian hormone receptor type 2	269	ENSG00000135409	HGNC:465
AMIGO1	ALI2, AMIGO, AMIGO-1	adhesion molecule with Ig like domain 1	57463	ENSG00000181754	HGNC:20824
AMIGO2	ALI1, AMIGO-2, DEGA	adhesion molecule with Ig like domain 2	347902	ENSG00000139211	HGNC:24073
AMIGO3	ALI3, AMIGO-3	adhesion molecule with Ig like domain 3	386724	ENSG00000176020	HGNC:24075
AMMECR1	AMMERC1, MFHIEN	AMMECR nuclear protein 1	9949	ENSG00000101935	HGNC:467
AMMECR1L	-	AMMECR1 like	83607	ENSG00000144233	HGNC:28658
AMN	IGS2, PRO1028, amnionless	amnion associated transmembrane protein	81693	ENSG00000166126	HGNC:14604
AMN1	-	antagonist of mitotic exit network 1 homolog	196394	ENSG00000151743	HGNC:27281
AMOT	-	angiomotin	154796	ENSG00000126016	HGNC:17810
AMOTL1	JEAP	angiomotin like 1	154810	ENSG00000166025	HGNC:17811
AMOTL2	LCCP	angiomotin like 2	51421	ENSG00000114019	HGNC:17812
AMPD1	MAD, MADA, MMDD	adenosine monophosphate deaminase 1	270	ENSG00000116748	HGNC:468
AMPD2	PCH9, SPG63	adenosine monophosphate deaminase 2	271	ENSG00000116337	HGNC:469
AMPD3	-	adenosine monophosphate deaminase 3	272	ENSG00000133805	HGNC:470
AMPH	AMPH1	amphiphysin	273	ENSG00000078053	HGNC:471
AMT	GCE, GCST, GCVT, NKH	aminomethyltransferase	275	ENSG00000145020	HGNC:473
AMTN	AI3B, UNQ689	amelotin	401138	ENSG00000187689	HGNC:33188
AMY1A	AMY1	amylase alpha 1A	276	ENSG00000237763	HGNC:474
AMY1B	AMY1	amylase alpha 1B	277	ENSG00000174876	HGNC:475
AMY1C	AMY1	amylase alpha 1C	278	ENSG00000187733	HGNC:476
AMY2A	AMY2, PA	amylase alpha 2A	279	ENSG00000243480	HGNC:477
AMY2B	AMY2, AMY3, HXA	amylase alpha 2B	280	ENSG00000240038	HGNC:478
AMZ1	-	archaelysin family metallopeptidase 1	155185	ENSG00000174945	HGNC:22231
AMZ2	-	archaelysin family metallopeptidase 2	51321	ENSG00000196704	HGNC:28041
ANAPC1	APC1, MCPR, TSG24	anaphase promoting complex subunit 1	64682	ENSG00000153107	HGNC:19988
ANAPC10	APC10, DOC1	anaphase promoting complex subunit 10	10393	ENSG00000164162	HGNC:24077
ANAPC11	APC11, Apc11p, HSPC214	anaphase promoting complex subunit 11	51529	ENSG00000141552	HGNC:14452
ANAPC13	APC13, SWM1	anaphase promoting complex subunit 13	25847	ENSG00000129055	HGNC:24540
ANAPC15	APC15, C11orf51, HSPC020	anaphase promoting complex subunit 15	25906	ENSG00000110200	HGNC:24531
ANAPC16	APC16, C10orf104, CENP-27, MSAG, bA570G20.3	anaphase promoting complex subunit 16	119504	ENSG00000166295	HGNC:26976
ANAPC2	APC2	anaphase promoting complex subunit 2	29882	ENSG00000176248	HGNC:19989
ANAPC4	APC4	anaphase promoting complex subunit 4	29945	ENSG00000053900	HGNC:19990
ANAPC5	APC5	anaphase promoting complex subunit 5	51433	ENSG00000089053	HGNC:15713
ANAPC7	APC7	anaphase promoting complex subunit 7	51434	ENSG00000196510	HGNC:17380
ANG	ALS9, HEL168, RAA1, RNASE4, RNASE5	angiogenin	283	ENSG00000214274	HGNC:483
ANGEL1	Ccr4e, KIAA0759	angel homolog 1	23357	ENSG00000013523	HGNC:19961
ANGEL2	Ccr4d, KIAA0759L	angel homolog 2	90806	ENSG00000174606	HGNC:30534
ANGPT1	AGP1, AGPT, ANG1, HAE5	angiopoietin 1	284	ENSG00000154188	HGNC:484
ANGPT2	AGPT2, ANG2, LMPHM10	angiopoietin 2	285	ENSG00000091879	HGNC:485
ANGPT4	ANG3, ANG4	angiopoietin 4	51378	ENSG00000101280	HGNC:487
ANGPTL1	ANG3, ANGPT3, ARP1, AngY, UNQ162, dJ595C2.2	angiopoietin like 1	9068	ENSG00000116194	HGNC:489
ANGPTL2	ARP2, HARP	angiopoietin like 2	23452	ENSG00000136859	HGNC:490
ANGPTL3	ANG-5, ANGPT5, ANL3, FHBL2	angiopoietin like 3	27329	ENSG00000132855	HGNC:491
ANGPTL4	ARP4, FIAF, HARP, HFARP, NL2, PGAR, TGQTL, UNQ171, pp1158	angiopoietin like 4	51129	ENSG00000167772	HGNC:16039
ANGPTL5	-	angiopoietin like 5	253935	ENSG00000187151	HGNC:19705
ANGPTL6	AGF, ARP5	angiopoietin like 6	83854	ENSG00000130812	HGNC:23140
ANGPTL7	AngX, CDT6, dJ647M16.1	angiopoietin like 7	10218	ENSG00000171819	HGNC:24078
ANGPTL8	C19orf80, PRO1185, PVPA599, RIFL, TD26	angiopoietin like 8	55908	ENSG00000130173	HGNC:24933
ANHX	-	anomalous homeobox	647589	ENSG00000227059	HGNC:40024
ANK1	ANK, SPH1, SPH2	ankyrin 1	286	ENSG00000029534	HGNC:492
ANK2	ANK-2, CFAP87, FAP87, LQT4, brank-2	ankyrin 2	287	ENSG00000145362	HGNC:493
ANK3	ANKYRIN-G, MRT37	ankyrin 3	288	ENSG00000151150	HGNC:494
ANKAR	-	ankyrin and armadillo repeat containing	150709	ENSG00000151687	HGNC:26350
ANKDD1A	-	ankyrin repeat and death domain containing 1A	348094	ENSG00000166839	HGNC:28002
ANKDD1B	-	ankyrin repeat and death domain containing 1B	728780	ENSG00000189045	HGNC:32525
ANKEF1	ANKRD5	ankyrin repeat and EF-hand domain containing 1	63926	ENSG00000132623	HGNC:15803
ANKFN1	-	ankyrin repeat and fibronectin type III domain containing 1	162282	ENSG00000153930	HGNC:26766
ANKFY1	ANKHZN, BTBD23, ZFYVE14	ankyrin repeat and FYVE domain containing 1	51479	ENSG00000185722	HGNC:20763
ANKH	ANK, CCAL2, CMDJ, CPPDD, HANK, MANK, SLC62A1	ANKH inorganic pyrophosphate transport regulator	56172	ENSG00000154122	HGNC:15492
ANKHD1	MASK, MASK1, PP2500, VBARP	ankyrin repeat and KH domain containing 1	54882	ENSG00000131503	HGNC:24714
ANKIB1	-	ankyrin repeat and IBR domain containing 1	54467	ENSG00000001629	HGNC:22215
ANKK1	PKK2, sgK288	ankyrin repeat and kinase domain containing 1	255239	ENSG00000170209	HGNC:21027
ANKLE1	ANKRD41, LEM3, LEMD6	ankyrin repeat and LEM domain containing 1	126549	ENSG00000160117	HGNC:26812
ANKLE2	KIAA0692, LEMD7, Lem4, MCPH16	ankyrin repeat and LEM domain containing 2	23141	ENSG00000176915	HGNC:29101
ANKMY1	ZMYND13	ankyrin repeat and MYND domain containing 1	51281	ENSG00000144504	HGNC:20987
ANKMY2	ZMYND20	ankyrin repeat and MYND domain containing 2	57037	ENSG00000106524	HGNC:25370
ANKRA2	ANKRA	ankyrin repeat family A member 2	57763	ENSG00000164331	HGNC:13208
ANKRD1	ALRP, C-193, CARP, CVARP, MCARP, bA320F15.2	ankyrin repeat domain 1	27063	ENSG00000148677	HGNC:15819
ANKRD10	-	ankyrin repeat domain 10	55608	ENSG00000088448	HGNC:20265
ANKRD11	ANCO-1, ANCO1, LZ16, T13	ankyrin repeat domain 11	29123	ENSG00000167522	HGNC:21316
ANKRD12	ANCO-2, ANCO1, GAC-1, Nbla00144	ankyrin repeat domain 12	23253	ENSG00000101745	HGNC:29135
ANKRD13A	ANKRD13, NY-REN-25	ankyrin repeat domain 13A	88455	ENSG00000076513	HGNC:21268
ANKRD13B	-	ankyrin repeat domain 13B	124930	ENSG00000198720	HGNC:26363
ANKRD13C	dJ677H15.3	ankyrin repeat domain 13C	81573	ENSG00000118454	HGNC:25374
ANKRD13D	-	ankyrin repeat domain 13D	338692	ENSG00000172932	HGNC:27880
ANKRD16	-	ankyrin repeat domain 16	54522	ENSG00000134461	HGNC:23471
ANKRD17	GTAR, MASK2, NY-BR-16	ankyrin repeat domain 17	26057	ENSG00000132466	HGNC:23575
ANKRD18A	-	ankyrin repeat domain 18A	253650	ENSG00000180071	HGNC:23643
ANKRD18B	bA255A11.3, bA255A11.5	ankyrin repeat domain 18B	441459	ENSG00000230453	HGNC:23644
ANKRD2	ARPP	ankyrin repeat domain 2	26287	ENSG00000165887	HGNC:495
ANKRD20A1	ANKRD20A	ankyrin repeat domain 20 family member A1	84210	ENSG00000260691	HGNC:23665
ANKRD22	-	ankyrin repeat domain 22	118932	ENSG00000152766	HGNC:28321
ANKRD23	DARP, MARP3	ankyrin repeat domain 23	200539	ENSG00000163126	HGNC:24470
ANKRD24	-	ankyrin repeat domain 24	170961	ENSG00000089847	HGNC:29424
ANKRD26	THC2, bA145E8.1	ankyrin repeat domain 26	22852	ENSG00000107890	HGNC:29186
ANKRD27	PP12899, VARP	ankyrin repeat domain 27	84079	ENSG00000105186	HGNC:25310
ANKRD28	CFAP79, FAP79, PITK, PPP1R65	ankyrin repeat domain 28	23243	ENSG00000206560	HGNC:29024
ANKRD29	-	ankyrin repeat domain 29	147463	ENSG00000154065	HGNC:27110
ANKRD30A	NY-BR-1	ankyrin repeat domain 30A	91074	ENSG00000148513	HGNC:17234
ANKRD30B	NY-BR-1.1	ankyrin repeat domain 30B	374860	ENSG00000180777	HGNC:24165
ANKRD30BL	ANKRD30BP3, NCRNA00164	ankyrin repeat domain 30B like	554226	ENSG00000163046	HGNC:35167
ANKRD31	-	ankyrin repeat domain 31	256006	ENSG00000145700	HGNC:26853
ANKRD33	C12orf7, PANKY	ankyrin repeat domain 33	341405	ENSG00000167612	HGNC:13788
ANKRD33B	-	ankyrin repeat domain 33B	651746	ENSG00000164236	HGNC:35240
ANKRD34A	ANKRD34	ankyrin repeat domain 34A	284615	ENSG00000272031	HGNC:27639
ANKRD34B	DP58	ankyrin repeat domain 34B	340120	ENSG00000189127	HGNC:33736
ANKRD34C	-	ankyrin repeat domain 34C	390616	ENSG00000235711	HGNC:33888
ANKRD35	-	ankyrin repeat domain 35	148741	ENSG00000198483	HGNC:26323
ANKRD36	UNQ2430	ankyrin repeat domain 36	375248	ENSG00000135976	HGNC:24079
ANKRD36B	KIAA1641	ankyrin repeat domain 36B	57730	ENSG00000196912	HGNC:29333
ANKRD36C	-	ankyrin repeat domain 36C	400986	ENSG00000174501	HGNC:32946
ANKRD37	Lrp2bp	ankyrin repeat domain 37	353322	ENSG00000186352	HGNC:29593
ANKRD39	-	ankyrin repeat domain 39	51239	ENSG00000213337	HGNC:28640
ANKRD40	-	ankyrin repeat domain 40	91369	ENSG00000154945	HGNC:28233
ANKRD40CL	C17orf73, LINC00483	ANKRD40 C-terminal like	55018	ENSG00000167117	HGNC:26080
ANKRD42	PPP1R79, SARP	ankyrin repeat domain 42	338699	ENSG00000137494	HGNC:26752
ANKRD44	PP6-ARS-B	ankyrin repeat domain 44	91526	ENSG00000065413	HGNC:25259
ANKRD45	CT117	ankyrin repeat domain 45	339416	ENSG00000183831	HGNC:24786
ANKRD46	ANK-S, GENX-115279	ankyrin repeat domain 46	157567	ENSG00000186106	HGNC:27229
ANKRD49	FGIF, GBIF	ankyrin repeat domain 49	54851	ENSG00000168876	HGNC:25970
ANKRD50	-	ankyrin repeat domain 50	57182	ENSG00000151458	HGNC:29223
ANKRD52	ANKRD33	ankyrin repeat domain 52	283373	ENSG00000139645	HGNC:26614
ANKRD53	-	ankyrin repeat domain 53	79998	ENSG00000144031	HGNC:25691
ANKRD54	LIAR	ankyrin repeat domain 54	129138	ENSG00000100124	HGNC:25185
ANKRD55	-	ankyrin repeat domain 55	79722	ENSG00000164512	HGNC:25681
ANKRD6	-	ankyrin repeat domain 6	22881	ENSG00000135299	HGNC:17280
ANKRD60	C20orf86, bA196N14.3	ankyrin repeat domain 60	140731	ENSG00000124227	HGNC:16217
ANKRD61	-	ankyrin repeat domain 61	100310846	ENSG00000157999	HGNC:22467
ANKRD62	DKFZp779B1634	ankyrin repeat domain 62	342850	ENSG00000181626	HGNC:35241
ANKRD63	-	ankyrin repeat domain 63	100131244	ENSG00000230778	HGNC:40027
ANKRD65	-	ankyrin repeat domain 65	441869	ENSG00000235098	HGNC:42950
ANKRD66	-	ankyrin repeat domain 66	100287718	ENSG00000230062	HGNC:44669
ANKRD7	TSA806	ankyrin repeat domain 7	56311	ENSG00000106013	HGNC:18588
ANKRD9	-	ankyrin repeat domain 9	122416	ENSG00000156381	HGNC:20096
ANKS1A	ANKS1	ankyrin repeat and sterile alpha motif domain containing 1A	23294	ENSG00000064999	HGNC:20961
ANKS1B	AIDA, AIDA-1, ANKS2, EB-1, EB1, cajalin-2	ankyrin repeat and sterile alpha motif domain containing 1B	56899	ENSG00000185046	HGNC:24600
ANKS3	-	ankyrin repeat and sterile alpha motif domain containing 3	124401	ENSG00000168096	HGNC:29422
ANKS4B	HARP	ankyrin repeat and sterile alpha motif domain containing 4B	257629	ENSG00000175311	HGNC:26795
ANKS6	ANKRD14, NPHP16, PKDR1, SAMD6	ankyrin repeat and sterile alpha motif domain containing 6	203286	ENSG00000165138	HGNC:26724
ANKUB1	C3orf16	ankyrin repeat and ubiquitin domain containing 1	389161	ENSG00000206199	HGNC:29642
ANKZF1	Vms1, ZNF744	ankyrin repeat and zinc finger peptidyl tRNA hydrolase 1	55139	ENSG00000163516	HGNC:25527
ANLN	FSGS8, Scraps, scra	anillin actin binding protein	54443	ENSG00000011426	HGNC:14082
ANO1	DOG1, ORAOV2, TAOS2, TMEM16A	anoctamin 1	55107	ENSG00000131620	HGNC:21625
ANO10	SCAR10, TMEM16K	anoctamin 10	55129	ENSG00000160746	HGNC:25519
ANO2	C12orf3, TMEM16B	anoctamin 2	57101	ENSG00000047617	HGNC:1183
ANO3	C11orf25, DYT23, DYT24, GENX-3947, TMEM16C	anoctamin 3	63982	ENSG00000134343	HGNC:14004
ANO4	TMEM16D	anoctamin 4	121601	ENSG00000151572	HGNC:23837
ANO5	GDD1, LGMD2L, LGMDR12, TMEM16E	anoctamin 5	203859	ENSG00000171714	HGNC:27337
ANO6	BDPLT7, SCTS, TMEM16F	anoctamin 6	196527	ENSG00000177119	HGNC:25240
ANO7	D-TMPP, DTMPP, IPCA-5, IPCA5, NGEP, PCANAP5, PCANAP5L, TMEM16G	anoctamin 7	50636	ENSG00000146205	HGNC:31677
ANO8	KIAA1623, TMEM16H	anoctamin 8	57719	ENSG00000074855	HGNC:29329
ANO9	PIG5, TMEM16J, TP53I5	anoctamin 9	338440	ENSG00000185101	HGNC:20679
ANOS1	ADMLX, HH1, HHA, KAL, KAL1, KALIG-1, KMS, WFDC19	anosmin 1	3730	ENSG00000011201	HGNC:6211
ANP32A	C15orf1, HPPCn, I1PP2A, LANP, MAPM, PHAP1, PHAPI, PP32	acidic nuclear phosphoprotein 32 family member A	8125	ENSG00000140350	HGNC:13233
ANP32B	APRIL, PHAPI2, SSP29	acidic nuclear phosphoprotein 32 family member B	10541	ENSG00000136938	HGNC:16677
ANP32D	PP32R2	acidic nuclear phosphoprotein 32 family member D	23519	ENSG00000139223	HGNC:16676
ANP32E	LANP-L, LANPL	acidic nuclear phosphoprotein 32 family member E	81611	ENSG00000143401	HGNC:16673
ANPEP	APN, CD13, GP150, LAP1, P150, PEPN	alanyl aminopeptidase, membrane	290	ENSG00000166825	HGNC:500
ANTKMT	ANT-KMT, C16orf24, FAM173A	adenine nucleotide translocase lysine methyltransferase	65990	ENSG00000103254	HGNC:14152
ANTXR1	ATR, GAPO, TEM8	ANTXR cell adhesion molecule 1	84168	ENSG00000169604	HGNC:21014
ANTXR2	CMG-2, CMG2, HFS, ISH, JHF	ANTXR cell adhesion molecule 2	118429	ENSG00000163297	HGNC:21732
ANTXRL	-	ANTXR like	195977	ENSG00000274209	HGNC:27277
ANXA1	ANX1, LPC1	annexin A1	301	ENSG00000135046	HGNC:533
ANXA10	ANX14	annexin A10	11199	ENSG00000109511	HGNC:534
ANXA11	ALS23, ANX11, CAP-50, CAP50	annexin A11	311	ENSG00000122359	HGNC:535
ANXA13	ANX13, ISA	annexin A13	312	ENSG00000104537	HGNC:536
ANXA2	ANX2, ANX2L4, CAL1H, HEL-S-270, LIP2, LPC2, LPC2D, P36, PAP-IV	annexin A2	302	ENSG00000182718	HGNC:537
ANXA2R	AX2R, AXIIR, C5orf39	annexin A2 receptor	389289	ENSG00000177721	HGNC:33463
ANXA3	ANX3	annexin A3	306	ENSG00000138772	HGNC:541
ANXA4	ANX4, HEL-S-274, P32.5, PAP-II, PIG28, PP4-X, ZAP36	annexin A4	307	ENSG00000196975	HGNC:542
ANXA5	ANX5, ENX2, HEL-S-7, PP4, RPRGL3	annexin A5	308	ENSG00000164111	HGNC:543
ANXA6	ANX6, CBP68, CPB-II, p68, p70	annexin A6	309	ENSG00000197043	HGNC:544
ANXA7	ANX7, SNX, SYNEXIN	annexin A7	310	ENSG00000138279	HGNC:545
ANXA8	ANX8, CH17-360D5.2	annexin A8	653145	ENSG00000265190	HGNC:546
ANXA8L1	ANXA8, ANXA8L2, VAC-beta, bA145E20.2	annexin A8 like 1	728113	ENSG00000264230	HGNC:23334
ANXA9	ANX31	annexin A9	8416	ENSG00000143412	HGNC:547
AOAH	-	acyloxyacyl hydrolase	313	ENSG00000136250	HGNC:548
AOC1	ABP, ABP1, DAO, DAO1, KAO	amine oxidase copper containing 1	26	ENSG00000002726	HGNC:80
AOC2	DAO2, RAO, SSAO	amine oxidase copper containing 2	314	ENSG00000131480	HGNC:549
AOC3	HPAO, SSAO, VAP-1, VAP1	amine oxidase copper containing 3	8639	ENSG00000131471	HGNC:550
AOPEP	AP-O, APO, C90RF3, C9orf3, ONPEP	aminopeptidase O (putative)	84909	ENSG00000148120	HGNC:1361
AOX1	AO, AOH1	aldehyde oxidase 1	316	ENSG00000138356	HGNC:553
AP1AR	2C18, C4orf16, GBAR, PRO0971, gamma-BAR	adaptor related protein complex 1 associated regulatory protein	55435	ENSG00000138660	HGNC:28808
AP1B1	ADTB1, AP105A, BAM22, CLAPB2, KIDAR	adaptor related protein complex 1 subunit beta 1	162	ENSG00000100280	HGNC:554
AP1G1	ADTG, CLAPG1	adaptor related protein complex 1 subunit gamma 1	164	ENSG00000166747	HGNC:555
AP1G2	G2AD	adaptor related protein complex 1 subunit gamma 2	8906	ENSG00000213983	HGNC:556
AP1M1	AP47, CLAPM2, CLTNM, MU-1A, mu1A	adaptor related protein complex 1 subunit mu 1	8907	ENSG00000072958	HGNC:13667
AP1M2	AP1-mu2, HSMU1B, MU-1B, MU1B, mu2	adaptor related protein complex 1 subunit mu 2	10053	ENSG00000129354	HGNC:558
AP1S1	AP19, CLAPS1, EKV3, MEDNIK, SIGMA1A	adaptor related protein complex 1 subunit sigma 1	1174	ENSG00000106367	HGNC:559
AP1S2	DC22, MRX59, MRXS21, MRXS5, MRXSF, PGS, SIGMA1B	adaptor related protein complex 1 subunit sigma 2	8905	ENSG00000182287	HGNC:560
AP1S3	PSORS15, sigma1C	adaptor related protein complex 1 subunit sigma 3	130340	ENSG00000152056	HGNC:18971
AP2A1	ADTAA, AP2-ALPHA, CLAPA1	adaptor related protein complex 2 subunit alpha 1	160	ENSG00000196961	HGNC:561
AP2A2	ADTAB, CLAPA2, HIP-9, HIP9, HYPJ	adaptor related protein complex 2 subunit alpha 2	161	ENSG00000183020	HGNC:562
AP2B1	ADTB2, AP105B, AP2-BETA, CLAPB1	adaptor related protein complex 2 subunit beta 1	163	ENSG00000006125	HGNC:563
AP2M1	AP50, CLAPM1, MRD60, mu2	adaptor related protein complex 2 subunit mu 1	1173	ENSG00000161203	HGNC:564
AP2S1	AP17, CLAPS2, FBH3, FBHOk, HHC3	adaptor related protein complex 2 subunit sigma 1	1175	ENSG00000042753	HGNC:565
AP3B1	ADTB3, ADTB3A, HPS, HPS2, PE	adaptor related protein complex 3 subunit beta 1	8546	ENSG00000132842	HGNC:566
AP3B2	DEE48, EIEE48, NAPTB	adaptor related protein complex 3 subunit beta 2	8120	ENSG00000103723	HGNC:567
AP3D1	ADTD, HPS10, hBLVR	adaptor related protein complex 3 subunit delta 1	8943	ENSG00000065000	HGNC:568
AP3M1	-	adaptor related protein complex 3 subunit mu 1	26985	ENSG00000185009	HGNC:569
AP3M2	AP47B, CLA20, P47B	adaptor related protein complex 3 subunit mu 2	10947	ENSG00000070718	HGNC:570
AP3S1	CLAPS3, Sigma3A	adaptor related protein complex 3 subunit sigma 1	1176	ENSG00000177879	HGNC:2013
AP3S2	AP3S3, sigma3b	adaptor related protein complex 3 subunit sigma 2	10239	ENSG00000157823	HGNC:571
AP4B1	BETA-4, CPSQ5, SPG47	adaptor related protein complex 4 subunit beta 1	10717	ENSG00000134262	HGNC:572
AP4E1	CPSQ4, SPG51, STUT1	adaptor related protein complex 4 subunit epsilon 1	23431	ENSG00000081014	HGNC:573
AP4M1	CPSQ3, MU-4, MU-ARP2, SPG50	adaptor related protein complex 4 subunit mu 1	9179	ENSG00000221838	HGNC:574
AP4S1	AP47B, CLA20, CLAPS4, CPSQ6, SPG52	adaptor related protein complex 4 subunit sigma 1	11154	ENSG00000100478	HGNC:575
AP5B1	AP-5, PP1030	adaptor related protein complex 5 subunit beta 1	91056	ENSG00000254470	HGNC:25104
AP5M1	C14orf108, MUDENG, Mu5, MuD	adaptor related protein complex 5 subunit mu 1	55745	ENSG00000053770	HGNC:20192
AP5S1	C20orf29	adaptor related protein complex 5 subunit sigma 1	55317	ENSG00000125843	HGNC:15875
AP5Z1	KIAA0415, SPG48, zeta	adaptor related protein complex 5 subunit zeta 1	9907	ENSG00000242802	HGNC:22197
APAF1	APAF-1, CED4	apoptotic peptidase activating factor 1	317	ENSG00000120868	HGNC:576
APBA1	D9S411E, LIN10, MINT1, X11, X11A, X11ALPHA	amyloid beta precursor protein binding family A member 1	320	ENSG00000107282	HGNC:578
APBA2	D15S1518E, HsT16821, LIN-10, MGC:14091, MINT2, X11-BETA, X11L	amyloid beta precursor protein binding family A member 2	321	ENSG00000034053	HGNC:579
APBA3	MGC:15815, X11L2, mint3	amyloid beta precursor protein binding family A member 3	9546	ENSG00000011132	HGNC:580
APBB1	FE65, MGC:9072, RIR	amyloid beta precursor protein binding family B member 1	322	ENSG00000166313	HGNC:581
APBB1IP	INAG1, PREL1, RARP1, RIAM	amyloid beta precursor protein binding family B member 1 interacting protein	54518	ENSG00000077420	HGNC:17379
APBB2	FE65L, FE65L1	amyloid beta precursor protein binding family B member 2	323	ENSG00000163697	HGNC:582
APBB3	FE65L2, SRA	amyloid beta precursor protein binding family B member 3	10307	ENSG00000113108	HGNC:20708
APC	BTPS2, DESMD, DP2, DP2.5, DP3, GS, PPP1R46	APC regulator of WNT signaling pathway	324	ENSG00000134982	HGNC:583
APC2	APCL	APC regulator of WNT signaling pathway 2	10297	ENSG00000115266	HGNC:24036
APCDD1	B7323, DRAPC1, FP7019, HHS, HTS, HYPT1	APC down-regulated 1	147495	ENSG00000154856	HGNC:15718
APCDD1L	-	APC down-regulated 1 like	164284	ENSG00000198768	HGNC:26892
APCS	HEL-S-92n, PTX2, SAP	amyloid P component, serum	325	ENSG00000132703	HGNC:584
APEH	AARE, ACPH, APH, D3F15S2, D3S48E, DNF15S2, OPH	acylaminoacyl-peptide hydrolase	327	ENSG00000164062	HGNC:586
APELA	ELA, Ende, tdl	apelin receptor early endogenous ligand	100506013	ENSG00000248329	HGNC:48925
APEX1	APE, APE1, APEN, APEX, APX, HAP1, REF1	apurinic/apyrimidinic endodeoxyribonuclease 1	328	ENSG00000100823	HGNC:587
APEX2	APE2, APEXL2, XTH2, ZGRF2	apurinic/apyrimidinic endodeoxyribonuclease 2	27301	ENSG00000169188	HGNC:17889
APH1A	6530402N02Rik, APH-1, APH-1A, CGI-78	aph-1 homolog A, gamma-secretase subunit	51107	ENSG00000117362	HGNC:29509
APH1B	APH-1B, PRO1328, PSFL, TAAV688	aph-1 homolog B, gamma-secretase subunit	83464	ENSG00000138613	HGNC:24080
API5	AAC-11, AAC11	apoptosis inhibitor 5	8539	ENSG00000166181	HGNC:594
APIP	APIP2, CGI-29, CGI29, MMRP19, hAPIP	APAF1 interacting protein	51074	ENSG00000149089	HGNC:17581
APLF	APFL, C2orf13, PALF, Xip1, ZCCHH1	aprataxin and PNKP like factor	200558	ENSG00000169621	HGNC:28724
APLN	APEL, XNPEP2	apelin	8862	ENSG00000171388	HGNC:16665
APLNR	AGTRL1, APJ, APJR, HG11	apelin receptor	187	ENSG00000134817	HGNC:339
APLP1	APLP	amyloid beta precursor like protein 1	333	ENSG00000105290	HGNC:597
APLP2	APLP-2, APPH, APPL2, CDEBP	amyloid beta precursor like protein 2	334	ENSG00000084234	HGNC:598
APMAP	BSCv, C20orf3	adipocyte plasma membrane associated protein	57136	ENSG00000101474	HGNC:13238
APOA1	HPALP2, apo(a)	apolipoprotein A1	335	ENSG00000118137	HGNC:600
APOA2	Apo-AII, ApoA-II, apoAII	apolipoprotein A2	336	ENSG00000158874	HGNC:601
APOA4	-	apolipoprotein A4	337	ENSG00000110244	HGNC:602
APOA5	APOAV, RAP3	apolipoprotein A5	116519	ENSG00000110243	HGNC:17288
APOB	FCHL2, FLDB, LDLCQ4, apoB-100, apoB-48	apolipoprotein B	338	ENSG00000084674	HGNC:603
APOBEC1	APOBEC-1, BEDP, CDAR1, HEPR	apolipoprotein B mRNA editing enzyme catalytic subunit 1	339	ENSG00000111701	HGNC:604
APOBEC2	ARCD1, ARP1	apolipoprotein B mRNA editing enzyme catalytic subunit 2	10930	ENSG00000124701	HGNC:605
APOBEC3A	A3A, ARP3, PHRBN, bK150C2.1	apolipoprotein B mRNA editing enzyme catalytic subunit 3A	200315	ENSG00000128383	HGNC:17343
APOBEC3A_B	A3A, APOBEC3A	APOBEC3A and APOBEC3B deletion hybrid	100913187		HGNC:44196
APOBEC3B	A3B, APOBEC1L, ARCD3, ARP4, DJ742C19.2, PHRBNL, bK150C2.2	apolipoprotein B mRNA editing enzyme catalytic subunit 3B	9582	ENSG00000179750	HGNC:17352
APOBEC3C	A3C, APOBEC1L, ARDC2, ARDC4, ARP5, PBI, bK150C2.3	apolipoprotein B mRNA editing enzyme catalytic subunit 3C	27350	ENSG00000244509	HGNC:17353
APOBEC3D	A3D, A3DE, APOBEC3DE, APOBEC3E, ARP6	apolipoprotein B mRNA editing enzyme catalytic subunit 3D	140564	ENSG00000243811	HGNC:17354
APOBEC3F	A3F, ARP8, BK150C2.4.MRNA, KA6	apolipoprotein B mRNA editing enzyme catalytic subunit 3F	200316	ENSG00000128394	HGNC:17356
APOBEC3G	A3G, ARCD, ARP-9, ARP9, CEM-15, CEM15, MDS019, bK150C2.7, dJ494G10.1	apolipoprotein B mRNA editing enzyme catalytic subunit 3G	60489	ENSG00000239713	HGNC:17357
APOBEC3H	A3H, ARP-10, ARP10	apolipoprotein B mRNA editing enzyme catalytic subunit 3H	164668	ENSG00000100298	HGNC:24100
APOBEC4	C1orf169	apolipoprotein B mRNA editing enzyme catalytic polypeptide like 4	403314	ENSG00000173627	HGNC:32152
APOBR	APOB100R, APOB48R	apolipoprotein B receptor	55911	ENSG00000184730	HGNC:24087
APOC1	Apo-CI, ApoC-I, apo-CIB, apoC-IB	apolipoprotein C1	341	ENSG00000130208	HGNC:607
APOC2	APO-CII, APOC-II	apolipoprotein C2	344	ENSG00000234906	HGNC:609
APOC3	APOCIII	apolipoprotein C3	345	ENSG00000110245	HGNC:610
APOC4	APO-CIV, APOC-IV	apolipoprotein C4	346	ENSG00000267467	HGNC:611
APOD	-	apolipoprotein D	347	ENSG00000189058	HGNC:612
APOE	AD2, APO-E, ApoE4, LDLCQ5, LPG	apolipoprotein E	348	ENSG00000130203	HGNC:613
APOF	Apo-F, LTIP	apolipoprotein F	319	ENSG00000175336	HGNC:615
APOH	B2G1, B2GP1, BG	apolipoprotein H	350	ENSG00000091583	HGNC:616
APOL1	APO-L, APOL, APOL-I, FSGS4	apolipoprotein L1	8542	ENSG00000100342	HGNC:618
APOL2	APOL-II, APOL3	apolipoprotein L2	23780	ENSG00000128335	HGNC:619
APOL3	APOLIII, CG121, CG12_1, apoL-III	apolipoprotein L3	80833	ENSG00000128284	HGNC:14868
APOL4	APOL-IV, APOLIV	apolipoprotein L4	80832	ENSG00000100336	HGNC:14867
APOL5	APOL-V, APOLV	apolipoprotein L5	80831	ENSG00000128313	HGNC:14869
APOL6	APOL-VI, APOLVI	apolipoprotein L6	80830	ENSG00000221963	HGNC:14870
APOLD1	VERGE	apolipoprotein L domain containing 1	81575	ENSG00000178878	HGNC:25268
APOM	G3a, HSPC336, NG20, apo-M	apolipoprotein M	55937	ENSG00000204444	HGNC:13916
APOO	FAM121B, MIC26, MICOS26, Mic23, My025	apolipoprotein O	79135	ENSG00000184831	HGNC:28727
APOOL	CXorf33, FAM121A, MICOS27, Mic27, UNQ8193	apolipoprotein O like	139322	ENSG00000155008	HGNC:24009
APP	AAA, ABETA, ABPP, AD1, APPI, CTFgamma, CVAP, PN-II, PN2, alpha-sAPP, preA4	amyloid beta precursor protein	351	ENSG00000142192	HGNC:620
APPBP2	APP-BP2, HS.84084, PAT1	amyloid beta precursor protein binding protein 2	10513	ENSG00000062725	HGNC:622
APPL1	APPL, DIP13alpha, MODY14	adaptor protein, phosphotyrosine interacting with PH domain and leucine zipper 1	26060	ENSG00000157500	HGNC:24035
APPL2	DIP13B	adaptor protein, phosphotyrosine interacting with PH domain and leucine zipper 2	55198	ENSG00000136044	HGNC:18242
APRT	AMP, APRTD	adenine phosphoribosyltransferase	353	ENSG00000198931	HGNC:626
APTX	AOA, AOA1, AXA1, EAOH, EOAHA, FHA-HIT	aprataxin	54840	ENSG00000137074	HGNC:15984
AQP1	AQP-CHIP, CHIP28, CO	aquaporin 1 (Colton blood group)	358	ENSG00000240583	HGNC:633
AQP10	AQPA_HUMAN	aquaporin 10	89872	ENSG00000143595	HGNC:16029
AQP11	AQPX1	aquaporin 11	282679	ENSG00000178301	HGNC:19940
AQP12A	AQP-12, AQP12, AQPX2	aquaporin 12A	375318	ENSG00000184945	HGNC:19941
AQP12B	INSSA3	aquaporin 12B	653437	ENSG00000185176	HGNC:6096
AQP2	AQP-CD, WCH-CD	aquaporin 2	359	ENSG00000167580	HGNC:634
AQP3	AQP-3, GIL	aquaporin 3 (Gill blood group)	360	ENSG00000165272	HGNC:636
AQP4	MIWC, WCH4	aquaporin 4	361	ENSG00000171885	HGNC:637
AQP5	AQP-5, PPKB	aquaporin 5	362	ENSG00000161798	HGNC:638
AQP6	AQP2L, KID	aquaporin 6	363	ENSG00000086159	HGNC:639
AQP7	AQP7L, AQPap, GLYCQTL	aquaporin 7	364	ENSG00000165269	HGNC:640
AQP7B		aquaporin 7B	100509620	ENSG00000259916	HGNC:53895
AQP8	AQP-8	aquaporin 8	343	ENSG00000103375	HGNC:642
AQP9	AQP-9, HsT17287, SSC1, T17287	aquaporin 9	366	ENSG00000103569	HGNC:643
AQR	IBP160, fSAP164	aquarius intron-binding spliceosomal factor	9716	ENSG00000021776	HGNC:29513
AR	AIS, AR8, DHTR, HUMARA, HYSP1, KD, NR3C4, SBMA, SMAX1, TFM	androgen receptor	367	ENSG00000169083	HGNC:644
ARAF	A-RAF, ARAF1, PKS2, RAFA1	A-Raf proto-oncogene, serine/threonine kinase	369	ENSG00000078061	HGNC:646
ARAP1	CENTD2	ArfGAP with RhoGAP domain, ankyrin repeat and PH domain 1	116985	ENSG00000186635	HGNC:16925
ARAP2	CENTD1, PARX	ArfGAP with RhoGAP domain, ankyrin repeat and PH domain 2	116984	ENSG00000047365	HGNC:16924
ARAP3	CENTD3, DRAG1	ArfGAP with RhoGAP domain, ankyrin repeat and PH domain 3	64411	ENSG00000120318	HGNC:24097
ARB2A	C5orf21, FAM172A, Toupee	ARB2 cotranscriptional regulator A	83989	ENSG00000113391	HGNC:25365
ARC	Arg3.1, hArc	activity regulated cytoskeleton associated protein	23237	ENSG00000198576	HGNC:648
ARCN1	COPD, SRMMD	archain 1	372	ENSG00000095139	HGNC:649
AREG	AR, AREGB, CRDGF, SDGF	amphiregulin	374	ENSG00000109321	HGNC:651
AREL1	FIEL1, KIAA0317	apoptosis resistant E3 ubiquitin protein ligase 1	9870	ENSG00000119682	HGNC:20363
ARF1	PVNH8	ADP ribosylation factor 1	375	ENSG00000143761	HGNC:652
ARF3	-	ADP ribosylation factor 3	377	ENSG00000134287	HGNC:654
ARF4	ARF2	ADP ribosylation factor 4	378	ENSG00000168374	HGNC:655
ARF5	-	ADP ribosylation factor 5	381	ENSG00000004059	HGNC:658
ARF6	-	ADP ribosylation factor 6	382	ENSG00000165527	HGNC:659
ARFGAP1	ARF1GAP, HRIHFB2281	ADP ribosylation factor GTPase activating protein 1	55738	ENSG00000101199	HGNC:15852
ARFGAP2	IRZ, NBLA10535, ZFP289, ZNF289	ADP ribosylation factor GTPase activating protein 2	84364	ENSG00000149182	HGNC:13504
ARFGAP3	ARFGAP1	ADP ribosylation factor GTPase activating protein 3	26286	ENSG00000242247	HGNC:661
ARFGEF1	ARFGEP1, BIG1, P200	ADP ribosylation factor guanine nucleotide exchange factor 1	10565	ENSG00000066777	HGNC:15772
ARFGEF2	BIG2, PVNH2, dJ1164I10.1	ADP ribosylation factor guanine nucleotide exchange factor 2	10564	ENSG00000124198	HGNC:15853
ARFGEF3	A7322, BIG3, C6orf92, KIAA1244, PPP1R33, dJ171N11.1	ARFGEF family member 3	57221	ENSG00000112379	HGNC:21213
ARFIP1	HSU52521	ADP ribosylation factor interacting protein 1	27236	ENSG00000164144	HGNC:21496
ARFIP2	POR1	ADP ribosylation factor interacting protein 2	23647	ENSG00000132254	HGNC:17160
ARFRP1	ARL18, ARP, Arp1	ADP ribosylation factor related protein 1	10139	ENSG00000101246	HGNC:662
ARG1	-	arginase 1	383	ENSG00000118520	HGNC:663
ARG2	-	arginase 2	384	ENSG00000081181	HGNC:664
ARGFX	-	arginine-fifty homeobox	503582	ENSG00000186103	HGNC:30146
ARGLU1	-	arginine and glutamate rich 1	55082	ENSG00000134884	HGNC:25482
ARHGAP1	CDC42GAP, RHOGAP, RHOGAP1, p50rhoGAP	Rho GTPase activating protein 1	392	ENSG00000175220	HGNC:673
ARHGAP10	GRAF2, PS-GAP, PSGAP	Rho GTPase activating protein 10	79658	ENSG00000071205	HGNC:26099
ARHGAP11A	GAP (1-12)	Rho GTPase activating protein 11A	9824	ENSG00000198826	HGNC:15783
ARHGAP11B	B'-T, FAM7B1, GAP (1-8)	Rho GTPase activating protein 11B	89839	ENSG00000284906	HGNC:15782
ARHGAP12	-	Rho GTPase activating protein 12	94134	ENSG00000165322	HGNC:16348
ARHGAP15	BM046	Rho GTPase activating protein 15	55843	ENSG00000075884	HGNC:21030
ARHGAP17	MST066, MST110, MSTP038, MSTP066, MSTP110, NADRIN, PP367, PP4534, RICH-1, RICH1, WBP15	Rho GTPase activating protein 17	55114	ENSG00000140750	HGNC:18239
ARHGAP18	MacGAP, SENEX, bA307O14.2	Rho GTPase activating protein 18	93663	ENSG00000146376	HGNC:21035
ARHGAP19	-	Rho GTPase activating protein 19	84986	ENSG00000213390	HGNC:23724
ARHGAP20	RARHOGAP	Rho GTPase activating protein 20	57569	ENSG00000137727	HGNC:18357
ARHGAP21	ARHGAP10	Rho GTPase activating protein 21	57584	ENSG00000107863	HGNC:23725
ARHGAP22	RhoGAP2, RhoGap22	Rho GTPase activating protein 22	58504	ENSG00000128805	HGNC:30320
ARHGAP23	-	Rho GTPase activating protein 23	57636	ENSG00000275832	HGNC:29293
ARHGAP24	FILGAP, RC-GAP72, RCGAP72, p73, p73RhoGAP	Rho GTPase activating protein 24	83478	ENSG00000138639	HGNC:25361
ARHGAP25	HEL-S-308, KAIA0053	Rho GTPase activating protein 25	9938	ENSG00000163219	HGNC:28951
ARHGAP26	GRAF, GRAF1, OPHN1L, OPHN1L1	Rho GTPase activating protein 26	23092	ENSG00000145819	HGNC:17073
ARHGAP27	CAMGAP1, PP905, SH3D20, SH3P20	Rho GTPase activating protein 27	201176	ENSG00000159314	HGNC:31813
ARHGAP28	-	Rho GTPase activating protein 28	79822	ENSG00000088756	HGNC:25509
ARHGAP29	PARG1	Rho GTPase activating protein 29	9411	ENSG00000137962	HGNC:30207
ARHGAP30	-	Rho GTPase activating protein 30	257106	ENSG00000186517	HGNC:27414
ARHGAP31	AOS1, CDGAP	Rho GTPase activating protein 31	57514	ENSG00000031081	HGNC:29216
ARHGAP32	GC-GAP, GRIT, PX-RICS, RICS, p200RhoGAP, p250GAP	Rho GTPase activating protein 32	9743	ENSG00000134909	HGNC:17399
ARHGAP33	NOMA-GAP, SNX26, TCGAP	Rho GTPase activating protein 33	115703	ENSG00000004777	HGNC:23085
ARHGAP35	GRF-1, GRLF1, P190-A, P190A, p190ARhoGAP, p190RhoGAP	Rho GTPase activating protein 35	2909	ENSG00000160007	HGNC:4591
ARHGAP36	-	Rho GTPase activating protein 36	158763	ENSG00000147256	HGNC:26388
ARHGAP39	CrGAP, Vilse	Rho GTPase activating protein 39	80728	ENSG00000147799	HGNC:29351
ARHGAP4	C1, RGC1, RhoGAP4, SrGAP4, p115	Rho GTPase activating protein 4	393	ENSG00000089820	HGNC:674
ARHGAP40	C20orf95, dJ1100H13.4	Rho GTPase activating protein 40	343578	ENSG00000124143	HGNC:16226
ARHGAP42	AD031, GRAF3, TMEM133	Rho GTPase activating protein 42	143872	ENSG00000165895	HGNC:26545
ARHGAP44	NPC-A-10, RICH2	Rho GTPase activating protein 44	9912	ENSG00000006740	HGNC:29096
ARHGAP45	HA-1, HLA-HA1, HMHA1	Rho GTPase activating protein 45	23526	ENSG00000180448	HGNC:17102
ARHGAP5	GFI2, RhoGAP5, p190-B, p190BRhoGAP	Rho GTPase activating protein 5	394	ENSG00000100852	HGNC:675
ARHGAP6	RHOGAP6, RHOGAPX-1	Rho GTPase activating protein 6	395	ENSG00000047648	HGNC:676
ARHGAP8	BPGAP1, PP610	Rho GTPase activating protein 8	23779	ENSG00000241484	HGNC:677
ARHGAP9	10C, RGL1	Rho GTPase activating protein 9	64333	ENSG00000123329	HGNC:14130
ARHGDIA	GDIA1, HEL-S-47e, NPHS8, RHOGDI, RHOGDI-1	Rho GDP dissociation inhibitor alpha	396	ENSG00000141522	HGNC:678
ARHGDIB	D4, GDIA2, GDID4, LYGDI, Ly-GDI, RAP1GN1, RhoGDI2	Rho GDP dissociation inhibitor beta	397	ENSG00000111348	HGNC:679
ARHGDIG	RHOGDI-3	Rho GDP dissociation inhibitor gamma	398	ENSG00000242173	HGNC:680
ARHGEF1	GEF1, IMD62, LBCL2, LSC, P115-RHOGEF, SUB1.5	Rho guanine nucleotide exchange factor 1	9138	ENSG00000076928	HGNC:681
ARHGEF10	GEF10, SNCV	Rho guanine nucleotide exchange factor 10	9639	ENSG00000104728	HGNC:14103
ARHGEF10L	GrinchGEF	Rho guanine nucleotide exchange factor 10 like	55160	ENSG00000074964	HGNC:25540
ARHGEF11	GTRAP48, PDZ-RHOGEF	Rho guanine nucleotide exchange factor 11	9826	ENSG00000132694	HGNC:14580
ARHGEF12	LARG, PRO2792	Rho guanine nucleotide exchange factor 12	23365	ENSG00000196914	HGNC:14193
ARHGEF15	ARGEF15, E5, Ephexin5, Vsm-RhoGEF	Rho guanine nucleotide exchange factor 15	22899	ENSG00000198844	HGNC:15590
ARHGEF16	GEF16, NBR	Rho guanine nucleotide exchange factor 16	27237	ENSG00000130762	HGNC:15515
ARHGEF17	P164RHOGEF, RHOGEF17, TEM4, p164-RhoGEF	Rho guanine nucleotide exchange factor 17	9828	ENSG00000110237	HGNC:21726
ARHGEF18	P114-RhoGEF, RP78, SA-RhoGEF, p114RhoGEF	Rho/Rac guanine nucleotide exchange factor 18	23370	ENSG00000104880	HGNC:17090
ARHGEF19	WGEF	Rho guanine nucleotide exchange factor 19	128272	ENSG00000142632	HGNC:26604
ARHGEF2	GEF, GEF-H1, GEFH1, LFP40, Lfc, NEDMHM, P40	Rho/Rac guanine nucleotide exchange factor 2	9181	ENSG00000116584	HGNC:682
ARHGEF25	GEFT, p63RhoGEF	Rho guanine nucleotide exchange factor 25	115557	ENSG00000240771	HGNC:30275
ARHGEF26	CSGEF, HMFN1864, SGEF	Rho guanine nucleotide exchange factor 26	26084	ENSG00000114790	HGNC:24490
ARHGEF28	RGNEF, RIP2, p190RHOGEF	Rho guanine nucleotide exchange factor 28	64283	ENSG00000214944	HGNC:30322
ARHGEF3	GEF3, STA3, XPLN	Rho guanine nucleotide exchange factor 3	50650	ENSG00000163947	HGNC:683
ARHGEF33	-	Rho guanine nucleotide exchange factor 33	100271715	ENSG00000214694	HGNC:37252
ARHGEF35	ARHGEF5L	Rho guanine nucleotide exchange factor 35	445328	ENSG00000213214	HGNC:33846
ARHGEF37	-	Rho guanine nucleotide exchange factor 37	389337	ENSG00000183111	HGNC:34430
ARHGEF38	-	Rho guanine nucleotide exchange factor 38	54848	ENSG00000236699	HGNC:25968
ARHGEF39	C9orf100	Rho guanine nucleotide exchange factor 39	84904	ENSG00000137135	HGNC:25909
ARHGEF4	ASEF, ASEF1, GEF4, SMIM39, STM6	Rho guanine nucleotide exchange factor 4	50649	ENSG00000136002	HGNC:684
ARHGEF40	SOLO	Rho guanine nucleotide exchange factor 40	55701	ENSG00000165801	HGNC:25516
ARHGEF5	GEF5, P60, TIM, TIM1	Rho guanine nucleotide exchange factor 5	7984	ENSG00000050327	HGNC:13209
ARHGEF6	COOL2, Cool-2, MRX46, PIXA, alpha-PIX, alphaPIX	Rac/Cdc42 guanine nucleotide exchange factor 6	9459	ENSG00000129675	HGNC:685
ARHGEF7	BETA-PIX, COOL-1, COOL1, Nbla10314, P50, P50BP, P85, P85COOL1, P85SPR, PAK3, PIXB	Rho guanine nucleotide exchange factor 7	8874	ENSG00000102606	HGNC:15607
ARHGEF9	COLLYBISTIN, DEE8, EIEE8, HPEM-2, PEM-2, PEM2	Cdc42 guanine nucleotide exchange factor 9	23229	ENSG00000131089	HGNC:14561
ARID1A	B120, BAF250, BAF250a, BM029, C1orf4, CSS2, ELD, MRD14, OSA1, P270, SMARCF1, hELD, hOSA1	AT-rich interaction domain 1A	8289	ENSG00000117713	HGNC:11110
ARID1B	6A3-5, BAF250B, BRIGHT, CSS1, DAN15, ELD/OSA1, MRD12, OSA2, P250R	AT-rich interaction domain 1B	57492	ENSG00000049618	HGNC:18040
ARID2	BAF200, CSS6, p200	AT-rich interaction domain 2	196528	ENSG00000189079	HGNC:18037
ARID3A	BRIGHT, DRIL1, DRIL3, E2FBP1	AT-rich interaction domain 3A	1820	ENSG00000116017	HGNC:3031
ARID3B	BDP, DRIL2	AT-rich interaction domain 3B	10620	ENSG00000179361	HGNC:14350
ARID3C	-	AT-rich interaction domain 3C	138715	ENSG00000205143	HGNC:21209
ARID4A	RBBP-1, RBBP1, RBP-1, RBP1	AT-rich interaction domain 4A	5926	ENSG00000032219	HGNC:9885
ARID4B	BCAA, BRCAA1, RBBP1L1, RBP1L1, SAP180	AT-rich interaction domain 4B	51742	ENSG00000054267	HGNC:15550
ARID5A	MRF-1, MRF1, RP11-363D14	AT-rich interaction domain 5A	10865	ENSG00000196843	HGNC:17361
ARID5B	DESRT, MRF-2, MRF2	AT-rich interaction domain 5B	84159	ENSG00000150347	HGNC:17362
ARIH1	ARI, HARI, HHARI, UBCH7BP	ariadne RBR E3 ubiquitin protein ligase 1	25820	ENSG00000166233	HGNC:689
ARIH2	ARI2, TRIAD1	ariadne RBR E3 ubiquitin protein ligase 2	10425	ENSG00000177479	HGNC:690
ARK2C	ARKL2, RNF111L2, RNF165, lncAMPC	arkadia (RNF111) C-terminal like ring finger ubiquitin ligase 2C	494470	ENSG00000141622	HGNC:31696
ARK2N	ARKL1, C18orf25, RNF111L1	arkadia (RNF111) N-terminal like PKA signaling regulator 2N	147339	ENSG00000152242	HGNC:28172
ARL1	ARFL1	ADP ribosylation factor like GTPase 1	400	ENSG00000120805	HGNC:692
ARL10	ARL10A	ADP ribosylation factor like GTPase 10	285598	ENSG00000175414	HGNC:22042
ARL11	ARLTS1	ADP ribosylation factor like GTPase 11	115761	ENSG00000152213	HGNC:24046
ARL13A	ARL13, dJ341D10.2	ADP ribosylation factor like GTPase 13A	392509	ENSG00000174225	HGNC:31709
ARL13B	ARL2L1, JBTS8	ADP ribosylation factor like GTPase 13B	200894	ENSG00000169379	HGNC:25419
ARL14	ARF7	ADP ribosylation factor like GTPase 14	80117	ENSG00000179674	HGNC:22974
ARL14EP	ARF7EP, C11orf46, dJ299F11.1	ADP ribosylation factor like GTPase 14 effector protein	120534	ENSG00000152219	HGNC:26798
ARL14EPL	-	ADP ribosylation factor like GTPase 14 effector protein like	644100	ENSG00000268223	HGNC:44201
ARL15	ARFRP2	ADP ribosylation factor like GTPase 15	54622	ENSG00000185305	HGNC:25945
ARL16	-	ADP ribosylation factor like GTPase 16	339231	ENSG00000214087	HGNC:27902
ARL17A	ARF1P2, ARL17P1	ADP ribosylation factor like GTPase 17A	51326	ENSG00000185829	HGNC:24096
ARL17B	ARL17, ARL17A	ADP ribosylation factor like GTPase 17B	100506084	ENSG00000228696	HGNC:32387
ARL2	ARFL2, MRCS1	ADP ribosylation factor like GTPase 2	402	ENSG00000213465	HGNC:693
ARL2BP	BART, BART1, RP66	ADP ribosylation factor like GTPase 2 binding protein	23568	ENSG00000102931	HGNC:17146
ARL3	ARFL3, JBTS35, RP83	ADP ribosylation factor like GTPase 3	403	ENSG00000138175	HGNC:694
ARL4A	ARL4	ADP ribosylation factor like GTPase 4A	10124	ENSG00000122644	HGNC:695
ARL4C	ARL7, LAK	ADP ribosylation factor like GTPase 4C	10123	ENSG00000188042	HGNC:698
ARL4D	ARF4L, ARL6	ADP ribosylation factor like GTPase 4D	379	ENSG00000175906	HGNC:656
ARL5A	ARFLP5, ARL5	ADP ribosylation factor like GTPase 5A	26225	ENSG00000162980	HGNC:696
ARL5B	ARL8	ADP ribosylation factor like GTPase 5B	221079	ENSG00000165997	HGNC:23052
ARL5C	ARL12	ADP ribosylation factor like GTPase 5C	390790	ENSG00000141748	HGNC:31111
ARL6	BBS3, RP55	ADP ribosylation factor like GTPase 6	84100	ENSG00000113966	HGNC:13210
ARL6IP1	AIP1, ARL6IP, ARMER, SPG61	ADP ribosylation factor like GTPase 6 interacting protein 1	23204	ENSG00000170540	HGNC:697
ARL6IP4	SFRS20, SR-25, SRp25, SRrp37	ADP ribosylation factor like GTPase 6 interacting protein 4	51329	ENSG00000182196	HGNC:18076
ARL6IP5	DERP11, GTRAP3-18, HSPC127, JWA, PRAF3, Yip6b, addicsin, hp22, jmx	ADP ribosylation factor like GTPase 6 interacting protein 5	10550	ENSG00000144746	HGNC:16937
ARL6IP6	AIP-6, AIP6, PFAAP1	ADP ribosylation factor like GTPase 6 interacting protein 6	151188	ENSG00000177917	HGNC:24048
ARL8A	ARL10B, GIE2	ADP ribosylation factor like GTPase 8A	127829	ENSG00000143862	HGNC:25192
ARL8B	ARL10C, Gie1	ADP ribosylation factor like GTPase 8B	55207	ENSG00000134108	HGNC:25564
ARL9	-	ADP ribosylation factor like GTPase 9	132946	ENSG00000196503	HGNC:23592
ARMC1	Arcp	armadillo repeat containing 1	55156	ENSG00000104442	HGNC:17684
ARMC10	PNAS-112, PNAS112, PSEC0198, SVH	armadillo repeat containing 10	83787	ENSG00000170632	HGNC:21706
ARMC12	C6orf81	armadillo repeat containing 12	221481	ENSG00000157343	HGNC:21099
ARMC2	SPGF38, bA787I22.1	armadillo repeat containing 2	84071	ENSG00000118690	HGNC:23045
ARMC3	CT81, KU-CT-1	armadillo repeat containing 3	219681	ENSG00000165309	HGNC:30964
ARMC5	AIMAH2	armadillo repeat containing 5	79798	ENSG00000140691	HGNC:25781
ARMC6	R30923_1	armadillo repeat containing 6	93436	ENSG00000105676	HGNC:25049
ARMC7	-	armadillo repeat containing 7	79637	ENSG00000125449	HGNC:26168
ARMC8	GID5, HSPC056, S863-2, VID28	armadillo repeat containing 8	25852	ENSG00000114098	HGNC:24999
ARMC9	ARM, JBTS30, KU-MEL-1, NS21	armadillo repeat containing 9	80210	ENSG00000135931	HGNC:20730
ARMCX1	ALEX1, GASP7	armadillo repeat containing X-linked 1	51309	ENSG00000126947	HGNC:18073
ARMCX2	ALEX2, GASP9	armadillo repeat containing X-linked 2	9823	ENSG00000184867	HGNC:16869
ARMCX3	ALEX3, GASP6, dJ545K15.2	armadillo repeat containing X-linked 3	51566	ENSG00000102401	HGNC:24065
ARMCX4	CXorf35, GASP4	armadillo repeat containing X-linked 4	100131755	ENSG00000196440	HGNC:28615
ARMCX5	GASP5	armadillo repeat containing X-linked 5	64860	ENSG00000125962	HGNC:25772
ARMCX6	GASP10	armadillo repeat containing X-linked 6	54470	ENSG00000198960	HGNC:26094
ARMH1	C1orf228, NCRNA00082, p40	armadillo like helical domain containing 1	339541	ENSG00000198520	HGNC:34345
ARMH2	C6orf229	armadillo like helical domain containing 2	101928603	ENSG00000260286	HGNC:49394
ARMH3	C10orf76	armadillo like helical domain containing 3	79591	ENSG00000120029	HGNC:25788
ARMH4	C14orf37, UT2, c14_5376	armadillo like helical domain containing 4	145407	ENSG00000139971	HGNC:19846
ARMS2	ARMD8	age-related maculopathy susceptibility 2	387715	ENSG00000254636	HGNC:32685
ARMT1	C6orf211	acidic residue methyltransferase 1	79624	ENSG00000146476	HGNC:17872
ARNT	HIF-1-beta, HIF-1beta, HIF1-beta, HIF1B, HIF1BETA, TANGO, bHLHe2	aryl hydrocarbon receptor nuclear translocator	405	ENSG00000143437	HGNC:700
ARNT2	WEDAS, bHLHe1	aryl hydrocarbon receptor nuclear translocator 2	9915	ENSG00000172379	HGNC:16876
ARPC1A	Arc40, HEL-68, HEL-S-307, SOP2Hs, SOP2L	actin related protein 2/3 complex subunit 1A	10552	ENSG00000241685	HGNC:703
ARPC1B	ARC41, IMD71, PLTEID, p40-ARC, p41-ARC	actin related protein 2/3 complex subunit 1B	10095	ENSG00000130429	HGNC:704
ARPC2	ARC34, PNAS-139, PRO2446, p34-Arc	actin related protein 2/3 complex subunit 2	10109	ENSG00000163466	HGNC:705
ARPC3	ARC21, p21-Arc	actin related protein 2/3 complex subunit 3	10094	ENSG00000111229	HGNC:706
ARPC4	ARC20, P20-ARC	actin related protein 2/3 complex subunit 4	10093	ENSG00000241553	HGNC:707
ARPC5	ARC16, dJ127C7.3, p16-Arc	actin related protein 2/3 complex subunit 5	10092	ENSG00000162704	HGNC:708
ARPC5L	ARC16-2	actin related protein 2/3 complex subunit 5 like	81873	ENSG00000136950	HGNC:23366
ARPIN	C15orf38	actin related protein 2/3 complex inhibitor	348110	ENSG00000242498	HGNC:28782
ARPP19	ARPP-16, ARPP-19, ARPP16, ENSAL	cAMP regulated phosphoprotein 19	10776	ENSG00000128989	HGNC:16967
ARPP21	ARPP-21, R3HDM3, RCS, TARPP	cAMP regulated phosphoprotein 21	10777	ENSG00000172995	HGNC:16968
ARR3	ARRX, MYP26, cArr	arrestin 3	407	ENSG00000120500	HGNC:710
ARRB1	ARB1, ARR1	arrestin beta 1	408	ENSG00000137486	HGNC:711
ARRB2	ARB2, ARR2, BARR2	arrestin beta 2	409	ENSG00000141480	HGNC:712
ARRDC1	-	arrestin domain containing 1	92714	ENSG00000197070	HGNC:28633
ARRDC2	CLONE24945, PP2703	arrestin domain containing 2	27106	ENSG00000105643	HGNC:25225
ARRDC3	TLIMP	arrestin domain containing 3	57561	ENSG00000113369	HGNC:29263
ARRDC4	-	arrestin domain containing 4	91947	ENSG00000140450	HGNC:28087
ARRDC5	-	arrestin domain containing 5	645432	ENSG00000205784	HGNC:31407
ARSA	ASA, MLD	arylsulfatase A	410	ENSG00000100299	HGNC:713
ARSB	ASB, G4S, MPS6	arylsulfatase B	411	ENSG00000113273	HGNC:714
ARSD	ASD	arylsulfatase D	414	ENSG00000006756	HGNC:717
ARSF	ASF	arylsulfatase F	416	ENSG00000062096	HGNC:721
ARSG	USH4	arylsulfatase G	22901	ENSG00000141337	HGNC:24102
ARSH	sulfatase	arylsulfatase family member H	347527	ENSG00000205667	HGNC:32488
ARSI	ASI, SPG66	arylsulfatase family member I	340075	ENSG00000183876	HGNC:32521
ARSJ	ASJ	arylsulfatase family member J	79642	ENSG00000180801	HGNC:26286
ARSK	TSULF	arylsulfatase family member K	153642	ENSG00000164291	HGNC:25239
ARSL	ARSE, ASE, CDPX, CDPX1, CDPXR	arylsulfatase L	415	ENSG00000157399	HGNC:719
ART1	ART2, ARTC1, CD296, RT6	ADP-ribosyltransferase 1	417	ENSG00000129744	HGNC:723
ART3	ARTC3	ADP-ribosyltransferase 3 (inactive)	419	ENSG00000156219	HGNC:725
ART4	ARTC4, CD297, DO, DO/ART4, DOK1	ADP-ribosyltransferase 4 (inactive) (Dombrock blood group)	420	ENSG00000111339	HGNC:726
ART5	ARTC5	ADP-ribosyltransferase 5	116969	ENSG00000167311	HGNC:24049
ARTN	ART, ENOVIN, EVN, NBN	artemin	9048	ENSG00000117407	HGNC:727
ARV1	DEE38, EIEE38	ARV1 homolog, fatty acid homeostasis modulator	64801	ENSG00000173409	HGNC:29561
ARVCF	-	ARVCF delta catenin family member	421	ENSG00000099889	HGNC:728
ARX	CT121, EIEE1, ISSX, MRX29, MRX32, MRX33, MRX36, MRX38, MRX43, MRX54, MRX76, MRX87, MRXS1, PRTS	aristaless related homeobox	170302	ENSG00000004848	HGNC:18060
AS3MT	CYT19	arsenite methyltransferase	57412	ENSG00000214435	HGNC:17452
ASAH1	AC, ACDase, ASAH, PHP, PHP32, SMAPME	N-acylsphingosine amidohydrolase 1	427	ENSG00000104763	HGNC:735
ASAH2	BCDase, HNAC1, LCDase, N-CDase, NCDase	N-acylsphingosine amidohydrolase 2	56624	ENSG00000188611	HGNC:18860
ASAH2B	ASAH2C, ASAH2L, bA449O16.3, bA98I6.3	N-acylsphingosine amidohydrolase 2B	653308	ENSG00000204147	HGNC:23456
ASAP1	AMAP1, CENTB4, DDEF1, PAG2, PAP, ZG14P	ArfGAP with SH3 domain, ankyrin repeat and PH domain 1	50807	ENSG00000153317	HGNC:2720
ASAP2	AMAP2, CENTB3, DDEF2, PAG3, PAP, Pap-alpha, SHAG1	ArfGAP with SH3 domain, ankyrin repeat and PH domain 2	8853	ENSG00000151693	HGNC:2721
ASAP3	ACAP4, CENTB6, DDEFL1, UPLC1	ArfGAP with SH3 domain, ankyrin repeat and PH domain 3	55616	ENSG00000088280	HGNC:14987
ASB1	ASB-1	ankyrin repeat and SOCS box containing 1	51665	ENSG00000065802	HGNC:16011
ASB10	GLC1F	ankyrin repeat and SOCS box containing 10	136371	ENSG00000146926	HGNC:17185
ASB11	-	ankyrin repeat and SOCS box containing 11	140456	ENSG00000165192	HGNC:17186
ASB12	-	ankyrin repeat and SOCS box containing 12	142689	ENSG00000198881	HGNC:19763
ASB13	-	ankyrin repeat and SOCS box containing 13	79754	ENSG00000196372	HGNC:19765
ASB14	-	ankyrin repeat and SOCS box containing 14	142686	ENSG00000239388	HGNC:19766
ASB15	-	ankyrin repeat and SOCS box containing 15	142685	ENSG00000146809	HGNC:19767
ASB16	-	ankyrin repeat and SOCS box containing 16	92591	ENSG00000161664	HGNC:19768
ASB17	Asb-17	ankyrin repeat and SOCS box containing 17	127247	ENSG00000154007	HGNC:19769
ASB18	ASB-18	ankyrin repeat and SOCS box containing 18	401036	ENSG00000182177	HGNC:19770
ASB2	ASB-2	ankyrin repeat and SOCS box containing 2	51676	ENSG00000100628	HGNC:16012
ASB3	ASB-3	ankyrin repeat and SOCS box containing 3	51130	ENSG00000115239	HGNC:16013
ASB4	ASB-4	ankyrin repeat and SOCS box containing 4	51666	ENSG00000005981	HGNC:16009
ASB5	ASB-5	ankyrin repeat and SOCS box containing 5	140458	ENSG00000164122	HGNC:17180
ASB6	-	ankyrin repeat and SOCS box containing 6	140459	ENSG00000148331	HGNC:17181
ASB7	-	ankyrin repeat and SOCS box containing 7	140460	ENSG00000183475	HGNC:17182
ASB8	PP14212	ankyrin repeat and SOCS box containing 8	140461	ENSG00000177981	HGNC:17183
ASB9	-	ankyrin repeat and SOCS box containing 9	140462	ENSG00000102048	HGNC:17184
ASCC1	ASC1p50, CGI-18, SMABF2, p50	activating signal cointegrator 1 complex subunit 1	51008	ENSG00000138303	HGNC:24268
ASCC2	ASC1p100, p100	activating signal cointegrator 1 complex subunit 2	84164	ENSG00000100325	HGNC:24103
ASCC3	ASC1p200, HELIC1, RNAH	activating signal cointegrator 1 complex subunit 3	10973	ENSG00000112249	HGNC:18697
ASCL1	ASH1, HASH1, MASH1, bHLHa46	achaete-scute family bHLH transcription factor 1	429	ENSG00000139352	HGNC:738
ASCL2	ASH2, HASH2, MASH2, bHLHa45	achaete-scute family bHLH transcription factor 2	430	ENSG00000183734	HGNC:739
ASCL3	HASH3, SGN1, bHLHa42	achaete-scute family bHLH transcription factor 3	56676	ENSG00000176009	HGNC:740
ASCL4	ASH-4, HASH4, bHLHa44	achaete-scute family bHLH transcription factor 4	121549	ENSG00000187855	HGNC:24311
ASCL5	ASH-5, bHLHa47	achaete-scute family bHLH transcription factor 5	647219	ENSG00000232237	HGNC:33169
ASDURF	ASNSD1, ASNSD1-SEP, NS3TP1	ASNSD1 upstream open reading frame	110599588	ENSG00000286053	HGNC:53619
ASF1A	CGI-98, CIA, HSPC146	anti-silencing function 1A histone chaperone	25842	ENSG00000111875	HGNC:20995
ASF1B	CIA-II	anti-silencing function 1B histone chaperone	55723	ENSG00000105011	HGNC:20996
ASGR1	ASGPR, ASGPR1, CLEC4H1, HL-1	asialoglycoprotein receptor 1	432	ENSG00000141505	HGNC:742
ASGR2	ASGP-R2, ASGPR2, CLEC4H2, HBXBP, HL-2	asialoglycoprotein receptor 2	433	ENSG00000161944	HGNC:743
ASH1L	ASH1, ASH1L1, KMT2H, MRD52	ASH1 like histone lysine methyltransferase	55870	ENSG00000116539	HGNC:19088
ASH2L	ASH2, ASH2L1, ASH2L2, Bre2	ASH2 like, histone lysine methyltransferase complex subunit	9070	ENSG00000129691	HGNC:744
ASIC1	ACCN2, ASIC, BNaC2	acid sensing ion channel subunit 1	41	ENSG00000110881	HGNC:100
ASIC2	ACCN, ACCN1, ASIC2a, BNC1, BNaC1, MDEG, hBNaC1	acid sensing ion channel subunit 2	40	ENSG00000108684	HGNC:99
ASIC3	ACCN3, DRASIC, SLNAC1, TNaC1	acid sensing ion channel subunit 3	9311	ENSG00000213199	HGNC:101
ASIC4	ACCN4, BNAC4	acid sensing ion channel subunit family member 4	55515	ENSG00000072182	HGNC:21263
ASIC5	ACCN5, HINAC, INAC	acid sensing ion channel subunit family member 5	51802	ENSG00000256394	HGNC:17537
ASIP	AGSW, AGTI, AGTIL, ASP, SHEP9	agouti signaling protein	434	ENSG00000101440	HGNC:745
ASL	ASAL	argininosuccinate lyase	435	ENSG00000126522	HGNC:746
ASMT	ASMTY, HIOMT, HIOMTY	acetylserotonin O-methyltransferase	438	ENSG00000196433	HGNC:750
ASMTL	ASMTLX, ASMTLY, ASTML	acetylserotonin O-methyltransferase like	8623	ENSG00000169093	HGNC:751
ASNS	ASNSD, TS11	asparagine synthetase (glutamine-hydrolyzing)	440	ENSG00000070669	HGNC:753
ASNSD1	NBLA00058, NS3TP1	asparagine synthetase domain containing 1	54529	ENSG00000138381	HGNC:24910
ASPA	ACY2, ASP	aspartoacylase	443	ENSG00000108381	HGNC:756
ASPDH	-	aspartate dehydrogenase domain containing	554235	ENSG00000204653	HGNC:33856
ASPG	C14orf76, GPA/WT, LYSOLP	asparaginase	374569	ENSG00000166183	HGNC:20123
ASPH	AAH, BAH, CASQ2BP1, FDLAB, HAAH, JCTN, junctin	aspartate beta-hydroxylase	444	ENSG00000198363	HGNC:757
ASPHD1	-	aspartate beta-hydroxylase domain containing 1	253982	ENSG00000174939	HGNC:27380
ASPHD2	-	aspartate beta-hydroxylase domain containing 2	57168	ENSG00000128203	HGNC:30437
ASPM	ASP, Calmbp1, MCPH5	assembly factor for spindle microtubules	259266	ENSG00000066279	HGNC:19048
ASPN	OS3, PLAP-1, PLAP1, SLRR1C	asporin	54829	ENSG00000106819	HGNC:14872
ASPRV1	ADLI, MUNO, SASP, SASPase, Taps	aspartic peptidase retroviral like 1	151516	ENSG00000179818	HGNC:26321
ASPSCR1	ASPCR1, ASPL, ASPS, RCC17, TUG, UBXD9, UBXN9	ASPSCR1 tether for SLC2A4, UBX domain containing	79058	ENSG00000169696	HGNC:13825
ASRGL1	ALP, ALP1, CRASH	asparaginase and isoaspartyl peptidase 1	80150	ENSG00000162174	HGNC:16448
ASS1	ASS, CTLN1	argininosuccinate synthase 1	445	ENSG00000130707	HGNC:758
ASTE1	HT001	asteroid homolog 1	28990	ENSG00000034533	HGNC:25021
ASTL	SAS1B	astacin like metalloendopeptidase	431705	ENSG00000188886	HGNC:31704
ASTN1	ASTN	astrotactin 1	460	ENSG00000152092	HGNC:773
ASTN2	bA67K19.1	astrotactin 2	23245	ENSG00000148219	HGNC:17021
ASXL1	BOPS, MDS	ASXL transcriptional regulator 1	171023	ENSG00000171456	HGNC:18318
ASXL2	ASXH2, SHAPNS	ASXL transcriptional regulator 2	55252	ENSG00000143970	HGNC:23805
ASXL3	BRPS, KIAA1713	ASXL transcriptional regulator 3	80816	ENSG00000141431	HGNC:29357
ASZ1	ALP1, ANKL1, C7orf7, CT1.19, GASZ, Orf3	ankyrin repeat, SAM and basic leucine zipper domain containing 1	136991	ENSG00000154438	HGNC:1350
ATAD1	AFDC1, FNP001, HKPX4, Msp1, THORASE, hATAD1	ATPase family AAA domain containing 1	84896	ENSG00000138138	HGNC:25903
ATAD2	ANCCA, CT137, PRO2000	ATPase family AAA domain containing 2	29028	ENSG00000156802	HGNC:30123
ATAD2B	-	ATPase family AAA domain containing 2B	54454	ENSG00000119778	HGNC:29230
ATAD3A	HAYOS, PHRINL	ATPase family AAA domain containing 3A	55210	ENSG00000197785	HGNC:25567
ATAD3B	AAA-TOB3, TOB3	ATPase family AAA domain containing 3B	83858	ENSG00000160072	HGNC:24007
ATAD3C	-	ATPase family AAA domain containing 3C	219293	ENSG00000215915	HGNC:32151
ATAD5	C17orf41, ELG1, FRAG1	ATPase family AAA domain containing 5	79915	ENSG00000176208	HGNC:25752
ATAT1	C6orf134, MEC17, Nbla00487, TAT, alpha-TAT, alpha-TAT1	alpha tubulin acetyltransferase 1	79969	ENSG00000137343	HGNC:21186
ATCAY	BNIP-H, CLAC	ATCAY kinesin light chain interacting caytaxin	85300	ENSG00000167654	HGNC:779
ATE1	-	arginyltransferase 1	11101	ENSG00000107669	HGNC:782
ATF1	EWS-ATF1, FUS/ATF-1, TREB36	activating transcription factor 1	466	ENSG00000123268	HGNC:783
ATF2	CRE-BP1, CREB-2, CREB2, HB16, TREB7	activating transcription factor 2	1386	ENSG00000115966	HGNC:784
ATF3	-	activating transcription factor 3	467	ENSG00000162772	HGNC:785
ATF4	CREB-2, CREB2, TAXREB67, TXREB	activating transcription factor 4	468	ENSG00000128272	HGNC:786
ATF5	ATFX, HMFN0395	activating transcription factor 5	22809	ENSG00000169136	HGNC:790
ATF6	ACHM7, ATF6A	activating transcription factor 6	22926	ENSG00000118217	HGNC:791
ATF6B	CREB-RP, CREBL1, G13	activating transcription factor 6 beta	1388	ENSG00000213676	HGNC:2349
ATF7	ATFA	activating transcription factor 7	11016	ENSG00000170653	HGNC:792
ATF7IP	AM, ATF-IP, MCAF, MCAF1, p621	activating transcription factor 7 interacting protein	55729	ENSG00000171681	HGNC:20092
ATF7IP2	MCAF2	activating transcription factor 7 interacting protein 2	80063	ENSG00000166669	HGNC:20397
ATG10	APG10, APG10L, pp12616	autophagy related 10	83734	ENSG00000152348	HGNC:20315
ATG101	C12orf44	autophagy related 101	60673	ENSG00000123395	HGNC:25679
ATG12	APG12, APG12L, FBR93, HAPG12	autophagy related 12	9140	ENSG00000145782	HGNC:588
ATG13	KIAA0652, PARATARG8	autophagy related 13	9776	ENSG00000175224	HGNC:29091
ATG14	ATG14L, BARKOR, KIAA0831	autophagy related 14	22863	ENSG00000126775	HGNC:19962
ATG16L1	APG16L, ATG16A, ATG16L, IBD10, WDR30	autophagy related 16 like 1	55054	ENSG00000085978	HGNC:21498
ATG16L2	ATG16B, WDR80	autophagy related 16 like 2	89849	ENSG00000168010	HGNC:25464
ATG2A	-	autophagy related 2A	23130	ENSG00000110046	HGNC:29028
ATG2B	C14orf103	autophagy related 2B	55102	ENSG00000066739	HGNC:20187
ATG3	APG3, APG3-LIKE, APG3L, PC3-96	autophagy related 3	64422	ENSG00000144848	HGNC:20962
ATG4A	APG4A, AUTL2	autophagy related 4A cysteine peptidase	115201	ENSG00000101844	HGNC:16489
ATG4B	APG4B, AUTL1	autophagy related 4B cysteine peptidase	23192	ENSG00000168397	HGNC:20790
ATG4C	APG4-C, APG4C, AUTL1, AUTL3	autophagy related 4C cysteine peptidase	84938	ENSG00000125703	HGNC:16040
ATG4D	APG4-D, APG4D, AUTL4	autophagy related 4D cysteine peptidase	84971	ENSG00000130734	HGNC:20789
ATG5	APG5, APG5-LIKE, APG5L, ASP, SCAR25, hAPG5	autophagy related 5	9474	ENSG00000057663	HGNC:589
ATG7	APG7-LIKE, APG7L, GSA7	autophagy related 7	10533	ENSG00000197548	HGNC:16935
ATG9A	APG9L1, MGD3208, mATG9	autophagy related 9A	79065	ENSG00000198925	HGNC:22408
ATG9B	APG9L2, NOS3AS, SONE	autophagy related 9B	285973	ENSG00000181652	HGNC:21899
ATIC	AICAR, AICARFT, HEL-S-70p, IMPCHASE, PURH	5-aminoimidazole-4-carboxamide ribonucleotide formyltransferase/IMP cyclohydrolase	471	ENSG00000138363	HGNC:794
ATL1	AD-FSP, FSP1, GBP3, HSN1D, SPG3, SPG3A, atlastin1	atlastin GTPase 1	51062	ENSG00000198513	HGNC:11231
ATL2	ARL3IP2, ARL6IP2, aip-2, atlastin2	atlastin GTPase 2	64225	ENSG00000119787	HGNC:24047
ATL3	HSN1F	atlastin GTPase 3	25923	ENSG00000184743	HGNC:24526
ATM	AT1, ATA, ATC, ATD, ATDC, ATE, TEL1, TELO1	ATM serine/threonine kinase	472	ENSG00000149311	HGNC:795
ATMIN	ASCIZ, ZNF822	ATM interactor	23300	ENSG00000166454	HGNC:29034
ATN1	B37, CHEDDA, D12S755E, DRPLA, HRS, NOD	atrophin 1	1822	ENSG00000111676	HGNC:3033
ATOH1	ATH1, HATH1, MATH-1, bHLHa14	atonal bHLH transcription factor 1	474	ENSG00000172238	HGNC:797
ATOH7	Math5, NCRNA, PHPVAR, RNANC, bHLHa13	atonal bHLH transcription factor 7	220202	ENSG00000179774	HGNC:13907
ATOH8	HATH6, bHLHa21	atonal bHLH transcription factor 8	84913	ENSG00000168874	HGNC:24126
ATOSA	FAM214A, KIAA1370	atos homolog A	56204	ENSG00000047346	HGNC:25609
ATOSB	FAM214B, KIAA1539	atos homolog B	80256	ENSG00000005238	HGNC:25666
ATOX1	ATX1, HAH1	antioxidant 1 copper chaperone	475	ENSG00000177556	HGNC:798
ATP10A	ATP10C, ATPVA, ATPVC	ATPase phospholipid transporting 10A (putative)	57194	ENSG00000206190	HGNC:13542
ATP10B	ATPVB	ATPase phospholipid transporting 10B (putative)	23120	ENSG00000118322	HGNC:13543
ATP10D	ATPVD	ATPase phospholipid transporting 10D (putative)	57205	ENSG00000145246	HGNC:13549
ATP11A	ATPIH, ATPIS	ATPase phospholipid transporting 11A	23250	ENSG00000068650	HGNC:13552
ATP11B	ATPIF, ATPIR	ATPase phospholipid transporting 11B (putative)	23200	ENSG00000058063	HGNC:13553
ATP11C	ATPIG, ATPIQ, HACXL	ATPase phospholipid transporting 11C	286410	ENSG00000101974	HGNC:13554
ATP12A	ATP1AL1, H-K-ATPase, HK	ATPase H+/K+ transporting non-gastric alpha2 subunit	479	ENSG00000075673	HGNC:13816
ATP13A1	ATP13A, CGI-152	ATPase 13A1	57130	ENSG00000105726	HGNC:24215
ATP13A2	CLN12, HSA9947, KRPPD, PARK9, SPG78	ATPase cation transporting 13A2	23400	ENSG00000159363	HGNC:30213
ATP13A3	AFURS1	ATPase 13A3	79572	ENSG00000133657	HGNC:24113
ATP13A4	-	ATPase 13A4	84239	ENSG00000127249	HGNC:25422
ATP13A5	-	ATPase 13A5	344905	ENSG00000187527	HGNC:31789
ATP1A1	CMT2DD, HOMGSMR2	ATPase Na+/K+ transporting subunit alpha 1	476	ENSG00000163399	HGNC:799
ATP1A2	FHM2, MHP2	ATPase Na+/K+ transporting subunit alpha 2	477	ENSG00000018625	HGNC:800
ATP1A3	AHC2, ATP1A1, CAPOS, DYT12, RDP	ATPase Na+/K+ transporting subunit alpha 3	478	ENSG00000105409	HGNC:801
ATP1A4	ATP1A1, ATP1AL2	ATPase Na+/K+ transporting subunit alpha 4	480	ENSG00000132681	HGNC:14073
ATP1B1	ATP1B	ATPase Na+/K+ transporting subunit beta 1	481	ENSG00000143153	HGNC:804
ATP1B2	AMOG	ATPase Na+/K+ transporting subunit beta 2	482	ENSG00000129244	HGNC:805
ATP1B3	ATPB-3, CD298	ATPase Na+/K+ transporting subunit beta 3	483	ENSG00000069849	HGNC:806
ATP1B4	-	ATPase Na+/K+ transporting family member beta 4	23439	ENSG00000101892	HGNC:808
ATP23	KUB3, XRCC6BP1	ATP23 metallopeptidase and ATP synthase assembly factor homolog	91419	ENSG00000166896	HGNC:29452
ATP2A1	ATP2A, SERCA1	ATPase sarcoplasmic/endoplasmic reticulum Ca2+ transporting 1	487	ENSG00000196296	HGNC:811
ATP2A2	ATP2B, DAR, DD, SERCA2	ATPase sarcoplasmic/endoplasmic reticulum Ca2+ transporting 2	488	ENSG00000174437	HGNC:812
ATP2A3	SERCA3	ATPase sarcoplasmic/endoplasmic reticulum Ca2+ transporting 3	489	ENSG00000074370	HGNC:813
ATP2B1	PMCA1, PMCA1kb	ATPase plasma membrane Ca2+ transporting 1	490	ENSG00000070961	HGNC:814
ATP2B2	PMCA2, PMCA2a, PMCA2i	ATPase plasma membrane Ca2+ transporting 2	491	ENSG00000157087	HGNC:815
ATP2B3	CFAP39, CLA2, OPCA, PMCA3, PMCA3a, SCAX1	ATPase plasma membrane Ca2+ transporting 3	492	ENSG00000067842	HGNC:816
ATP2B4	ATP2B2, MXRA1, PMCA4, PMCA4b, PMCA4x	ATPase plasma membrane Ca2+ transporting 4	493	ENSG00000058668	HGNC:817
ATP2C1	ATP2C1A, BCPM, HHD, PMR1, SPCA1, hSPCA1	ATPase secretory pathway Ca2+ transporting 1	27032	ENSG00000017260	HGNC:13211
ATP2C2	SPCA2	ATPase secretory pathway Ca2+ transporting 2	9914	ENSG00000064270	HGNC:29103
ATP4A	ATP6A	ATPase H+/K+ transporting subunit alpha	495	ENSG00000105675	HGNC:819
ATP4B	ATP6B	ATPase H+/K+ transporting subunit beta	496	ENSG00000186009	HGNC:820
ATP5F1A	ATP5A, ATP5A1, ATP5AL2, ATPM, COXPD22, HEL-S-123m, MC5DN4, MOM2, OMR, ORM, hATP1	ATP synthase F1 subunit alpha	498	ENSG00000152234	HGNC:823
ATP5F1B	ATP5B, ATPMB, ATPSB, HEL-S-271	ATP synthase F1 subunit beta	506	ENSG00000110955	HGNC:830
ATP5F1C	ATP5C, ATP5C1, ATP5CL1	ATP synthase F1 subunit gamma	509	ENSG00000165629	HGNC:833
ATP5F1D	ATP5D, MC5DN5	ATP synthase F1 subunit delta	513	ENSG00000099624	HGNC:837
ATP5F1E	ATP5E, ATPE, MC5DN3	ATP synthase F1 subunit epsilon	514	ENSG00000124172	HGNC:838
ATP5IF1	ATPI, ATPIF1, ATPIP, IP	ATP synthase inhibitory factor subunit 1	93974	ENSG00000130770	HGNC:871
ATP5MC1	ATP5A, ATP5G, ATP5G1	ATP synthase membrane subunit c locus 1	516	ENSG00000159199	HGNC:841
ATP5MC2	ATP5A, ATP5G2	ATP synthase membrane subunit c locus 2	517	ENSG00000135390	HGNC:842
ATP5MC3	ATP5G3, P3	ATP synthase membrane subunit c locus 3	518	ENSG00000154518	HGNC:843
ATP5ME	ATP5I, ATP5K	ATP synthase membrane subunit e	521	ENSG00000169020	HGNC:846
ATP5MF	ATP5J2, ATP5JL	ATP synthase membrane subunit f	9551	ENSG00000241468	HGNC:848
ATP5MG	ATP5JG, ATP5L	ATP synthase membrane subunit g	10632	ENSG00000167283	HGNC:14247
ATP5MGL	ATP5K2, ATP5L2	ATP synthase membrane subunit g like	267020	ENSG00000249222	HGNC:13213
ATP5MJ	6.8PL, ATP5MPL, C14orf2, MLQ, MP68, PLPM	ATP synthase membrane subunit j	9556	ENSG00000156411	HGNC:1188
ATP5MK	AGP, ATP5MD, DAPIT, HCVFTP2, MC5DN6, USMG5, bA792D24.4	ATP synthase membrane subunit k	84833	ENSG00000173915	HGNC:30889
ATP5PB	ATP5F1, PIG47	ATP synthase peripheral stalk-membrane subunit b	515	ENSG00000116459	HGNC:840
ATP5PD	APT5H, ATP5H, ATPQ	ATP synthase peripheral stalk subunit d	10476	ENSG00000167863	HGNC:845
ATP5PF	ATP5, ATP5A, ATP5J, ATPM, CF6, F6	ATP synthase peripheral stalk subunit F6	522	ENSG00000154723	HGNC:847
ATP5PO	ATP5O, ATPO, HMC08D05, OSCP	ATP synthase peripheral stalk subunit OSCP	539	ENSG00000241837	HGNC:850
ATP6AP1	16A, ATP6IP1, ATP6S1, Ac45, CF2, VATPS1, XAP-3, XAP3	ATPase H+ transporting accessory protein 1	537	ENSG00000071553	HGNC:868
ATP6AP2	APT6M8-9, ATP6IP2, ATP6M8-9, CDG2R, ELDF10, HT028, M8-9, MRXE, MRXSH, MSTP009, PRR, RENR, XMRE, XPDS	ATPase H+ transporting accessory protein 2	10159	ENSG00000182220	HGNC:18305
ATP6V0A1	ATP6N1, ATP6N1A, Stv1, VPP1, Vph1, a1	ATPase H+ transporting V0 subunit a1	535	ENSG00000033627	HGNC:865
ATP6V0A2	A2, ARCL, ARCL2A, ATP6A2, ATP6N1D, J6B7, RTF, STV1, TJ6, TJ6M, TJ6S, VPH1, WSS, a2V	ATPase H+ transporting V0 subunit a2	23545	ENSG00000185344	HGNC:18481
ATP6V0A4	A4, ATP6N1B, ATP6N2, DRTA3, RDRTA2, RTA1C, RTADR, STV1, VPH1, VPP2	ATPase H+ transporting V0 subunit a4	50617	ENSG00000105929	HGNC:866
ATP6V0B	ATP6F, HATPL, VMA16	ATPase H+ transporting V0 subunit b	533	ENSG00000117410	HGNC:861
ATP6V0C	ATP6C, ATP6L, ATPL, VATL, VPPC, Vma3	ATPase H+ transporting V0 subunit c	527	ENSG00000185883	HGNC:855
ATP6V0D1	ATP6D, ATP6DV, P39, VATX, VMA6, VPATPD	ATPase H+ transporting V0 subunit d1	9114	ENSG00000159720	HGNC:13724
ATP6V0D2	ATP6D2, VMA6	ATPase H+ transporting V0 subunit d2	245972	ENSG00000147614	HGNC:18266
ATP6V0E1	ATP6H, ATP6V0E, M9.2, Vma21, Vma21p	ATPase H+ transporting V0 subunit e1	8992	ENSG00000113732	HGNC:863
ATP6V0E2	ATP6V0E2L, C7orf32	ATPase H+ transporting V0 subunit e2	155066	ENSG00000171130	HGNC:21723
ATP6V1A	ARCL2D, ATP6A1, ATP6V1A1, DEE93, HO68, IECEE3, VA68, VPP2, Vma1	ATPase H+ transporting V1 subunit A	523	ENSG00000114573	HGNC:851
ATP6V1B1	ATP6B1, DRTA2, RTA1B, VATB, VMA2, VPP3	ATPase H+ transporting V1 subunit B1	525	ENSG00000116039	HGNC:853
ATP6V1B2	ATP6B1B2, ATP6B2, DOOD, HO57, VATB, VPP3, Vma2, ZLS2	ATPase H+ transporting V1 subunit B2	526	ENSG00000147416	HGNC:854
ATP6V1C1	ATP6C, ATP6D, VATC, Vma5	ATPase H+ transporting V1 subunit C1	528	ENSG00000155097	HGNC:856
ATP6V1C2	ATP6C2, VMA5	ATPase H+ transporting V1 subunit C2	245973	ENSG00000143882	HGNC:18264
ATP6V1D	ATP6M, VATD, VMA8	ATPase H+ transporting V1 subunit D	51382	ENSG00000100554	HGNC:13527
ATP6V1E1	ARCL2C, ATP6E, ATP6E2, ATP6V1E, P31, Vma4	ATPase H+ transporting V1 subunit E1	529	ENSG00000131100	HGNC:857
ATP6V1E2	ATP6E1, ATP6EL2, ATP6V1EL2, VMA4	ATPase H+ transporting V1 subunit E2	90423	ENSG00000250565	HGNC:18125
ATP6V1F	ATP6S14, VATF, Vma7	ATPase H+ transporting V1 subunit F	9296	ENSG00000128524	HGNC:16832
ATP6V1G1	ATP6G, ATP6G1, ATP6GL, ATP6J, Vma10	ATPase H+ transporting V1 subunit G1	9550	ENSG00000136888	HGNC:864
ATP6V1G2	ATP6G, ATP6G2, NG38, VMA10	ATPase H+ transporting V1 subunit G2	534	ENSG00000213760	HGNC:862
ATP6V1G3	ATP6G3, Vma10	ATPase H+ transporting V1 subunit G3	127124	ENSG00000151418	HGNC:18265
ATP6V1H	CGI-11, MSTP042, NBP1, SFD, SFDalpha, SFDbeta, VMA13	ATPase H+ transporting V1 subunit H	51606	ENSG00000047249	HGNC:18303
ATP7A	DSMAX, MK, MNK, SMAX3	ATPase copper transporting alpha	538	ENSG00000165240	HGNC:869
ATP7B	PWD, WC1, WD, WND	ATPase copper transporting beta	540	ENSG00000123191	HGNC:870
ATP8A1	ATPASEII, ATPIA, ATPP2	ATPase phospholipid transporting 8A1	10396	ENSG00000124406	HGNC:13531
ATP8A2	ATP, ATPIB, CAMRQ4, IB, ML-1	ATPase phospholipid transporting 8A2	51761	ENSG00000132932	HGNC:13533
ATP8B1	ATPIC, BRIC, FIC1, ICP1, PFIC, PFIC1	ATPase phospholipid transporting 8B1	5205	ENSG00000081923	HGNC:3706
ATP8B2	ATPID	ATPase phospholipid transporting 8B2	57198	ENSG00000143515	HGNC:13534
ATP8B3	ATPIK	ATPase phospholipid transporting 8B3	148229	ENSG00000130270	HGNC:13535
ATP8B4	ATPIM	ATPase phospholipid transporting 8B4 (putative)	79895	ENSG00000104043	HGNC:13536
ATP9A	ATPIIA	ATPase phospholipid transporting 9A (putative)	10079	ENSG00000054793	HGNC:13540
ATP9B	ATPASEP, ATPIIB, HUSSY-20, NEO1L, hMMR1	ATPase phospholipid transporting 9B (putative)	374868	ENSG00000166377	HGNC:13541
ATPAF1	ATP11, ATP11p	ATP synthase mitochondrial F1 complex assembly factor 1	64756	ENSG00000123472	HGNC:18803
ATPAF2	ATP12, ATP12p, LP3663, MC5DN1	ATP synthase mitochondrial F1 complex assembly factor 2	91647	ENSG00000171953	HGNC:18802
ATPSCKMT	FAM173B, JS-2, hFAM173B	ATP synthase c subunit lysine N-methyltransferase	134145	ENSG00000150756	HGNC:27029
ATR	FCTCS, FRP1, MEC1, SCKL, SCKL1	ATR serine/threonine kinase	545	ENSG00000175054	HGNC:882
ATRAID	APR--3, APR-3, APR3, C2orf28, HSPC013, PRO240, p18	all-trans retinoic acid induced differentiation factor	51374	ENSG00000138085	HGNC:24090
ATRIP	-	ATR interacting protein	84126	ENSG00000164053	HGNC:33499
ATRN	DPPT-L, MGCA	attractin	8455	ENSG00000088812	HGNC:885
ATRNL1	ALP, bA338L11.1, bA454H24.1	attractin like 1	26033	ENSG00000107518	HGNC:29063
ATRX	JMS, MRX52, RAD54, RAD54L, XH2, XNP, ZNF-HX	ATRX chromatin remodeler	546	ENSG00000085224	HGNC:886
ATXN1	ATX1, D6S504E, SCA1	ataxin 1	6310	ENSG00000124788	HGNC:10548
ATXN10	E46L, HUMEEP, SCA10	ataxin 10	25814	ENSG00000130638	HGNC:10549
ATXN1L	BOAT, BOAT1	ataxin 1 like	342371	ENSG00000224470	HGNC:33279
ATXN2	ATX2, SCA2, TNRC13	ataxin 2	6311	ENSG00000204842	HGNC:10555
ATXN2L	A2D, A2LG, A2LP, A2RP	ataxin 2 like	11273	ENSG00000168488	HGNC:31326
ATXN3	AT3, ATX3, JOS, MJD, MJD1, SCA3	ataxin 3	4287	ENSG00000066427	HGNC:7106
ATXN3L	MJDL	ataxin 3 like	92552	ENSG00000123594	HGNC:24173
ATXN7	ADCAII, OPCA3, SCA7, SGF73	ataxin 7	6314	ENSG00000163635	HGNC:10560
ATXN7L1	ATXN7L4	ataxin 7 like 1	222255	ENSG00000146776	HGNC:22210
ATXN7L2	-	ataxin 7 like 2	127002	ENSG00000162650	HGNC:28713
ATXN7L3	SGF11	ataxin 7 like 3	56970	ENSG00000087152	HGNC:25416
ATXN7L3B	lnc-SCA7	ataxin 7 like 3B	552889	ENSG00000253719	HGNC:37931
ATXN8	-	ataxin 8	724066		HGNC:32925
AUH	-	AU RNA binding methylglutaconyl-CoA hydratase	549	ENSG00000148090	HGNC:890
AUNIP	AIBP, C1orf135	aurora kinase A and ninein interacting protein	79000	ENSG00000127423	HGNC:28363
AUP1	-	AUP1 lipid droplet regulating VLDL assembly factor	550	ENSG00000115307	HGNC:891
AURKA	AIK, ARK1, AURA, BTAK, PPP1R47, STK15, STK6, STK7	aurora kinase A	6790	ENSG00000087586	HGNC:11393
AURKAIP1	AIP, AKIP, MRP-S38	aurora kinase A interacting protein 1	54998	ENSG00000175756	HGNC:24114
AURKB	AIK2, AIM-1, AIM1, ARK-2, ARK2, AurB, IPL1, PPP1R48, STK-1, STK12, STK5, aurkb-sv1, aurkb-sv2	aurora kinase B	9212	ENSG00000178999	HGNC:11390
AURKC	AIE2, AIK3, ARK3, AurC, HEL-S-90, SPGF5, STK13, aurora-C	aurora kinase C	6795	ENSG00000105146	HGNC:11391
AUTS2	FBRSL2, MRD26	activator of transcription and developmental regulator AUTS2	26053	ENSG00000158321	HGNC:14262
AVEN	PDCD12	apoptosis and caspase activation inhibitor	57099	ENSG00000169857	HGNC:13509
AVIL	ADVIL, DOC6, NPHS21, p92	advillin	10677	ENSG00000135407	HGNC:14188
AVL9	KIAA0241	AVL9 cell migration associated	23080	ENSG00000105778	HGNC:28994
AVP	ADH, ARVP, AVP-NPII, AVRP, VP	arginine vasopressin	551	ENSG00000101200	HGNC:894
AVPI1	PP5395, VIP32, VIT32	arginine vasopressin induced 1	60370	ENSG00000119986	HGNC:30898
AVPR1A	AVPR V1a, AVPR1, V1aR	arginine vasopressin receptor 1A	552	ENSG00000166148	HGNC:895
AVPR1B	AVPR3, V1bR	arginine vasopressin receptor 1B	553	ENSG00000198049	HGNC:896
AVPR2	ADHR, DI1, DIR, DIR3, NDI, V2R	arginine vasopressin receptor 2	554	ENSG00000126895	HGNC:897
AWAT1	DGA2, DGAT2L3	acyl-CoA wax alcohol acyltransferase 1	158833	ENSG00000204195	HGNC:23252
AWAT2	ARAT, DC4, DGAT2L4, MFAT, WS	acyl-CoA wax alcohol acyltransferase 2	158835	ENSG00000147160	HGNC:23251
AXDND1	C1orf125	axonemal dynein light chain domain containing 1	126859	ENSG00000162779	HGNC:26564
AXIN1	AXIN, PPP1R49	axin 1	8312	ENSG00000103126	HGNC:903
AXIN2	AXIL, ODCRCS	axin 2	8313	ENSG00000168646	HGNC:904
AXL	ARK, JTK11, Tyro7, UFO	AXL receptor tyrosine kinase	558	ENSG00000167601	HGNC:905
AZGP1	ZA2G, ZAG	alpha-2-glycoprotein 1, zinc-binding	563	ENSG00000160862	HGNC:910
AZI2	AZ2, NAP1, TILP	5-azacytidine induced 2	64343	ENSG00000163512	HGNC:24002
AZIN1	AZI, AZI1, AZIA1, OAZI, OAZIN, ODC1L	antizyme inhibitor 1	51582	ENSG00000155096	HGNC:16432
AZIN2	ADC, AZI2, AZIB1, ODC-p, ODC1L, ODCp	antizyme inhibitor 2	113451	ENSG00000142920	HGNC:29957
AZU1	AZAMP, AZU, CAP37, HBP, HUMAZUR, NAZC, hHBP	azurocidin 1	566	ENSG00000172232	HGNC:913
B2M	IMD43	beta-2-microglobulin	567	ENSG00000166710	HGNC:914
B3GALNT1	B3GALT3, GLCT3, GLOB, Gb4Cer, P, P1, beta3Gal-T3, galT3	beta-1,3-N-acetylgalactosaminyltransferase 1 (globoside blood group)	8706	ENSG00000169255	HGNC:918
B3GALNT2	B3GalNAc-T2, MDDGA11	beta-1,3-N-acetylgalactosaminyltransferase 2	148789	ENSG00000162885	HGNC:28596
B3GALT1	beta3Gal-T1	beta-1,3-galactosyltransferase 1	8708	ENSG00000172318	HGNC:916
B3GALT2	BETA3GALT2, GLCT2, beta3Gal-T2	beta-1,3-galactosyltransferase 2	8707	ENSG00000162630	HGNC:917
B3GALT4	BETA3GALT4, GALT2, GALT4	beta-1,3-galactosyltransferase 4	8705	ENSG00000235863	HGNC:919
B3GALT5	B3GalT-V, B3GalTx, B3T5, GLCT5, beta-1,3-GalTase 5, beta-3-Gx-T5, beta3Gal-T5	beta-1,3-galactosyltransferase 5	10317	ENSG00000183778	HGNC:920
B3GALT6	ALGAZ, EDSP2, EDSSPD2, SEMDJL1, beta3GalT6	beta-1,3-galactosyltransferase 6	126792	ENSG00000176022	HGNC:17978
B3GALT9	B3GNT10	beta-1,3-galactosyltransferase 9	100288842	ENSG00000214654	HGNC:53652
B3GAT1	CD57, GLCATP, GLCUATP, HNK1, LEU7, NK-1, NK1	beta-1,3-glucuronyltransferase 1	27087	ENSG00000109956	HGNC:921
B3GAT2	GLCATS	beta-1,3-glucuronyltransferase 2	135152	ENSG00000112309	HGNC:922
B3GAT3	GLCATI, JDSCD, glcUAT-I	beta-1,3-glucuronyltransferase 3	26229	ENSG00000149541	HGNC:923
B3GLCT	B3GALTL, B3GTL, B3Glc-T, Gal-T, beta3Glc-T	beta 3-glucosyltransferase	145173	ENSG00000187676	HGNC:20207
B3GNT2	3-Gn-T1, 3-Gn-T2, B3GN-T2, B3GNT, B3GNT-2, B3GNT1, BETA3GNT, BGNT2, BGnT-2, beta-1, beta3Gn-T1, beta3Gn-T2	UDP-GlcNAc:betaGal beta-1,3-N-acetylglucosaminyltransferase 2	10678	ENSG00000170340	HGNC:15629
B3GNT3	B3GAL-T8, B3GN-T3, B3GNT-3, HP10328, TMEM3, beta3Gn-T3	UDP-GlcNAc:betaGal beta-1,3-N-acetylglucosaminyltransferase 3	10331	ENSG00000179913	HGNC:13528
B3GNT4	B3GN-T4, beta3Gn-T4	UDP-GlcNAc:betaGal beta-1,3-N-acetylglucosaminyltransferase 4	79369	ENSG00000176383	HGNC:15683
B3GNT5	B3GN-T5, beta3Gn-T5	UDP-GlcNAc:betaGal beta-1,3-N-acetylglucosaminyltransferase 5	84002	ENSG00000176597	HGNC:15684
B3GNT6	B3Gn-T6, BGnT-6, beta-1,3-Gn-T6, beta3Gn-T6	UDP-GlcNAc:betaGal beta-1,3-N-acetylglucosaminyltransferase 6	192134	ENSG00000198488	HGNC:24141
B3GNT7	beta3GnT7	UDP-GlcNAc:betaGal beta-1,3-N-acetylglucosaminyltransferase 7	93010	ENSG00000156966	HGNC:18811
B3GNT8	B3GALT7, BGALT15, beta3Gn-T8	UDP-GlcNAc:betaGal beta-1,3-N-acetylglucosaminyltransferase 8	374907	ENSG00000177191	HGNC:24139
B3GNT9	-	UDP-GlcNAc:betaGal beta-1,3-N-acetylglucosaminyltransferase 9	84752	ENSG00000237172	HGNC:28714
B3GNTL1	3-Gn-T8, B3GNT8, BGnT-8, beta-1, beta3Gn-T8, beta3GnTL1	UDP-GlcNAc:betaGal beta-1,3-N-acetylglucosaminyltransferase like 1	146712	ENSG00000175711	HGNC:21727
B4GALNT1	GALGT, GALNACT, GalNAc-T, SPG26	beta-1,4-N-acetyl-galactosaminyltransferase 1	2583	ENSG00000135454	HGNC:4117
B4GALNT2	B4GALT, GALGT2	beta-1,4-N-acetyl-galactosaminyltransferase 2	124872	ENSG00000167080	HGNC:24136
B4GALNT3	-	beta-1,4-N-acetyl-galactosaminyltransferase 3	283358	ENSG00000139044	HGNC:24137
B4GALNT4	-	beta-1,4-N-acetyl-galactosaminyltransferase 4	338707	ENSG00000182272	HGNC:26315
B4GALT1	B4GAL-T1, CDG2D, GGTB2, GT1, GTB, beta4Gal-T1	beta-1,4-galactosyltransferase 1	2683	ENSG00000086062	HGNC:924
B4GALT2	B4Gal-T2, B4Gal-T3, beta4Gal-T2	beta-1,4-galactosyltransferase 2	8704	ENSG00000117411	HGNC:925
B4GALT3	beta4Gal-T3	beta-1,4-galactosyltransferase 3	8703	ENSG00000158850	HGNC:926
B4GALT4	B4Gal-T4, beta4Gal-T4	beta-1,4-galactosyltransferase 4	8702	ENSG00000121578	HGNC:927
B4GALT5	B4Gal-T5, BETA4-GALT-IV, beta4Gal-T5, beta4GalT-V, gt-V	beta-1,4-galactosyltransferase 5	9334	ENSG00000158470	HGNC:928
B4GALT6	B4Gal-T6, beta4Gal-T6	beta-1,4-galactosyltransferase 6	9331	ENSG00000118276	HGNC:929
B4GALT7	EDSP1, EDSSLA, EDSSPD1, XGALT1, XGPT, XGPT1	beta-1,4-galactosyltransferase 7	11285	ENSG00000027847	HGNC:930
B4GAT1	B3GN-T1, B3GNT1, B3GNT6, BETA3GNTI, MDDGA13, iGAT, iGNT	beta-1,4-glucuronyltransferase 1	11041	ENSG00000174684	HGNC:15685
B9D1	B9, EPPB9, JBTS27, MKS9, MKSR-1, MKSR1	B9 domain containing 1	27077	ENSG00000108641	HGNC:24123
B9D2	ICIS-1, JBTS34, MKS10, MKSR-2, MKSR2	B9 domain containing 2	80776	ENSG00000123810	HGNC:28636
BAALC	-	BAALC binder of MAP3K1 and KLF4	79870	ENSG00000164929	HGNC:14333
BAAT	BACAT, BACD1, BAT, HCHO	bile acid-CoA:amino acid N-acyltransferase	570	ENSG00000136881	HGNC:932
BABAM1	C19orf62, HSPC142, MERIT40, NBA1	BRISC and BRCA1 A complex member 1	29086	ENSG00000105393	HGNC:25008
BABAM2	BRCC4, BRCC45, BRE	BRISC and BRCA1 A complex member 2	9577	ENSG00000158019	HGNC:1106
BACE1	ASP2, BACE, HSPC104	beta-secretase 1	23621	ENSG00000186318	HGNC:933
BACE2	AEPLC, ALP56, ASP1, ASP21, BAE2, CDA13, CEAP1, DRAP	beta-secretase 2	25825	ENSG00000182240	HGNC:934
BACH1	BACH-1, BTBD24	BTB domain and CNC homolog 1	571	ENSG00000156273	HGNC:935
BACH2	BTBD25, IMD60	BTB domain and CNC homolog 2	60468	ENSG00000112182	HGNC:14078
BAD	BBC2, BCL2L8	BCL2 associated agonist of cell death	572	ENSG00000002330	HGNC:936
BAG1	BAG-1, HAP, RAP46	BAG cochaperone 1	573	ENSG00000107262	HGNC:937
BAG2	BAG-2, dJ417I1.2	BAG cochaperone 2	9532	ENSG00000112208	HGNC:938
BAG3	BAG-3, BIS, CAIR-1, MFM6	BAG cochaperone 3	9531	ENSG00000151929	HGNC:939
BAG4	BAG-4, SODD	BAG cochaperone 4	9530	ENSG00000156735	HGNC:940
BAG5	BAG-5	BAG cochaperone 5	9529	ENSG00000166170	HGNC:941
BAG6	BAG-6, BAT3, D6S52E, G3	BAG cochaperone 6	7917	ENSG00000204463	HGNC:13919
BAGE	BAGE1, CT2.1	B melanoma antigen	574		HGNC:942
BAGE3	CT2.3	BAGE family member 3	85318		HGNC:15728
BAGE4	CT2.4, MLL3P	BAGE family member 4	85317		HGNC:15730
BAGE5	CT2.5	BAGE family member 5	85316		HGNC:15732
BAHCC1	BAHD2	BAH domain and coiled-coil containing 1	57597	ENSG00000266074	HGNC:29279
BAHD1	-	bromo adjacent homology domain containing 1	22893	ENSG00000140320	HGNC:29153
BAIAP2	BAP2, FLAF3, IRSP53, WAML	BAR/IMD domain containing adaptor protein 2	10458	ENSG00000175866	HGNC:947
BAIAP2L1	IRTKS	BAR/IMD domain containing adaptor protein 2 like 1	55971	ENSG00000006453	HGNC:21649
BAIAP2L2	-	BAR/IMD domain containing adaptor protein 2 like 2	80115	ENSG00000128298	HGNC:26203
BAIAP3	BAP3	BAI1 associated protein 3	8938	ENSG00000007516	HGNC:948
BAK1	BAK, BAK-LIKE, BCL2L7, CDN1	BCL2 antagonist/killer 1	578	ENSG00000030110	HGNC:949
BAMBI	NMA	BMP and activin membrane bound inhibitor	25805	ENSG00000095739	HGNC:30251
BANF1	BAF, BCRP1, D14S1460, NGPS	BAF nuclear assembly factor 1	8815	ENSG00000175334	HGNC:17397
BANF2	BAF-L, BAF2, BAFL, C20orf179	BANF family member 2	140836	ENSG00000125888	HGNC:16172
BANK1	BANK	B cell scaffold protein with ankyrin repeats 1	55024	ENSG00000153064	HGNC:18233
BANP	BEND1, SMAR1, SMARBP1	BTG3 associated nuclear protein	54971	ENSG00000172530	HGNC:13450
BAP1	HUCEP-13, UCHL2, hucep-6	BRCA1 associated protein 1	8314	ENSG00000163930	HGNC:950
BARD1	-	BRCA1 associated RING domain 1	580	ENSG00000138376	HGNC:952
BARHL1	-	BarH like homeobox 1	56751	ENSG00000125492	HGNC:953
BARHL2	-	BarH like homeobox 2	343472	ENSG00000143032	HGNC:954
BARX1	-	BARX homeobox 1	56033	ENSG00000131668	HGNC:955
BARX2	-	BARX homeobox 2	8538	ENSG00000043039	HGNC:956
BASP1	CAP-23, CAP23, NAP-22, NAP22	brain abundant membrane attached signal protein 1	10409	ENSG00000176788	HGNC:957
BATF	B-ATF, BATF1, SFA-2, SFA2	basic leucine zipper ATF-like transcription factor	10538	ENSG00000156127	HGNC:958
BATF2	SARI	basic leucine zipper ATF-like transcription factor 2	116071	ENSG00000168062	HGNC:25163
BATF3	JDP1, JUNDM1, SNFT	basic leucine zipper ATF-like transcription factor 3	55509	ENSG00000123685	HGNC:28915
BAX	BCL2L4	BCL2 associated X, apoptosis regulator	581	ENSG00000087088	HGNC:959
BAZ1A	ACF1, WALp1, WCRF180, hACF1	bromodomain adjacent to zinc finger domain 1A	11177	ENSG00000198604	HGNC:960
BAZ1B	WBSCR10, WBSCR9, WSTF	bromodomain adjacent to zinc finger domain 1B	9031	ENSG00000009954	HGNC:961
BAZ2A	TIP5, WALp3	bromodomain adjacent to zinc finger domain 2A	11176	ENSG00000076108	HGNC:962
BAZ2B	WALp4	bromodomain adjacent to zinc finger domain 2B	29994	ENSG00000123636	HGNC:963
BBC3	JFY-1, JFY1, PUMA	BCL2 binding component 3	27113	ENSG00000105327	HGNC:17868
BBIP1	BBIP10, BBS18, NCRNA00081, bA348N5.3	BBSome interacting protein 1	92482	ENSG00000214413	HGNC:28093
BBLN	C9orf16, EST00098	bublin coiled coil protein	79095	ENSG00000171159	HGNC:17823
BBOF1	C14orf45, CCDC176, FBB10	basal body orientation factor 1	80127	ENSG00000119636	HGNC:19855
BBOX1	BBH, BBOX, G-BBH, gamma-BBH	gamma-butyrobetaine hydroxylase 1	8424	ENSG00000129151	HGNC:964
BBS1	BBS2L2	Bardet-Biedl syndrome 1	582	ENSG00000174483	HGNC:966
BBS10	C12orf58	Bardet-Biedl syndrome 10	79738	ENSG00000179941	HGNC:26291
BBS12	C4orf24	Bardet-Biedl syndrome 12	166379	ENSG00000181004	HGNC:26648
BBS2	BBS, RP74	Bardet-Biedl syndrome 2	583	ENSG00000125124	HGNC:967
BBS4	-	Bardet-Biedl syndrome 4	585	ENSG00000140463	HGNC:969
BBS5	-	Bardet-Biedl syndrome 5	129880	ENSG00000163093	HGNC:970
BBS7	BBS2L1	Bardet-Biedl syndrome 7	55212	ENSG00000138686	HGNC:18758
BBS9	B1, C18, D1, PTHB1	Bardet-Biedl syndrome 9	27241	ENSG00000122507	HGNC:30000
BBX	ARTC1, HBP2, HSPC339, MDS001	BBX high mobility group box domain containing	56987	ENSG00000114439	HGNC:14422
BCAM	AU, CD239, LU, MSK19	basal cell adhesion molecule (Lutheran blood group)	4059	ENSG00000187244	HGNC:6722
BCAN	BEHAB, CSPG7	brevican	63827	ENSG00000132692	HGNC:23059
BCAP29	BAP29	B cell receptor associated protein 29	55973	ENSG00000075790	HGNC:24131
BCAP31	6C6-AG, BAP31, CDM, DDCH, DXS1357E	B cell receptor associated protein 31	10134	ENSG00000185825	HGNC:16695
BCAR1	CAS, CAS1, CASS1, CRKAS, P130Cas	BCAR1 scaffold protein, Cas family member	9564	ENSG00000050820	HGNC:971
BCAR3	AND-34, MIG7, NSP2, SH2D3B	BCAR3 adaptor protein, NSP family member	8412	ENSG00000137936	HGNC:973
BCAS1	AIBC1, NABC1, PMES-2	brain enriched myelin associated protein 1	8537	ENSG00000064787	HGNC:974
BCAS2	DAM1, SPF27, Snt309	BCAS2 pre-mRNA processing factor	10286	ENSG00000116752	HGNC:975
BCAS3	GAOB1, MAAB, PHAF2	BCAS3 microtubule associated cell migration factor	54828	ENSG00000141376	HGNC:14347
BCAS4	CNOL	breast carcinoma amplified sequence 4	55653	ENSG00000124243	HGNC:14367
BCAT1	BCATC, BCT1, ECA39, MECA39, PNAS121, PP18	branched chain amino acid transaminase 1	586	ENSG00000060982	HGNC:976
BCAT2	BCAM, BCATM, BCT2, HVLI, PP18	branched chain amino acid transaminase 2	587	ENSG00000105552	HGNC:977
BCCIP	TOK-1, TOK1	BRCA2 and CDKN1A interacting protein	56647	ENSG00000107949	HGNC:978
BCDIN3D	-	BCDIN3 domain containing RNA methyltransferase	144233	ENSG00000186666	HGNC:27050
BCHE	BCHED, CHE1, CHE2, E1	butyrylcholinesterase	590	ENSG00000114200	HGNC:983
BCKDHA	BCKDE1A, MSU, MSUD1, OVD1A	branched chain keto acid dehydrogenase E1 subunit alpha	593	ENSG00000248098	HGNC:986
BCKDHB	BCKDE1B, BCKDH E1-beta, E1B	branched chain keto acid dehydrogenase E1 subunit beta	594	ENSG00000083123	HGNC:987
BCKDK	BCKDKD, BDK	branched chain keto acid dehydrogenase kinase	10295	ENSG00000103507	HGNC:16902
BCL10	CARMEN, CIPER, CLAP, IMD37, c-E10, mE10	BCL10 immune signaling adaptor	8915	ENSG00000142867	HGNC:989
BCL11A	BCL11A-L, BCL11A-S, BCL11A-XL, BCL11a-M, CTIP1, DILOS, EVI9, HBFQTL5, ZNF856	BAF chromatin remodeling complex subunit BCL11A	53335	ENSG00000119866	HGNC:13221
BCL11B	ATL1, ATL1-alpha, ATL1-beta, ATL1-delta, ATL1-gamma, CTIP-2, CTIP2, IDDFSTA, IMD49, RIT1, ZNF856B, hRIT1-alpha	BAF chromatin remodeling complex subunit BCL11B	64919	ENSG00000127152	HGNC:13222
BCL2	Bcl-2, PPP1R50	BCL2 apoptosis regulator	596	ENSG00000171791	HGNC:990
BCL2A1	ACC-1, ACC-2, ACC1, ACC2, BCL2L5, BFL1, GRS, HBPA1	BCL2 related protein A1	597	ENSG00000140379	HGNC:991
BCL2L1	BCL-XL/S, BCL2L, BCLX, Bcl-X, PPP1R52	BCL2 like 1	598	ENSG00000171552	HGNC:992
BCL2L10	BCL-B, Boo, Diva, bcl2-L-10	BCL2 like 10	10017	ENSG00000137875	HGNC:993
BCL2L11	BAM, BIM, BOD	BCL2 like 11	10018	ENSG00000153094	HGNC:994
BCL2L12	-	BCL2 like 12	83596	ENSG00000126453	HGNC:13787
BCL2L13	BCL-RAMBO, Bcl2-L-13, MIL1	BCL2 like 13	23786	ENSG00000099968	HGNC:17164
BCL2L14	BCLG	BCL2 like 14	79370	ENSG00000121380	HGNC:16657
BCL2L15	Bfk, C1orf178	BCL2 like 15	440603	ENSG00000188761	HGNC:33624
BCL2L2	BCL-W, BCL2-L-2, BCLW, PPP1R51	BCL2 like 2	599	ENSG00000129473	HGNC:995
BCL3	BCL4, D19S37	BCL3 transcription coactivator	602	ENSG00000069399	HGNC:998
BCL6	BCL5, BCL6A, LAZ3, ZBTB27, ZNF51	BCL6 transcription repressor	604	ENSG00000113916	HGNC:1001
BCL6B	BAZF, ZBTB28, ZNF62	BCL6B transcription repressor	255877	ENSG00000161940	HGNC:1002
BCL7A	BCL7	BAF chromatin remodeling complex subunit BCL7A	605	ENSG00000110987	HGNC:1004
BCL7B	-	BAF chromatin remodeling complex subunit BCL7B	9275	ENSG00000106635	HGNC:1005
BCL7C	-	BAF chromatin remodeling complex subunit BCL7C	9274	ENSG00000099385	HGNC:1006
BCL9	LGS	BCL9 transcription coactivator	607	ENSG00000116128	HGNC:1008
BCL9L	B9L, BCL9-2, DLNB11	BCL9 like	283149	ENSG00000186174	HGNC:23688
BCLAF1	BTF, bK211L9.1	BCL2 associated transcription factor 1	9774	ENSG00000029363	HGNC:16863
BCLAF3	CXorf23	BCLAF1 and THRAP3 family member 3	256643	ENSG00000173681	HGNC:27413
BCO1	BCDO, BCDO1, BCMO, BCMO1, BCO	beta-carotene oxygenase 1	53630	ENSG00000135697	HGNC:13815
BCO2	B-DIOX-II, BCDO2	beta-carotene oxygenase 2	83875	ENSG00000197580	HGNC:18503
BCOR	ANOP2, MAA2, MCOPS2	BCL6 corepressor	54880	ENSG00000183337	HGNC:20893
BCORL1	BCoR-L1, CXorf10, SHUVER	BCL6 corepressor like 1	63035	ENSG00000085185	HGNC:25657
BCR	ALL, BCR1, CML, D22S11, D22S662, PHL	BCR activator of RhoGEF and GTPase	613	ENSG00000186716	HGNC:1014
BCS1L	BCS, BCS1, BJS, FLNMS, GRACILE, Hs.6719, MC3DN1, PTD, h-BCS, h-BCS1	BCS1 homolog, ubiquinol-cytochrome c reductase complex chaperone	617	ENSG00000074582	HGNC:1020
BDH1	BDH, SDR9C1	3-hydroxybutyrate dehydrogenase 1	622	ENSG00000161267	HGNC:1027
BDH2	DHRS6, EFA6R, PRO20933, SDR15C1, UCPA-OR, UNQ6308	3-hydroxybutyrate dehydrogenase 2	56898	ENSG00000164039	HGNC:32389
BDKRB1	B1BKR, B1R, BKB1R, BKR1, BRADYB1	bradykinin receptor B1	623	ENSG00000100739	HGNC:1029
BDKRB2	B2R, BK-2, BK2, BKR2, BRB2	bradykinin receptor B2	624	ENSG00000168398	HGNC:1030
BDNF	ANON2, BULN2	brain derived neurotrophic factor	627	ENSG00000176697	HGNC:1033
BDP1	DFNB112, HSA238520, TAF3B1, TFC5, TFIIIB'', TFIIIB150, TFIIIB90, TFNR	B double prime 1, subunit of RNA polymerase III transcription initiation factor IIIB	55814	ENSG00000145734	HGNC:13652
BEAN1	BEAN, SCA31	brain expressed associated with NEDD4 1	146227	ENSG00000166546	HGNC:24160
BECN1	ATG6, VPS30, beclin1	beclin 1	8678	ENSG00000126581	HGNC:1034
BECN2	BECN1L1, BECN1P1	beclin 2	441925	ENSG00000196289	HGNC:38606
BEGAIN	-	brain enriched guanylate kinase associated	57596	ENSG00000183092	HGNC:24163
BEND2	CXorf20	BEN domain containing 2	139105	ENSG00000177324	HGNC:28509
BEND3	KIAA1553	BEN domain containing 3	57673	ENSG00000178409	HGNC:23040
BEND4	CCDC4	BEN domain containing 4	389206	ENSG00000188848	HGNC:23815
BEND5	C1orf165	BEN domain containing 5	79656	ENSG00000162373	HGNC:25668
BEND6	C6orf65	BEN domain containing 6	221336	ENSG00000151917	HGNC:20871
BEND7	C10orf30	BEN domain containing 7	222389	ENSG00000165626	HGNC:23514
BEST1	ARB, BEST, BMD, Best1V1Delta2, RP50, TU15B, VMD2	bestrophin 1	7439	ENSG00000167995	HGNC:12703
BEST2	VMD2L1	bestrophin 2	54831	ENSG00000039987	HGNC:17107
BEST3	VMD2L3	bestrophin 3	144453	ENSG00000127325	HGNC:17105
BEST4	VMD2L2	bestrophin 4	266675	ENSG00000142959	HGNC:17106
BET1	HBET1	Bet1 golgi vesicular membrane trafficking protein	10282	ENSG00000105829	HGNC:14562
BET1L	BET1L1, GOLIM3, GS15, HSPC197	Bet1 golgi vesicular membrane trafficking protein like	51272	ENSG00000177951	HGNC:19348
BEX1	BEX2, HBEX2, HGR74-h	brain expressed X-linked 1	55859	ENSG00000133169	HGNC:1036
BEX2	BEX1, DJ79P11.1	brain expressed X-linked 2	84707	ENSG00000133134	HGNC:30933
BEX3	Bex, DXS6984E, HGR74, NADE, NGFRAP1	brain expressed X-linked 3	27018	ENSG00000166681	HGNC:13388
BEX4	BEXL1	brain expressed X-linked 4	56271	ENSG00000102409	HGNC:25475
BEX5	NGFRAP1L1	brain expressed X-linked 5	340542	ENSG00000184515	HGNC:27990
BFAR	BAR, RNF47	bifunctional apoptosis regulator	51283	ENSG00000103429	HGNC:17613
BFSP1	CP115, CP94, CTRCT33, LIFL-H	beaded filament structural protein 1	631	ENSG00000125864	HGNC:1040
BFSP2	CP47, CP49, CTRCT12, LIFL-L, PHAKOSIN	beaded filament structural protein 2	8419	ENSG00000170819	HGNC:1041
BGLAP	BGP, OC, OCN	bone gamma-carboxyglutamate protein	632	ENSG00000242252	HGNC:1043
BGN	DSPG1, MRLS, PG-S1, PGI, SEMDX, SLRR1A	biglycan	633	ENSG00000182492	HGNC:1044
BHLHA15	BHLHB8, MIST1	basic helix-loop-helix family member a15	168620	ENSG00000180535	HGNC:22265
BHLHA9	BHLHF42, CCSPD	basic helix-loop-helix family member a9	727857	ENSG00000205899	HGNC:35126
BHLHE22	BHLHB5, Beta3, Beta3a, CAGL85, TNRC20	basic helix-loop-helix family member e22	27319	ENSG00000180828	HGNC:11963
BHLHE23	BETA4, BHLHB4, Beta3b, bA305P22.3	basic helix-loop-helix family member e23	128408	ENSG00000125533	HGNC:16093
BHLHE40	BHLHB2, Clast5, DEC1, HLHB2, SHARP-2, SHARP2, STRA13, Stra14	basic helix-loop-helix family member e40	8553	ENSG00000134107	HGNC:1046
BHLHE41	BHLHB3, DEC2, FNSS1, SHARP1, hDEC2	basic helix-loop-helix family member e41	79365	ENSG00000123095	HGNC:16617
BHMT	BHMT1, HEL-S-61p	betaine--homocysteine S-methyltransferase	635	ENSG00000145692	HGNC:1047
BHMT2	-	betaine--homocysteine S-methyltransferase 2	23743	ENSG00000132840	HGNC:1048
BICC1	BICC, CYSRD	BicC family RNA binding protein 1	80114	ENSG00000122870	HGNC:19351
BICD1	BICD, bic-D 1	BICD cargo adaptor 1	636	ENSG00000151746	HGNC:1049
BICD2	SMALED2, SMALED2A, SMALED2B, bA526D8.1	BICD cargo adaptor 2	23299	ENSG00000185963	HGNC:17208
BICDL1	BICDR-1, BICDR1, CCDC64, CCDC64A, H_267D11.1	BICD family like cargo adaptor 1	92558	ENSG00000135127	HGNC:28095
BICDL2	BICDR-2, BICDR2, CCDC64B	BICD family like cargo adaptor 2	146439	ENSG00000162069	HGNC:33584
BICRA	CSS12, GLTSCR1	BRD4 interacting chromatin remodeling complex associated protein	29998	ENSG00000063169	HGNC:4332
BICRAL	GLTSCR1L, KIAA0240	BRD4 interacting chromatin remodeling complex associated protein like	23506	ENSG00000112624	HGNC:21111
BID	FP497	BH3 interacting domain death agonist	637	ENSG00000015475	HGNC:1050
BIK	BIP1, BP4, NBK	BCL2 interacting killer	638	ENSG00000100290	HGNC:1051
BIN1	AMPH2, AMPHL, CNM2, SH3P9	bridging integrator 1	274	ENSG00000136717	HGNC:1052
BIN2	BRAP-1	bridging integrator 2	51411	ENSG00000110934	HGNC:1053
BIN3	-	bridging integrator 3	55909	ENSG00000147439	HGNC:1054
BIRC2	API1, HIAP2, Hiap-2, MIHB, RNF48, c-IAP1, cIAP1	baculoviral IAP repeat containing 2	329	ENSG00000110330	HGNC:590
BIRC3	AIP1, API2, CIAP2, HAIP1, HIAP1, IAP-1, MALT2, MIHC, RNF49, c-IAP2	baculoviral IAP repeat containing 3	330	ENSG00000023445	HGNC:591
BIRC5	API4, EPR-1	baculoviral IAP repeat containing 5	332	ENSG00000089685	HGNC:593
BIRC6	APOLLON, BRUCE	baculoviral IAP repeat containing 6	57448	ENSG00000115760	HGNC:13516
BIRC7	KIAP, LIVIN, ML-IAP, MLIAP, RNF50	baculoviral IAP repeat containing 7	79444	ENSG00000101197	HGNC:13702
BIVM	-	basic, immunoglobulin-like variable motif containing	54841	ENSG00000134897	HGNC:16034
BLCAP	BC10	BLCAP apoptosis inducing factor	10904	ENSG00000166619	HGNC:1055
BLID	BRCC2	BH3-like motif containing, cell death inducer	414899	ENSG00000259571	HGNC:33495
BLK	MODY11	BLK proto-oncogene, Src family tyrosine kinase	640	ENSG00000136573	HGNC:1057
BLM	BS, MGRISCE1, RECQ2, RECQL2, RECQL3	BLM RecQ like helicase	641	ENSG00000197299	HGNC:1058
BLMH	BH, BMH	bleomycin hydrolase	642	ENSG00000108578	HGNC:1059
BLNK	AGM4, BASH, BLNK-S, LY57, SLP-65, SLP65, bca	B cell linker	29760	ENSG00000095585	HGNC:14211
BLOC1S1	BLOS1, BORCS1, GCN5L1, MICoA, RT14	biogenesis of lysosomal organelles complex 1 subunit 1	2647	ENSG00000135441	HGNC:4200
BLOC1S2	BLOS2, BORCS2, CEAP, CEAP11	biogenesis of lysosomal organelles complex 1 subunit 2	282991	ENSG00000196072	HGNC:20984
BLOC1S3	BLOS3, HPS8, RP	biogenesis of lysosomal organelles complex 1 subunit 3	388552	ENSG00000189114	HGNC:20914
BLOC1S4	BCAS4L, BLOS4, CNO	biogenesis of lysosomal organelles complex 1 subunit 4	55330	ENSG00000186222	HGNC:24206
BLOC1S5	BLOS5, HPS11, MU, MUTED	biogenesis of lysosomal organelles complex 1 subunit 5	63915	ENSG00000188428	HGNC:18561
BLOC1S6	BLOS6, HPS9, PA, PALLID, PLDN	biogenesis of lysosomal organelles complex 1 subunit 6	26258	ENSG00000104164	HGNC:8549
BLTP1	ALKKUCS, FSA, KIAA1109, Tweek	bridge-like lipid transfer protein family member 1	84162	ENSG00000138688	HGNC:26953
BLTP2	BCOX, BCOX1, CT101, FMP27, Hob	bridge-like lipid transfer protein family member 2	9703	ENSG00000007202	HGNC:28960
BLTP3A	C6orf107, ICBP90, SHIP164B, UHRF1BP1, dJ349A12.1	bridge-like lipid transfer protein family member 3A	54887	ENSG00000065060	HGNC:21216
BLTP3B	SHIP164, SHIP164A, UHRF1BP1L	bridge-like lipid transfer protein family member 3B	23074	ENSG00000111647	HGNC:29102
BLVRA	BLVR, BVR, BVRA	biliverdin reductase A	644	ENSG00000106605	HGNC:1062
BLVRB	BVRB, FLR, HEL-S-10, SDR43U1	biliverdin reductase B	645	ENSG00000090013	HGNC:1063
BLZF1	GOLGIN-45, JEM-1, JEM-1s, JEM1	basic leucine zipper nuclear factor 1	8548	ENSG00000117475	HGNC:1065
BMAL1	ARNTL, ARNTL1, BMAL1c, JAP3, MOP3	basic helix-loop-helix ARNT like 1	406	ENSG00000133794	HGNC:701
BMAL2	ARNTL2, CLIF, MOP9, PASD9, bHLHe6	basic helix-loop-helix ARNT like 2	56938	ENSG00000029153	HGNC:18984
BMERB1	C16orf45, MINP	bMERB domain containing 1	89927	ENSG00000166780	HGNC:19213
BMF	-	Bcl2 modifying factor	90427	ENSG00000104081	HGNC:24132
BMI1	FLVI2/BMI1, PCGF4, RNF51, flvi-2/bmi-1	BMI1 proto-oncogene, polycomb ring finger	648	ENSG00000168283	HGNC:1066
BMP1	OI13, PCOLC, PCP, PCP2, TLD	bone morphogenetic protein 1	649	ENSG00000168487	HGNC:1067
BMP10	-	bone morphogenetic protein 10	27302	ENSG00000163217	HGNC:20869
BMP15	GDF9B, ODG2, POF4	bone morphogenetic protein 15	9210	ENSG00000130385	HGNC:1068
BMP2	BDA2, BMP2A, SSFSC, SSFSC1	bone morphogenetic protein 2	650	ENSG00000125845	HGNC:1069
BMP2K	BIKE, HRIHFB2017	BMP2 inducible kinase	55589	ENSG00000138756	HGNC:18041
BMP3	BMP-3A	bone morphogenetic protein 3	651	ENSG00000152785	HGNC:1070
BMP4	BMP2B, BMP2B1, MCOPS6, OFC11, ZYME	bone morphogenetic protein 4	652	ENSG00000125378	HGNC:1071
BMP5	-	bone morphogenetic protein 5	653	ENSG00000112175	HGNC:1072
BMP6	VGR, VGR1	bone morphogenetic protein 6	654	ENSG00000153162	HGNC:1073
BMP7	OP-1	bone morphogenetic protein 7	655	ENSG00000101144	HGNC:1074
BMP8A	OP-2	bone morphogenetic protein 8a	353500	ENSG00000183682	HGNC:21650
BMP8B	BMP8, OP2	bone morphogenetic protein 8b	656	ENSG00000116985	HGNC:1075
BMPER	CRIM3, CV-2, CV2	BMP binding endothelial regulator	168667	ENSG00000164619	HGNC:24154
BMPR1A	10q23del, ACVRLK3, ALK3, CD292, SKR5	bone morphogenetic protein receptor type 1A	657	ENSG00000107779	HGNC:1076
BMPR1B	ALK-6, ALK6, AMDD, BDA1D, BDA2, CDw293	bone morphogenetic protein receptor type 1B	658	ENSG00000138696	HGNC:1077
BMPR2	BMPR-II, BMPR3, BMR2, BRK-3, POVD1, PPH1, T-ALK	bone morphogenetic protein receptor type 2	659	ENSG00000204217	HGNC:1078
BMS1	ACC, BMS1L	BMS1 ribosome biogenesis factor	9790	ENSG00000165733	HGNC:23505
BMT2	C7orf60, SAMTOR	base methyltransferase of 25S rRNA 2 homolog	154743	ENSG00000164603	HGNC:26475
BMX	ETK, PSCTK2, PSCTK3	BMX non-receptor tyrosine kinase	660	ENSG00000102010	HGNC:1079
BNC1	BNC, BSN1, HsT19447, POF16	basonuclin 1	646	ENSG00000169594	HGNC:1081
BNC2	BSN2, LUTO	basonuclin 2	54796	ENSG00000173068	HGNC:30988
BNIP1	NIP1, SEC20, TRG-8	BCL2 interacting protein 1	662	ENSG00000113734	HGNC:1082
BNIP2	BNIP-2, NIP2	BCL2 interacting protein 2	663	ENSG00000140299	HGNC:1083
BNIP3	NIP3	BCL2 interacting protein 3	664	ENSG00000176171	HGNC:1084
BNIP3L	BNIP3a, NIX	BCL2 interacting protein 3 like	665	ENSG00000104765	HGNC:1085
BNIP5	C6orf222	BCL2 interacting protein 5	389384	ENSG00000189325	HGNC:33769
BNIPL	BNIP-S, BNIP-Salpha, BNIP-Sbeta, BNIPL-1, BNIPL-2, BNIPL1, BNIPL2, BNIPS, PP753	BCL2 interacting protein like	149428	ENSG00000163141	HGNC:16976
BOC	Boi, CDON2	BOC cell adhesion associated, oncogene regulated	91653	ENSG00000144857	HGNC:17173
BOD1	FAM44B	biorientation of chromosomes in cell division 1	91272	ENSG00000145919	HGNC:25114
BOD1L1	BOD1L, FAM44A	biorientation of chromosomes in cell division 1 like 1	259282	ENSG00000038219	HGNC:31792
BOD1L2	BOD1P, FAM44C	biorientation of chromosomes in cell division 1 like 2	284257	ENSG00000228075	HGNC:28505
BOK	BCL2L9, BOKL	BCL2 family apoptosis regulator BOK	666	ENSG00000176720	HGNC:1087
BOLA1	CGI-143	bolA family member 1	51027	ENSG00000178096	HGNC:24263
BOLA2	BOLA2A, BOLA2B, My016	bolA family member 2	552900	ENSG00000183336	HGNC:29488
BOLA2B	BOLA2	bolA family member 2B	654483	ENSG00000169627	HGNC:32479
BOLA3	MMDS2	bolA family member 3	388962	ENSG00000163170	HGNC:24415
BOLL	BOULE	boule homolog, RNA binding protein	66037	ENSG00000152430	HGNC:14273
BOP1	-	BOP1 ribosomal biogenesis factor	23246	ENSG00000261236	HGNC:15519
BORA	C13orf34	BORA aurora kinase A activator	79866	ENSG00000136122	HGNC:24724
BORCS5	LOH12CR1, LOH1CR12	BLOC-1 related complex subunit 5	118426	ENSG00000165714	HGNC:17950
BORCS6	C17orf59, PRO2472	BLOC-1 related complex subunit 6	54785	ENSG00000196544	HGNC:25939
BORCS7	C10orf32	BLOC-1 related complex subunit 7	119032	ENSG00000166275	HGNC:23516
BORCS8	MEF2BNB	BLOC-1 related complex subunit 8	729991	ENSG00000254901	HGNC:37247
BPGM	DPGM, ECYT8	bisphosphoglycerate mutase	669	ENSG00000172331	HGNC:1093
BPHL	BPH-RP, MCNAA, VACVASE	biphenyl hydrolase like	670	ENSG00000137274	HGNC:1094
BPI	BPIFD1, rBPI	bactericidal permeability increasing protein	671	ENSG00000101425	HGNC:1095
BPIFA1	LUNX, NASG, PLUNC, SPLUNC1, SPURT, bA49G10.5	BPI fold containing family A member 1	51297	ENSG00000198183	HGNC:15749
BPIFA2	C20orf70, PSP, SPLUNC2, bA49G10.1	BPI fold containing family A member 2	140683	ENSG00000131050	HGNC:16203
BPIFA3	C20orf71, SPLUNC3	BPI fold containing family A member 3	128861	ENSG00000131059	HGNC:16204
BPIFB1	C20orf114, LPLUNC1	BPI fold containing family B member 1	92747	ENSG00000125999	HGNC:16108
BPIFB2	BPIL1, C20orf184, LPLUNC2, RYSR, dJ726C3.2	BPI fold containing family B member 2	80341	ENSG00000078898	HGNC:16177
BPIFB3	C20orf185, LPLUNC3, RYA3	BPI fold containing family B member 3	359710	ENSG00000186190	HGNC:16178
BPIFB4	C20orf186, LPLUNC4, RY2G5, dJ726C3.5	BPI fold containing family B member 4	149954	ENSG00000186191	HGNC:16179
BPIFB6	BPIL3, LPLUNC6	BPI fold containing family B member 6	128859	ENSG00000167104	HGNC:16504
BPIFC	BPIL2	BPI fold containing family C	254240	ENSG00000184459	HGNC:16503
BPNT1	HEL20, PIP	3'(2'), 5'-bisphosphate nucleotidase 1	10380	ENSG00000162813	HGNC:1096
BPNT2	GPAPP, IMP 3, IMP-3, IMPA3, IMPAD1	3'(2'), 5'-bisphosphate nucleotidase 2	54928	ENSG00000104331	HGNC:26019
BPTF	FAC1, FALZ, NEDDFL, NURF301	bromodomain PHD finger transcription factor	2186	ENSG00000171634	HGNC:3581
BPY2	BPY2A, VCY2, VCY2A	basic charge Y-linked 2	9083	ENSG00000183753	HGNC:13508
BPY2B	VCY2B	basic charge Y-linked 2B	442867	ENSG00000183795	HGNC:25449
BPY2C	VCY2C	basic charge Y-linked 2C	442868	ENSG00000185894	HGNC:18225
BRAF	B-RAF1, B-raf, BRAF1, NS7, RAFB1	B-Raf proto-oncogene, serine/threonine kinase	673	ENSG00000157764	HGNC:1097
BRAP	BRAP2, IMP, RNF52	BRCA1 associated protein	8315	ENSG00000089234	HGNC:1099
BRAT1	BAAT1, C7orf27, NEDCAS, RMFSL	BRCA1 associated ATM activator 1	221927	ENSG00000106009	HGNC:21701
BRCA1	BRCAI, BRCC1, BROVCA1, FANCS, IRIS, PNCA4, PPP1R53, PSCP, RNF53	BRCA1 DNA repair associated	672	ENSG00000012048	HGNC:1100
BRCA2	BRCC2, BROVCA2, FACD, FAD, FAD1, FANCD, FANCD1, GLM3, PNCA2, XRCC11	BRCA2 DNA repair associated	675	ENSG00000139618	HGNC:1101
BRCC3	BRCC36, C6.1A, CXorf53	BRCA1/BRCA2-containing complex subunit 3	79184	ENSG00000185515	HGNC:24185
BRD1	BRL, BRPF1, BRPF2	bromodomain containing 1	23774	ENSG00000100425	HGNC:1102
BRD10	KIAA2026	bromodomain containing 10	158358	ENSG00000183354	HGNC:23378
BRD2	BRD2-IT1, D6S113E, FSH, FSRG1, NAT, O27.1.1, RING3, RNF3	bromodomain containing 2	6046	ENSG00000204256	HGNC:1103
BRD3	ORFX, RING3L	bromodomain containing 3	8019	ENSG00000169925	HGNC:1104
BRD3OS	LINC00094, LP2477, NCRNA00094	BRD3 opposite strand	266655	ENSG00000235106	HGNC:24742
BRD4	CAP, HUNK1, HUNKI, MCAP	bromodomain containing 4	23476	ENSG00000141867	HGNC:13575
BRD7	BP75, CELTIX1, NAG4	bromodomain containing 7	29117	ENSG00000166164	HGNC:14310
BRD8	SMAP, SMAP2, p120	bromodomain containing 8	10902	ENSG00000112983	HGNC:19874
BRD9	LAVS3040, PRO9856	bromodomain containing 9	65980	ENSG00000028310	HGNC:25818
BRDT	BRD6, CT9, SPGF21	bromodomain testis associated	676	ENSG00000137948	HGNC:1105
BRF1	BRF, BRF-1, CFDS, GTF3B, HEL-S-76p, TAF3B2, TAF3C, TAFIII90, TF3B90, TFIIIB90, hBRF	BRF1 RNA polymerase III transcription initiation factor subunit	2972	ENSG00000185024	HGNC:11551
BRF2	BRFU, TFIIIB50	BRF2 RNA polymerase III transcription initiation factor subunit	55290	ENSG00000104221	HGNC:17298
BRI3	I3	brain protein I3	25798	ENSG00000164713	HGNC:1109
BRI3BP	BNAS1, HCCR-1, HCCR-2, HCCRBP-1, HCCRBP-3, KG19	BRI3 binding protein	140707	ENSG00000184992	HGNC:14251
BRICD5	C16orf79	BRICHOS domain containing 5	283870	ENSG00000182685	HGNC:28309
BRINP1	DBC1, DBCCR1, FAM5A	BMP/retinoic acid inducible neural specific 1	1620	ENSG00000078725	HGNC:2687
BRINP2	DBCCR1L2, FAM5B	BMP/retinoic acid inducible neural specific 2	57795	ENSG00000198797	HGNC:13746
BRINP3	DBCCR1L, DBCCR1L1, FAM5C	BMP/retinoic acid inducible neural specific 3	339479	ENSG00000162670	HGNC:22393
BRIP1	BACH1, FANCJ, OF	BRCA1 interacting helicase 1	83990	ENSG00000136492	HGNC:20473
BRIX1	BRIX, BXDC2	biogenesis of ribosomes BRX1	55299	ENSG00000113460	HGNC:24170
BRK1	C3orf10, HSPC300, MDS027, hHBrk1	BRICK1 subunit of SCAR/WAVE actin nucleating complex	55845	ENSG00000254999	HGNC:23057
BRME1	C19orf57, MEIOK21	break repair meiotic recombinase recruitment factor 1	79173	ENSG00000132016	HGNC:28153
BRMS1	-	BRMS1 transcriptional repressor and anoikis regulator	25855	ENSG00000174744	HGNC:17262
BRMS1L	BRMS1	BRMS1 like transcriptional repressor	84312	ENSG00000100916	HGNC:20512
BROX	C1orf58	BRO1 domain and CAAX motif containing	148362	ENSG00000162819	HGNC:26512
BRPF1	BR140, IDDDFP	bromodomain and PHD finger containing 1	7862	ENSG00000156983	HGNC:14255
BRPF3	-	bromodomain and PHD finger containing 3	27154	ENSG00000096070	HGNC:14256
BRS3	BB3, BB3R, BBR3	bombesin receptor subtype 3	680	ENSG00000102239	HGNC:1113
BRSK1	hSAD1	BR serine/threonine kinase 1	84446	ENSG00000160469	HGNC:18994
BRSK2	C11orf7, PEN11B, SAD1, SADA, STK29	BR serine/threonine kinase 2	9024	ENSG00000174672	HGNC:11405
BRWD1	C21orf107, DCAF19, N143, WDR9, WRD9	bromodomain and WD repeat domain containing 1	54014	ENSG00000185658	HGNC:12760
BRWD3	BRODL, MRX93	bromodomain and WD repeat domain containing 3	254065	ENSG00000165288	HGNC:17342
BSCL2	GNG3LG, HMN5, HMN5C, PELD, SPG17	BSCL2 lipid droplet biogenesis associated, seipin	26580	ENSG00000168000	HGNC:15832
BSDC1	-	BSD domain containing 1	55108	ENSG00000160058	HGNC:25501
BSG	5F7, CD147, EMMPRIN, EMPRIN, HAb18G, OK, SLC7A11, TCSF	basigin (Ok blood group)	682	ENSG00000172270	HGNC:1116
BSN	ZNF231	bassoon presynaptic cytomatrix protein	8927	ENSG00000164061	HGNC:1117
BSND	BART, DFNB73	barttin CLCNK type accessory subunit beta	7809	ENSG00000162399	HGNC:16512
BSPH1	BSP1, ELSPBP2	binder of sperm protein homolog 1	100131137	ENSG00000188334	HGNC:33906
BSPRY	-	B-box and SPRY domain containing	54836	ENSG00000119411	HGNC:18232
BST1	CD157	bone marrow stromal cell antigen 1	683	ENSG00000109743	HGNC:1118
BST2	CD317, HM1.24, TETHERIN	bone marrow stromal cell antigen 2	684	ENSG00000130303	HGNC:1119
BSX	BSX1	brain specific homeobox	390259	ENSG00000188909	HGNC:20450
BTAF1	MOT1, TAF(II)170, TAF172, TAFII170	B-TFIID TATA-box binding protein associated factor 1	9044	ENSG00000095564	HGNC:17307
BTBD1	C15orf1, NS5ATP8	BTB domain containing 1	53339	ENSG00000064726	HGNC:1120
BTBD10	GMRP-1, GMRP1	BTB domain containing 10	84280	ENSG00000148925	HGNC:21445
BTBD16	C10orf87	BTB domain containing 16	118663	ENSG00000138152	HGNC:26340
BTBD17	BTBD17A, LGALS3BPL, TANGO10A	BTB domain containing 17	388419	ENSG00000204347	HGNC:33758
BTBD18	-	BTB domain containing 18	643376	ENSG00000233436	HGNC:37214
BTBD19	-	BTB domain containing 19	149478	ENSG00000222009	HGNC:27145
BTBD2	-	BTB domain containing 2	55643	ENSG00000133243	HGNC:15504
BTBD3	dJ742J24.1	BTB domain containing 3	22903	ENSG00000132640	HGNC:15854
BTBD6	BDPL	BTB domain containing 6	90135	ENSG00000184887	HGNC:19897
BTBD7	FUP1	BTB domain containing 7	55727	ENSG00000011114	HGNC:18269
BTBD8	KIAA1107	BTB domain containing 8	284697	ENSG00000189195	HGNC:21019
BTBD9	dJ322I12.1	BTB domain containing 9	114781	ENSG00000183826	HGNC:21228
BTC	-	betacellulin	685	ENSG00000174808	HGNC:1121
BTD	-	biotinidase	686	ENSG00000169814	HGNC:1122
BTF3	BETA-NAC, BTF3a, BTF3b, NACB	basic transcription factor 3	689	ENSG00000145741	HGNC:1125
BTF3L4	-	basic transcription factor 3 like 4	91408	ENSG00000134717	HGNC:30547
BTG1	APRO2	BTG anti-proliferation factor 1	694	ENSG00000133639	HGNC:1130
BTG2	APRO1, PC3, TIS21	BTG anti-proliferation factor 2	7832	ENSG00000159388	HGNC:1131
BTG3	ANA, ANA/BTG3, APRO4, TOB5, TOB55, TOFA	BTG anti-proliferation factor 3	10950	ENSG00000154640	HGNC:1132
BTG4	APRO3, OOMD8, PC3B	BTG anti-proliferation factor 4	54766	ENSG00000137707	HGNC:13862
BTK	AGMX1, AT, ATK, BPK, IGHD3, IMD1, PSCTK1, XLA	Bruton tyrosine kinase	695	ENSG00000010671	HGNC:1133
BTLA	BTLA1, CD272	B and T lymphocyte associated	151888	ENSG00000186265	HGNC:21087
BTN1A1	BT, BTN, BTN1	butyrophilin subfamily 1 member A1	696	ENSG00000124557	HGNC:1135
BTN2A1	BK14H9.1, BT2.1, BTF1, BTN2.1, DJ3E1.1	butyrophilin subfamily 2 member A1	11120	ENSG00000112763	HGNC:1136
BTN2A2	BT2.2, BTF2, BTN2.2	butyrophilin subfamily 2 member A2	10385	ENSG00000124508	HGNC:1137
BTN3A1	BT3.1, BTF5, BTN3.1, CD277	butyrophilin subfamily 3 member A1	11119	ENSG00000026950	HGNC:1138
BTN3A2	BT3.2, BTF4, BTN3.2, CD277	butyrophilin subfamily 3 member A2	11118	ENSG00000186470	HGNC:1139
BTN3A3	BTF3, BTN3.3	butyrophilin subfamily 3 member A3	10384	ENSG00000111801	HGNC:1140
BTNL2	BTL-II, BTN7, HSBLMHC1, SS2	butyrophilin like 2	56244	ENSG00000204290	HGNC:1142
BTNL3	BTN9.1, BTNLR	butyrophilin like 3	10917	ENSG00000168903	HGNC:1143
BTNL8	BTN9.2	butyrophilin like 8	79908	ENSG00000113303	HGNC:26131
BTNL9	BTN3, BTN8, VDLS1900	butyrophilin like 9	153579	ENSG00000165810	HGNC:24176
BTRC	BETA-TRCP, FBW1A, FBXW1, FBXW1A, FWD1, bTrCP, bTrCP1, betaTrCP	beta-transducin repeat containing E3 ubiquitin protein ligase	8945	ENSG00000166167	HGNC:1144
BUB1	BUB1A, BUB1L, hBUB1	BUB1 mitotic checkpoint serine/threonine kinase	699	ENSG00000169679	HGNC:1148
BUB1B	BUB1beta, BUBR1, Bub1A, MAD3L, MVA1, SSK1, hBUBR1	BUB1 mitotic checkpoint serine/threonine kinase B	701	ENSG00000156970	HGNC:1149
BUB3	BUB3L, hBUB3	BUB3 mitotic checkpoint protein	9184	ENSG00000154473	HGNC:1151
BUD13	Cwc26, fSAP71	BUD13 homolog	84811	ENSG00000137656	HGNC:28199
BUD23	HASJ4442, HUSSY-3, MERM1, PP3381, WBMT, WBSCR22	BUD23 rRNA methyltransferase and ribosome maturation factor	114049	ENSG00000071462	HGNC:16405
BUD31	Cwc14, EDG-2, EDG2, G10, YCR063W, fSAP17	BUD31 homolog	8896	ENSG00000106245	HGNC:29629
BVES	CARICK, HBVES, LGMD2X, LGMDR25, POP1, POPDC1	blood vessel epicardial substance	11149	ENSG00000112276	HGNC:1152
BYSL	BYSTIN, Enp1	bystin like	705	ENSG00000112578	HGNC:1157
BZW1	BZAP45, Nbla10236	basic leucine zipper and W2 domains 1	9689	ENSG00000082153	HGNC:18380
BZW2	5MP1, HSPC028, MST017, MSTP017	basic leucine zipper and W2 domains 2	28969	ENSG00000136261	HGNC:18808
C10orf105	-	chromosome 10 open reading frame 105	414152	ENSG00000214688	HGNC:20304
C10orf120	bA318C4.1	chromosome 10 open reading frame 120	399814	ENSG00000183559	HGNC:25707
C10orf143	LINC00959	chromosome 10 open reading frame 143	387723	ENSG00000237489	HGNC:48677
C10orf53	-	chromosome 10 open reading frame 53	282966	ENSG00000178645	HGNC:27421
C10orf62	bA548K23.1	chromosome 10 open reading frame 62	414157	ENSG00000203942	HGNC:23294
C10orf67	C10orf115, LINC01552	chromosome 10 open reading frame 67	256815	ENSG00000179133	HGNC:28716
C10orf71	CEFIP	chromosome 10 open reading frame 71	118461	ENSG00000177354	HGNC:26973
C10orf88	PAAT	chromosome 10 open reading frame 88	80007	ENSG00000119965	HGNC:25822
C10orf90	FATS, bA422P15.2	chromosome 10 open reading frame 90	118611	ENSG00000154493	HGNC:26563
C10orf95	-	chromosome 10 open reading frame 95	79946	ENSG00000120055	HGNC:25880
C11orf16	-	chromosome 11 open reading frame 16	56673	ENSG00000176029	HGNC:1169
C11orf21	-	chromosome 11 open reading frame 21	29125	ENSG00000110665	HGNC:13231
C11orf24	DM4E3	chromosome 11 open reading frame 24	53838	ENSG00000171067	HGNC:1174
C11orf42	-	chromosome 11 open reading frame 42	160298	ENSG00000180878	HGNC:28541
C11orf52	-	chromosome 11 open reading frame 52	91894	ENSG00000149300	HGNC:30531
C11orf54	PTD012, PTOD012	chromosome 11 open reading frame 54	28970	ENSG00000182919	HGNC:30204
C11orf58	IMAGE145052, SMAP	chromosome 11 open reading frame 58	10944	ENSG00000110696	HGNC:16990
C11orf65	MFI	chromosome 11 open reading frame 65	160140	ENSG00000166323	HGNC:28519
C11orf68	BLES03, P5326	chromosome 11 open reading frame 68	83638	ENSG00000175573	HGNC:28801
C11orf71	URLC7	chromosome 11 open reading frame 71	54494	ENSG00000180425	HGNC:25937
C11orf86	-	chromosome 11 open reading frame 86	254439	ENSG00000173237	HGNC:34442
C11orf87	LOH11CR1A, NEURIM1	chromosome 11 open reading frame 87	399947	ENSG00000185742	HGNC:33788
C11orf91	-	chromosome 11 open reading frame 91	100131378	ENSG00000205177	HGNC:34444
C11orf96	AG2	chromosome 11 open reading frame 96	387763	ENSG00000187479	HGNC:38675
C11orf97	LINC01171	chromosome 11 open reading frame 97	643037	ENSG00000257057	HGNC:49544
C11orf98	C11orf48	chromosome 11 open reading frame 98	102288414	ENSG00000278615	HGNC:51238
C12orf42	-	chromosome 12 open reading frame 42	374470	ENSG00000179088	HGNC:24729
C12orf43	Custos	chromosome 12 open reading frame 43	64897	ENSG00000157895	HGNC:25719
C12orf50	-	chromosome 12 open reading frame 50	160419	ENSG00000165805	HGNC:26665
C12orf54	HSD-29, HSD-30	chromosome 12 open reading frame 54	121273	ENSG00000177627	HGNC:28553
C12orf56	-	chromosome 12 open reading frame 56	115749	ENSG00000185306	HGNC:26967
C12orf57	C10, GRCC10	chromosome 12 open reading frame 57	113246	ENSG00000111678	HGNC:29521
C12orf60	-	chromosome 12 open reading frame 60	144608	ENSG00000182993	HGNC:28726
C12orf71	-	chromosome 12 open reading frame 71	728858	ENSG00000214700	HGNC:34452
C12orf75	AGD3, OCC-1, OCC1	chromosome 12 open reading frame 75	387882	ENSG00000235162	HGNC:35164
C12orf76	-	chromosome 12 open reading frame 76	400073	ENSG00000174456	HGNC:33790
C13orf42	LINC00371, LINC00372	chromosome 13 open reading frame 42	647166	ENSG00000226792	HGNC:42693
C13orf46	-	chromosome 13 open reading frame 46	100507747	ENSG00000283199	HGNC:53786
C14orf119	-	chromosome 14 open reading frame 119	55017	ENSG00000179933	HGNC:20270
C14orf132	C14orf88	chromosome 14 open reading frame 132	56967	ENSG00000227051	HGNC:20346
C14orf180	C14orf77, NRAC	chromosome 14 open reading frame 180	400258	ENSG00000184601	HGNC:33795
C14orf28	DRIP-1, DRIP1, c14_5270	chromosome 14 open reading frame 28	122525	ENSG00000179476	HGNC:19834
C14orf39	POF18, SPGF52, Six6os1	chromosome 14 open reading frame 39	317761	ENSG00000179008	HGNC:19849
C14orf93	RTFC	chromosome 14 open reading frame 93	60686	ENSG00000100802	HGNC:20162
C15orf39	-	chromosome 15 open reading frame 39	56905	ENSG00000167173	HGNC:24497
C15orf40	-	chromosome 15 open reading frame 40	123207	ENSG00000169609	HGNC:28443
C15orf48	COXFA4L3, FOAP-11, MIR147BHG, MISTRAV, MOCCI, NMES1	chromosome 15 open reading frame 48	84419	ENSG00000166920	HGNC:29898
C15orf61	-	chromosome 15 open reading frame 61	145853	ENSG00000189227	HGNC:34453
C15orf62	-	chromosome 15 open reading frame 62	643338	ENSG00000188277	HGNC:34489
C16orf46	-	chromosome 16 open reading frame 46	123775	ENSG00000166455	HGNC:26525
C16orf54	-	chromosome 16 open reading frame 54	283897	ENSG00000185905	HGNC:26649
C16orf74	-	chromosome 16 open reading frame 74	404550	ENSG00000154102	HGNC:23362
C16orf78	-	chromosome 16 open reading frame 78	123970	ENSG00000166152	HGNC:28479
C16orf82	TNT	chromosome 16 open reading frame 82	162083	ENSG00000234186	HGNC:30755
C16orf86	-	chromosome 16 open reading frame 86	388284	ENSG00000159761	HGNC:33755
C16orf87	-	chromosome 16 open reading frame 87	388272	ENSG00000155330	HGNC:33754
C16orf89	-	chromosome 16 open reading frame 89	146556	ENSG00000153446	HGNC:28687
C16orf90	-	chromosome 16 open reading frame 90	646174	ENSG00000215131	HGNC:34455
C16orf92	FIMP	chromosome 16 open reading frame 92	146378	ENSG00000167194	HGNC:26346
C16orf95	-	chromosome 16 open reading frame 95	100506581	ENSG00000260456	HGNC:40033
C16orf96	-	chromosome 16 open reading frame 96	342346	ENSG00000205832	HGNC:40031
C17orf100	-	chromosome 17 open reading frame 100	388327	ENSG00000256806	HGNC:34494
C17orf107	-	chromosome 17 open reading frame 107	100130311	ENSG00000205710	HGNC:37238
C17orf113	-	chromosome 17 open reading frame 113	110806298	ENSG00000267221	HGNC:53437
C17orf114	-	chromosome 17 open reading frame 114	119139905	ENSG00000262165	HGNC:55343
C17orf49	BAP18, HEPIS	chromosome 17 open reading frame 49	124944	ENSG00000258315	HGNC:28737
C17orf50	-	chromosome 17 open reading frame 50	146853	ENSG00000270806	HGNC:29581
C17orf58	-	chromosome 17 open reading frame 58	284018	ENSG00000186665	HGNC:27568
C17orf67	-	chromosome 17 open reading frame 67	339210	ENSG00000214226	HGNC:27900
C17orf75	NJMU-R1, SRI2	chromosome 17 open reading frame 75	64149	ENSG00000108666	HGNC:30173
C17orf78	-	chromosome 17 open reading frame 78	284099	ENSG00000278505	HGNC:26831
C17orf99	IL-40, UNQ464	chromosome 17 open reading frame 99	100141515	ENSG00000187997	HGNC:34490
C18orf21	HsT3108, PNAS-124, PNAS-131, XTP13	chromosome 18 open reading frame 21	83608	ENSG00000141428	HGNC:28802
C18orf32	-	chromosome 18 open reading frame 32	497661	ENSG00000177576	HGNC:31690
C18orf54	LAS2	chromosome 18 open reading frame 54	162681	ENSG00000166845	HGNC:13796
C18orf63	DKFZP781G0119	chromosome 18 open reading frame 63	644041	ENSG00000206043	HGNC:40037
C19orf12	MPAN, NBIA3, NBIA4, SPG43	chromosome 19 open reading frame 12	83636	ENSG00000131943	HGNC:25443
C19orf18	-	chromosome 19 open reading frame 18	147685	ENSG00000177025	HGNC:28642
C19orf25	-	chromosome 19 open reading frame 25	148223	ENSG00000119559	HGNC:26711
C19orf33	H2RSP, IMUP, IMUP-1, IMUP-2	chromosome 19 open reading frame 33	64073	ENSG00000167644	HGNC:16668
C19orf38	HIDE1	chromosome 19 open reading frame 38	255809	ENSG00000214212	HGNC:34073
C19orf44	-	chromosome 19 open reading frame 44	84167	ENSG00000105072	HGNC:26141
C19orf47	-	chromosome 19 open reading frame 47	126526	ENSG00000160392	HGNC:26723
C19orf53	HSPC023, LYDG10	chromosome 19 open reading frame 53	28974	ENSG00000104979	HGNC:24991
C19orf67	-	chromosome 19 open reading frame 67	646457	ENSG00000188032	HGNC:34354
C19orf73	-	chromosome 19 open reading frame 73	55150	ENSG00000221916	HGNC:25534
C19orf81	-	chromosome 19 open reading frame 81	342918	ENSG00000235034	HGNC:40041
C19orf84	-	chromosome 19 open reading frame 84	147646	ENSG00000262874	HGNC:27112
C19orf85	-	chromosome 19 open reading frame 85	111064650	ENSG00000283567	HGNC:53653
C1D	LRP1, Rrp47, SUN-CoR, SUNCOR, hC1D	C1D nuclear receptor corepressor	10438	ENSG00000197223	HGNC:29911
C1GALT1	C1GALT, T-synthase	core 1 synthase, glycoprotein-N-acetylgalactosamine 3-beta-galactosyltransferase 1	56913	ENSG00000106392	HGNC:24337
C1GALT1C1	C1GALT2, C38H2-L1, COSMC, HSPC067, MST143, TNPS	C1GALT1 specific chaperone 1	29071	ENSG00000171155	HGNC:24338
C1GALT1C1L	-	C1GALT1 specific chaperone 1 like	728819	ENSG00000223658	HGNC:51617
C1orf105	-	chromosome 1 open reading frame 105	92346	ENSG00000180999	HGNC:29591
C1orf115	RDD1	chromosome 1 open reading frame 115	79762	ENSG00000162817	HGNC:25873
C1orf116	SARG	chromosome 1 open reading frame 116	79098	ENSG00000182795	HGNC:28667
C1orf122	ALAESM	chromosome 1 open reading frame 122	127687	ENSG00000197982	HGNC:24789
C1orf127	-	chromosome 1 open reading frame 127	148345	ENSG00000175262	HGNC:26730
C1orf131	-	chromosome 1 open reading frame 131	128061	ENSG00000143633	HGNC:25332
C1orf141	-	chromosome 1 open reading frame 141	400757	ENSG00000203963	HGNC:32044
C1orf146	SCRE, SPO16	chromosome 1 open reading frame 146	388649	ENSG00000203910	HGNC:24032
C1orf159	-	chromosome 1 open reading frame 159	54991	ENSG00000131591	HGNC:26062
C1orf162	-	chromosome 1 open reading frame 162	128346	ENSG00000143110	HGNC:28344
C1orf167	-	chromosome 1 open reading frame 167	284498	ENSG00000215910	HGNC:25262
C1orf174	-	chromosome 1 open reading frame 174	339448	ENSG00000198912	HGNC:27915
C1orf185	-	chromosome 1 open reading frame 185	284546	ENSG00000204006	HGNC:28096
C1orf198	-	chromosome 1 open reading frame 198	84886	ENSG00000119280	HGNC:25900
C1orf202		chromosome 1 open reading frame 202	122455338	ENSG00000284188	HGNC:56760
C1orf21	PIG13	chromosome 1 open reading frame 21	81563	ENSG00000116667	HGNC:15494
C1orf210	TEMP	chromosome 1 open reading frame 210	149466	ENSG00000253313	HGNC:28755
C1orf216	-	chromosome 1 open reading frame 216	127703	ENSG00000142686	HGNC:26800
C1orf226	-	chromosome 1 open reading frame 226	400793	ENSG00000239887	HGNC:34351
C1orf232	-	chromosome 1 open reading frame 230	110806296	ENSG00000282872	HGNC:53426
C1orf35	MMTAG2	chromosome 1 open reading frame 35	79169	ENSG00000143793	HGNC:19032
C1orf43	HSPC012, NICE-3, NICE3, NS5ATP4, S863-3	chromosome 1 open reading frame 43	25912	ENSG00000143612	HGNC:29876
C1orf50	-	chromosome 1 open reading frame 50	79078	ENSG00000164008	HGNC:28795
C1orf52	gm117	chromosome 1 open reading frame 52	148423	ENSG00000162642	HGNC:24871
C1orf53	-	chromosome 1 open reading frame 53	388722	ENSG00000203724	HGNC:30003
C1orf54	-	chromosome 1 open reading frame 54	79630	ENSG00000118292	HGNC:26258
C1orf56	MENT	chromosome 1 open reading frame 56	54964	ENSG00000143443	HGNC:26045
C1orf74	URLC4	chromosome 1 open reading frame 74	148304	ENSG00000162757	HGNC:26319
C1orf87	CREF	chromosome 1 open reading frame 87	127795	ENSG00000162598	HGNC:28547
C1orf94	-	chromosome 1 open reading frame 94	84970	ENSG00000142698	HGNC:28250
C1QA	-	complement C1q A chain	712	ENSG00000173372	HGNC:1241
C1QB	-	complement C1q B chain	713	ENSG00000173369	HGNC:1242
C1QBP	COXPD33, GC1QBP, HABP1, SF2AP32, SF2p32, gC1Q-R, gC1qR, p32	complement C1q binding protein	708	ENSG00000108561	HGNC:1243
C1QC	C1Q-C, C1QG	complement C1q C chain	714	ENSG00000159189	HGNC:1245
C1QL1	C1QRF, C1QTNF14, CRF, CTRP14	complement C1q like 1	10882	ENSG00000131094	HGNC:24182
C1QL2	C1QTNF10, CTRP10	complement C1q like 2	165257	ENSG00000144119	HGNC:24181
C1QL3	C1QTNF13, C1ql, CTRP13, K100	complement C1q like 3	389941	ENSG00000165985	HGNC:19359
C1QL4	C1QTNF11, CTRP11	complement C1q like 4	338761	ENSG00000186897	HGNC:31416
C1QTNF1	CTRP1, GIP, ZSIG37	C1q and TNF related 1	114897	ENSG00000173918	HGNC:14324
C1QTNF12	C1QDC2, CTRP12, FAM132A	C1q and TNF related 12	388581	ENSG00000184163	HGNC:32308
C1QTNF2	CTRP2, zacrp2	C1q and TNF related 2	114898	ENSG00000145861	HGNC:14325
C1QTNF3	C1ATNF3, CORCS, CORS, CORS-26, CORS26, CTRP3	C1q and TNF related 3	114899	ENSG00000082196	HGNC:14326
C1QTNF4	CTRP4, ZACRP4	C1q and TNF related 4	114900	ENSG00000172247	HGNC:14346
C1QTNF5	CTRP5, MFRP	C1q and TNF related 5	114902	ENSG00000223953	HGNC:14344
C1QTNF6	CTFP6, CTRP6, ZACRP6	C1q and TNF related 6	114904	ENSG00000133466	HGNC:14343
C1QTNF7	CTRP7, ZACRP7	C1q and TNF related 7	114905	ENSG00000163145	HGNC:14342
C1QTNF8	CTRP8, UNQ5829	C1q and TNF related 8	390664	ENSG00000184471	HGNC:31374
C1QTNF9	AQL1, C1QTNF9A, CTRP9	C1q and TNF related 9	338872	ENSG00000240654	HGNC:28732
C1QTNF9B	CTRP9B	C1q and TNF related 9B	387911	ENSG00000205863	HGNC:34072
C1R	EDSPD1	complement C1r	715	ENSG00000159403	HGNC:1246
C1RL	C1RL1, C1RLP, C1r-LP, CLSPa	complement C1r subcomponent like	51279	ENSG00000139178	HGNC:21265
C1S	EDSPD2	complement C1s	716	ENSG00000182326	HGNC:1247
C2	ARMD14, CO2	complement C2	717	ENSG00000166278	HGNC:1248
C20orf141	dJ860F19.4	chromosome 20 open reading frame 141	128653	ENSG00000258713	HGNC:16134
C20orf144	dJ63M2.6	chromosome 20 open reading frame 144	128864	ENSG00000149609	HGNC:16137
C20orf173	dJ477O4.4	chromosome 20 open reading frame 173	140873	ENSG00000125975	HGNC:16166
C20orf202	-	chromosome 20 open reading frame 202	400831	ENSG00000215595	HGNC:37254
C20orf203	-	chromosome 20 open reading frame 203	284805	ENSG00000198547	HGNC:26592
C20orf204	LINC00176, NCRNA00176, PRR17	chromosome 20 open reading frame 204	284739	ENSG00000196421	HGNC:27655
C20orf96	dJ1103G7.2	chromosome 20 open reading frame 96	140680	ENSG00000196476	HGNC:16227
C21orf140	FAM243A	chromosome 21 open reading frame 140	101928147	ENSG00000222018	HGNC:39602
C21orf58	-	chromosome 21 open reading frame 58	54058	ENSG00000160298	HGNC:1300
C21orf91	C21orf14, C21orf38, CSSG1, EURL, YG81	chromosome 21 open reading frame 91	54149	ENSG00000154642	HGNC:16459
C22orf15	N27C7-3	chromosome 22 open reading frame 15	150248	ENSG00000169314	HGNC:15558
C22orf23	EVG1, dJ1039K5.6	chromosome 22 open reading frame 23	84645	ENSG00000128346	HGNC:18589
C22orf31	HS747E2A, bK747E2.1	chromosome 22 open reading frame 31	25770	ENSG00000100249	HGNC:26931
C22orf39	-	chromosome 22 open reading frame 39	128977	ENSG00000242259	HGNC:27012
C22orf42	dJ90G24.6	chromosome 22 open reading frame 42	150297	ENSG00000205856	HGNC:27160
C2CD2	C21orf25, C21orf258, TMEM24L	C2 calcium dependent domain containing 2	25966	ENSG00000157617	HGNC:1266
C2CD2L	DLNB23, TMEM24	C2CD2 like	9854	ENSG00000172375	HGNC:29000
C2CD3	OFD14	C2 domain containing 3 centriole elongation regulator	26005	ENSG00000168014	HGNC:24564
C2CD4A	FAM148A, NLF1	C2 calcium dependent domain containing 4A	145741	ENSG00000198535	HGNC:33627
C2CD4B	FAM148B, NLF2	C2 calcium dependent domain containing 4B	388125	ENSG00000205502	HGNC:33628
C2CD4C	FAM148C, KIAA1957, NLF3	C2 calcium dependent domain containing 4C	126567	ENSG00000183186	HGNC:29417
C2CD4D	FAM148D	C2 calcium dependent domain containing 4D	100191040	ENSG00000225556	HGNC:37210
C2CD5	CDP138, KIAA0528	C2 calcium dependent domain containing 5	9847	ENSG00000111731	HGNC:29062
C2CD6	ALS2CR11	C2 calcium dependent domain containing 6	151254	ENSG00000155754	HGNC:14438
C2orf15	-	chromosome 2 open reading frame 15	150590	ENSG00000273045	HGNC:28436
C2orf42	-	chromosome 2 open reading frame 42	54980	ENSG00000115998	HGNC:26056
C2orf49	asw	chromosome 2 open reading frame 49	79074	ENSG00000135974	HGNC:28772
C2orf50	-	chromosome 2 open reading frame 50	130813	ENSG00000150873	HGNC:26324
C2orf66	IIDS6411, UNQ6411	chromosome 2 open reading frame 66	401027	ENSG00000187944	HGNC:33809
C2orf68	HCRCN81	chromosome 2 open reading frame 68	388969	ENSG00000168887	HGNC:34353
C2orf69	-	chromosome 2 open reading frame 69	205327	ENSG00000178074	HGNC:26799
C2orf72	-	chromosome 2 open reading frame 72	257407	ENSG00000204128	HGNC:27418
C2orf73	-	chromosome 2 open reading frame 73	129852	ENSG00000177994	HGNC:26861
C2orf74	-	chromosome 2 open reading frame 74	339804	ENSG00000237651	HGNC:34439
C2orf76	AIM29	chromosome 2 open reading frame 76	130355	ENSG00000186132	HGNC:27017
C2orf78	COG5373, hCG1989538	chromosome 2 open reading frame 78	388960	ENSG00000187833	HGNC:34349
C2orf80	GONDA1	chromosome 2 open reading frame 80	389073	ENSG00000188674	HGNC:34352
C2orf81	hCG40743	chromosome 2 open reading frame 81	388963	ENSG00000284308	HGNC:34350
C2orf88	smAKAP	chromosome 2 open reading frame 88	84281	ENSG00000187699	HGNC:28191
C2orf92	LINC01125	chromosome 2 open reading frame 92	728537	ENSG00000228486	HGNC:49272
C3	AHUS5, ARMD9, ASP, C3a, C3b, CPAMD1, HEL-S-62p	complement C3	718	ENSG00000125730	HGNC:1318
C3AR1	AZ3B, C3AR, HNFAG09	complement C3a receptor 1	719	ENSG00000171860	HGNC:1319
C3orf18	G20	chromosome 3 open reading frame 18	51161	ENSG00000088543	HGNC:24837
C3orf20	-	chromosome 3 open reading frame 20	84077	ENSG00000131379	HGNC:25320
C3orf22	-	chromosome 3 open reading frame 22	152065	ENSG00000180697	HGNC:28534
C3orf33	AC3-33	chromosome 3 open reading frame 33	285315	ENSG00000174928	HGNC:26434
C3orf38	-	chromosome 3 open reading frame 38	285237	ENSG00000179021	HGNC:28384
C3orf49	-	chromosome 3 open reading frame 49	132200	ENSG00000163632	HGNC:25190
C3orf52	TTMP	chromosome 3 open reading frame 52	79669	ENSG00000114529	HGNC:26255
C3orf62	MAPS	chromosome 3 open reading frame 62	375341	ENSG00000188315	HGNC:24771
C3orf70	-	chromosome 3 open reading frame 70	285382	ENSG00000187068	HGNC:33731
C3orf80	-	chromosome 3 open reading frame 80	401097	ENSG00000180044	HGNC:40048
C3orf84	-	chromosome 3 open reading frame 84	646498	ENSG00000236980	HGNC:44666
C3orf85	-	chromosome 3 open reading frame 85	401081	ENSG00000241224	HGNC:53432
C4A	C4, C4A2, C4A3, C4A4, C4A6, C4AD, C4S, CO4, CPAMD2, RG	complement C4A (Rodgers blood group)	720	ENSG00000244731	HGNC:1323
C4B	C4B1, C4B12, C4B2, C4B3, C4B5, C4BD, C4B_2, C4F, CH, CO4, CPAMD3	complement C4B (Chido blood group)	721	ENSG00000224389	HGNC:1324
C4B_2	-	complement component 4B (Chido blood group), copy 2	100293534	ENSG00000233312	HGNC:42398
C4BPA	C4BP, PRP	complement component 4 binding protein alpha	722	ENSG00000123838	HGNC:1325
C4BPB	C4BP	complement component 4 binding protein beta	725	ENSG00000123843	HGNC:1328
C4orf17	-	chromosome 4 open reading frame 17	84103	ENSG00000138813	HGNC:25274
C4orf19	-	chromosome 4 open reading frame 19	55286	ENSG00000154274	HGNC:25618
C4orf3	ALN, HCVFTP1	chromosome 4 open reading frame 3	401152	ENSG00000164096	HGNC:19225
C4orf33	-	chromosome 4 open reading frame 33	132321	ENSG00000151470	HGNC:27025
C4orf36	-	chromosome 4 open reading frame 36	132989	ENSG00000163633	HGNC:28386
C4orf46	RCDG1	chromosome 4 open reading frame 46	201725	ENSG00000205208	HGNC:27320
C4orf50	-	chromosome 4 open reading frame 50	389197	ENSG00000181215	HGNC:33766
C4orf51	-	chromosome 4 open reading frame 51	646603	ENSG00000237136	HGNC:37264
C4orf54	FOPV	chromosome 4 open reading frame 54	285556	ENSG00000248713	HGNC:27741
C5	C5D, C5a, C5b, CPAMD4, ECLZB	complement C5	727	ENSG00000106804	HGNC:1331
C5AR1	C5A, C5AR, C5R1, CD88	complement C5a receptor 1	728	ENSG00000197405	HGNC:1338
C5AR2	C5L2, GPF77, GPR77	complement C5a receptor 2	27202	ENSG00000134830	HGNC:4527
C5orf15	HTGN29, KCT2	chromosome 5 open reading frame 15	56951	ENSG00000113583	HGNC:20656
C5orf22	-	chromosome 5 open reading frame 22	55322	ENSG00000082213	HGNC:25639
C5orf24	-	chromosome 5 open reading frame 24	134553	ENSG00000181904	HGNC:26746
C5orf34	-	chromosome 5 open reading frame 34	375444	ENSG00000172244	HGNC:24738
C5orf46	AP-64, SSSP1	chromosome 5 open reading frame 46	389336	ENSG00000178776	HGNC:33768
C5orf47	-	chromosome 5 open reading frame 47	133491	ENSG00000185056	HGNC:27026
C5orf52	-	chromosome 5 open reading frame 52	100190949	ENSG00000187658	HGNC:35121
C5orf58	-	chromosome 5 open reading frame 58	133874	ENSG00000234511	HGNC:37272
C5orf63	YDR286C	chromosome 5 open reading frame 63	401207	ENSG00000164241	HGNC:40051
C6	-	complement C6	729	ENSG00000039537	HGNC:1339
C6orf118	bA85G2.1, dJ416F21.2	chromosome 6 open reading frame 118	168090	ENSG00000112539	HGNC:21233
C6orf120	-	chromosome 6 open reading frame 120	387263	ENSG00000185127	HGNC:21247
C6orf132	bA7K24.2	chromosome 6 open reading frame 132	647024	ENSG00000188112	HGNC:21288
C6orf136	-	chromosome 6 open reading frame 136	221545	ENSG00000204564	HGNC:21301
C6orf141	-	chromosome 6 open reading frame 141	135398	ENSG00000197261	HGNC:21351
C6orf15	STG	chromosome 6 open reading frame 15	29113	ENSG00000204542	HGNC:13927
C6orf163	-	chromosome 6 open reading frame 163	206412	ENSG00000203872	HGNC:21403
C6orf226	-	chromosome 6 open reading frame 226	441150	ENSG00000221821	HGNC:34431
C6orf47	D6S53E, G4, NG34	chromosome 6 open reading frame 47	57827	ENSG00000204439	HGNC:19076
C6orf52	-	chromosome 6 open reading frame 52	347744	ENSG00000137434	HGNC:20881
C6orf58	LEG1	chromosome 6 open reading frame 58	352999	ENSG00000184530	HGNC:20960
C6orf62	Nbla00237, XTP12, dJ30M3.2	chromosome 6 open reading frame 62	81688	ENSG00000112308	HGNC:20998
C6orf89	BRAP, PS1TP5TP1	chromosome 6 open reading frame 89	221477	ENSG00000198663	HGNC:21114
C7	-	complement C7	730	ENSG00000112936	HGNC:1346
C7orf25	-	chromosome 7 open reading frame 25	79020	ENSG00000136197	HGNC:21703
C7orf33	-	chromosome 7 open reading frame 33	202865	ENSG00000170279	HGNC:21724
C7orf50	YCR016W	chromosome 7 open reading frame 50	84310	ENSG00000146540	HGNC:22421
C7orf57	-	chromosome 7 open reading frame 57	136288	ENSG00000164746	HGNC:22247
C7orf78		chromosome 7 open reading frame 78	102725191		HGNC:55185
C8A	-	complement C8 alpha chain	731	ENSG00000157131	HGNC:1352
C8B	C82	complement C8 beta chain	732	ENSG00000021852	HGNC:1353
C8G	C8C	complement C8 gamma chain	733	ENSG00000176919	HGNC:1354
C8orf33	-	chromosome 8 open reading frame 33	65265	ENSG00000182307	HGNC:26104
C8orf34	VEST-1, VEST1	chromosome 8 open reading frame 34	116328	ENSG00000165084	HGNC:30905
C8orf48	-	chromosome 8 open reading frame 48	157773	ENSG00000164743	HGNC:26345
C8orf58	-	chromosome 8 open reading frame 58	541565	ENSG00000241852	HGNC:32233
C8orf74	-	chromosome 8 open reading frame 74	203076	ENSG00000171060	HGNC:32296
C8orf76	-	chromosome 8 open reading frame 76	84933	ENSG00000189376	HGNC:25924
C8orf82	-	chromosome 8 open reading frame 82	414919	ENSG00000213563	HGNC:33826
C8orf88	-	chromosome 8 open reading frame 88	100127983	ENSG00000253250	HGNC:44672
C8orf89	-	chromosome 8 open reading frame 89	100130301	ENSG00000274443	HGNC:51258
C8orf90		chromosome 8 open reading frame 90	122455339	ENSG00000291474	HGNC:56305
C9	ARMD15, C9D	complement C9	735	ENSG00000113600	HGNC:1358
C9orf152	bA470J20.2	chromosome 9 open reading frame 152	401546	ENSG00000188959	HGNC:31455
C9orf153	bA507D14.1	chromosome 9 open reading frame 153	389766	ENSG00000187753	HGNC:31456
C9orf40	-	chromosome 9 open reading frame 40	55071	ENSG00000135045	HGNC:23433
[truncated: 17,710 more rows]

## Sheet: Sup Table 5
Sample ID	platform	75th PCTL counts (UQ)	Adj. cohort # genes log2 RNA ≥ 2	Average MAD	Residual	P-Value	AdJ P	Outlier
OPSCC_01	TruSeq RNA exome kit	784	13024	1.57152	0.351241	0.291113	0.92114	No
OPSCC_02	TruSeq RNA exome kit	590	11355	2.8465	1.62622	1.02e-06	2.35e-05	Yes
OPSCC_03	TruSeq RNA exome kit	602.5	14976	1.18975	0.0305374	0.926871	0.961825	No
OPSCC_04	TruSeq RNA exome kit	584	14048	0.970027	0.250257	0.45195	0.92114	No
OPSCC_05	TruSeq RNA exome kit	842	14275	1.12215	0.0981378	0.768023	0.942874	No
OPSCC_06	TruSeq RNA exome kit	386.058	14732	1.4129	0.19262	0.562632	0.92114	No
OPSCC_07	TruSeq RNA exome kit	780.83	14053	1.06805	0.152235	0.647271	0.92114	No
OPSCC_08	TruSeq RNA exome kit	688.25	15093	1.20436	0.0159248	0.961825	0.961825	No
OPSCC_09	TruSeq RNA exome kit	644	14772	0.945561	0.274723	0.408972	0.92114	No
Normal_09a	TruSeq RNA exome kit	587	14692	1.01925	0.201037	0.545689	0.92114	No
Normal_09b	TruSeq RNA exome kit	685	14837	0.94723	0.273054	0.411824	0.92114	No
OPSCC_12	TruSeq RNA exome kit	665	14566	0.812165	0.408119	0.21996	0.92114	No
OPSCC_13	TruSeq RNA exome kit	630.5	13947	1.05547	0.16481	0.620353	0.92114	No
OPSCC_14	TruSeq RNA exome kit	919	13778	1.16198	0.0583075	0.860885	0.942874	No
OPSCC_15	TruSeq RNA exome kit	803	12980	1.60086	0.380578	0.252682	0.92114	No
OPSCC_16	TruSeq RNA exome kit	792	13932	1.29164	0.0713547	0.830186	0.942874	No
OPSCC_17	TruSeq RNA exome kit	767	14233	0.899513	0.320771	0.334994	0.92114	No
OPSCC_18	TruSeq RNA exome kit	653	12784	1.62649	0.406211	0.222124	0.92114	No
OPSCC_19	TruSeq RNA exome kit	735.347	14467	0.995872	0.224412	0.5	0.92114	No
OPSCC_20	TruSeq RNA exome kit	837.5	13759	1.29044	0.0701515	0.833007	0.942874	No
OPSCC_21	TruSeq RNA exome kit	975	12200	2.08167	0.861385	0.00962648	0.110705	No
OPSCC_22	TruSeq RNA exome kit	529.25	14487	1.08343	0.13685	0.680843	0.92114	No
OPSCC_23	TruSeq RNA exome kit	1050	14470	1.4623	0.242018	0.466977	0.92114	No
OPSCC_24	TruSeq Stranded RNA with Ribo-Zero	371.312	14898	0.946906	0.0882401	0.772584	0.831518	No
OPSCC_25	TruSeq Stranded RNA with Ribo-Zero	396	14284	1.10011	0.064961	0.831518	0.831518	No
OPSCC_26	TruSeq Stranded RNA with Ribo-Zero	390	15194	0.955318	0.0798281	0.793748	0.831518	No
OPSCC_27	TruSeq Stranded RNA with Ribo-Zero	217.865	15359	0.78709	0.248057	0.416553	0.795807	No
OPSCC_28	TruSeq Stranded RNA with Ribo-Zero	146	15424	0.807193	0.227953	0.45532	0.795807	No
OPSCC_29	TruSeq Stranded RNA with Ribo-Zero	324	15237	0.855853	0.179293	0.557065	0.795807	No
OPSCC_30	TruSeq Stranded RNA with Ribo-Zero	193	14629	1.21908	0.183934	0.546905	0.795807	No
OPSCC_31	TruSeq Stranded RNA with Ribo-Zero	337	14932	0.788279	0.246867	0.418791	0.795807	No
OPSCC_32	TruSeq Stranded RNA with Ribo-Zero	48	10385	3.49171	2.45656	8.88178e-16	4.44089e-15	Yes
OPSCC_33	TruSeq Stranded RNA with Ribo-Zero	21	6556	5.94375	4.9086	0	0	Yes
OPSCC_34	MACE-seq	3	3596	6.08595	4.57465	0	0	Yes
OPSCC_35	MACE-seq	8	8550	3.31995	1.80865	2.43998e-05	0.000121999	Yes
OPSCC_36	MACE-seq	59	13530	1.29246	0.218839	0.609606	0.708196	No
OPSCC_37	MACE-seq	51	13930	1.1875	0.3238	0.449919	0.708196	No
OPSCC_38	MACE-seq	47	13985	1.30929	0.202012	0.637376	0.708196	No
OPSCC_39	MACE-seq	49	14153	1.27413	0.23717	0.579984	0.708196	No
OPSCC_40	MACE-seq	54	13226	1.20889	0.302412	0.480411	0.708196	No
OPSCC_41	MACE-seq	45	13977	1.23559	0.27571	0.520005	0.708196	No
OPSCC_42	MACE-Seq	11	11270	1.95567	0.444367	0.299792	0.708196	No
OPSCC_43	MACE-Seq	24	12077	1.47404	0.0372573	0.930723	0.930723	No

## Sheet: Sup Table 6
samples	P-Value	FDR P-Value	FDR<0.1	max > 2	max ave	FC pos to neg	Ave HPV neg	Ave HPV pos	TCGA-CR-6478	TCGA-BB-7871	TCGA-BA-A4IF	TCGA-CR-7383	TCGA-IQ-A61O	TCGA-HD-8224	TCGA-CN-A498	TCGA-F7-A61V	TCGA-P3-A6SX	TCGA-BA-A8YP	TCGA-CR-5247	TCGA-CV-6943	TCGA-HD-7753	TCGA-CN-A6V1	TCGA-CN-5365	TCGA-F7-A620	TCGA-CV-5439	TCGA-IQ-7630	TCGA-CV-6950	TCGA-BA-A6DL	TCGA-MT-A51W	TCGA-P3-A5Q6	TCGA-QK-A8ZA	TCGA-MZ-A7D7	TCGA-BA-A4II	TCGA-BA-6871	TCGA-CR-6477	TCGA-CR-6482	TCGA-BB-4223	TCGA-BB-4228	TCGA-CN-A499	TCGA-MZ-A5BI	TCGA-CN-5374	TCGA-BA-5153	TCGA-BB-7861	TCGA-DQ-7591	TCGA-CV-7406	TCGA-CR-5248	TCGA-KU-A6H7	TCGA-CR-5243	TCGA-CR-7404
HPV status									HPV-neg	HPV-neg	HPV-neg	HPV-neg	HPV-neg	HPV-neg	HPV-neg	HPV-neg	HPV-neg	HPV-neg	HPV-neg	HPV-neg	HPV-neg	HPV-neg	HPV-neg	HPV-neg	HPV-neg	HPV-neg	HPV-neg	HPV-neg	HPV-neg	HPV-neg	HPV-neg	HPV-neg	HPV-neg	HPV-neg	HPV-neg	HPV-pos	HPV-pos	HPV-pos	HPV-pos	HPV-pos	HPV-pos	HPV-pos	HPV-pos	HPV-pos	HPV-pos	HPV-pos	HPV-pos	HPV-pos	HPV-pos
ZFR2	2.65411e-36	4.00532e-32	1	1	8.32186	164.971	0.955786	8.32186	0.706544	4.40852	3.95815	0.527061	0	0	0.304239	0	0	0.00250341	0	1.46367	0	7.96902	0	0	0	0.32249	0	1.51092	2.0038	0	0	0	0.218639	2.41065	0	7.7811	9.1432	9.07239	7.74791	9.15889	8.84415	6.31038	8.37335	8.05688	7.33205	7.64661	8.48007	8.92169	8.41722
SMC1B	1.27289e-35	9.60456e-32	1	1	6.57926	57.5777	0.731824	6.57926	0	0	0	1.04189	0	0	0	0	3.57228	0.143046	0	0	0	5.68475	0	0	0	0	0	0	0.228372	3.981	0	2.73999	0.986103	0	1.38182	6.89827	7.56476	6.41482	7.3803	5.78031	6.30982	7.31451	5.4081	7.47034	7.35564	6.96256	7.13169	6.73277	6.99577
ZNF541	6.45616e-28	1.9486e-24	1	1	6.47377	44.5679	0.995839	6.47377	0	0	4.97359	0.742452	0	0	0	0	0.981551	0.90539	0	0.859117	1.29092	6.9303	0	0.13312	0	0	0	5.40734	0	0	0	0	1.14809	0.796592	2.7192	5.435	7.48284	6.338	4.91561	4.2787	6.87501	7.39633	6.51998	6.82099	6.82694	5.75187	6.63477	6.53744	6.72086
SYCP2	4.43935e-30	1.67485e-26	1	1	8.36683	40.1761	3.03857	8.36683	3.70492	3.65131	2.44419	2.70749	3.1177	4.06386	1.56261	2.94685	3.11939	3.76701	1.84716	1.99146	1.9227	8.12512	3.24019	1.2158	0.169892	3.74934	1.46035	3.85824	1.13268	3.72872	2.67893	5.95171	4.85057	2.27905	2.75412	7.69806	9.39707	8.25658	9.12366	7.28137	9.71161	7.2159	8.51699	9.00511	7.16856	8.92065	7.49952	6.53496	9.17114
CDKN2A	4.92768e-18	2.97454e-15	1	1	11.7204	34.2759	6.62128	11.7204	3.53427	5.67968	8.07718	4.69553	2.62474	9.47885	3.8575	8.05322	10.7667	4.24838	9.79773	10.7129	3.15519	11.5957	3.28677	11.5434	10.6087	9.26589	9.3376	3.92357	6.76311	4.78868	3.57325	6.41824	3.6926	5.54749	3.74769	10.4391	10.9392	11.7595	11.7762	11.2206	11.9416	11.1483	11.8638	11.4127	12.7252	12.0865	13.653	11.164	11.7469
FDCSP	2.23313e-06	2.66404e-05	1	1	11.66	33.0118	6.61508	11.66	6.68421	4.9368	9.63609	7.48611	4.18569	0.663356	12.3198	10.7426	0.785555	0	4.23693	13.7792	2.95803	13.7508	4.27939	2.49058	5.21514	2.59882	10.1705	5.13723	8.37513	5.29906	1.64982	11.3741	6.84857	17.6253	5.37852	12.6897	9.68767	12.3711	3.79685	14.9632	16.4736	15.8508	14.6457	8.72749	12.6707	11.0263	16.4301	13.3614	10.2578
TLX3	4.68703e-21	7.07064e-18	1	1	5.7754	29.9258	0.872078	5.7754	0	6.54957	0	0	0	0	0	0	0	0	0	0	0	4.94808	0	0	0	0	1.63374	0.229317	0	0	0	0	0.243966	7.28596	2.65548	4.18356	6.56846	6.07423	5.47721	5.6622	6.18414	5.75841	5.84862	7.09357	4.69547	6.69147	7.34916	5.86921	4.88149
TAF7L	2.08505e-14	4.49508e-12	1	1	5.66367	29.2655	0.792541	5.66367	0.771705	1.41243	0.547607	0.627752	1.65508	0	0	0	1.65569	0	0	0	0.257324	5.91163	0	2.14283	0	0.0174046	0	0.455666	1.33136	0	0	0	1.53155	3.08057	0	7.7058	8.64762	7.49003	4.75402	3.34333	7.07186	7.12886	7.11865	7.82966	6.04218	3.19048	5.44089	7.04879	5.34442
TCP11	3.48332e-17	1.75223e-14	1	1	6.02237	27.0023	1.26736	6.02237	1.4032	0.427769	5.47999	1.69539	3.15393	1.59149	1.37872	4.09041	1.42088	0	0	1.58675	0	4.99691	0	0.460313	0.116613	0	0	2.95638	0.627484	0	0	0	2.46777	0.364642	0	7.13529	8.64091	8.83221	5.14125	4.26773	5.66029	7.17092	6.12125	6.7861	7.22182	3.51466	6.9266	6.98491	5.1349
STAG3	1.46077e-21	2.75556e-18	1	1	8.95049	26.1985	4.23908	8.95049	4.51919	3.21847	4.4733	4.4907	4.88246	5.77618	3.41481	3.48192	4.83479	5.02422	3.62708	6.02456	2.99512	9.48933	2.52146	4.65739	3.04245	3.22913	2.98725	4.12089	4.42052	3.14069	4.94911	3.97285	2.93833	5.20519	3.01769	9.01419	9.97879	9.81337	9.27503	9.15555	9.78857	9.42551	9.0514	10.1926	5.79563	9.1498	8.08295	9.61895	7.98123
MYO3A	6.03066e-17	2.75784e-14	1	1	5.9261	23.1925	1.39052	5.9261	0	2.22678	4.38249	0.765474	0.856005	0	0.580036	1.46226	0	1.66449	3.71435	2.17299	0.182029	7.15243	0.529348	0	0	0	0	2.6885	0	1.34802	0	0.194311	1.26384	6.36062	0	6.23204	7.06603	6.97182	4.88017	6.46969	6.43766	7.18354	5.05633	5.52305	6.52251	6.59066	6.19857	6.99815	0
UPB1	6.21688e-19	4.69095e-16	1	1	4.95706	23.1883	0.421735	4.95706	0.56222	0	0	0.71233	0	0	0	0.982426	0.132907	0	0	0.490906	0	3.68758	0	0.276138	0	0	0	0.925644	0	0	0.879413	1.17353	1.0653	0.498448	0	5.90027	5.41968	3.06506	3.40947	6.76546	4.69128	7.75759	4.07727	7.18646	5.42217	1.85584	5.95159	7.12022	2.80485
DMRTA2	1.24844e-14	2.94377e-12	1	1	5.56754	22.3809	1.08335	5.56754	0	1.60557	4.1642	3.6006	0	1.5298	0	0.0630944	0	0.907363	0	0	4.89638	1.86599	0	0	0	0	0	2.97887	3.32143	0.357266	0	0	0	3.95975	0	0	7.50826	6.19781	6.2004	7.65645	0	6.85571	6.32444	5.26965	6.15226	6.58012	6.72692	5.8278	6.14586
CLGN	1.41375e-12	1.69325e-10	1	1	5.68496	20.2729	1.34348	5.68496	1.99079	5.63994	2.18856	1.86982	0	1.84342	0	1.81307	0	0.393283	1.95931	0	2.53241	3.48638	0.240378	0	0.0646671	0	0	0.794224	0	0	1.56721	2.24262	1.20998	6.33119	0.106643	7.33266	8.87293	7.50315	1.05458	4.95815	3.87333	9.34989	8.25546	6.77654	2.93988	5.82919	8.25066	4.66911	6.00317
HMSD	7.38816e-15	1.95605e-12	1	1	7.18796	19.2326	2.92248	7.18796	4.70085	4.31162	3.63854	3.85818	3.7201	0	0.291436	5.55657	0	4.05142	5.75167	5.08407	5.36962	7.2133	1.29459	2.08227	0	0.891797	2.53117	1.37219	2.32565	3.39678	0	0	1.72	7.09989	2.64518	5.8309	8.65879	9.83098	4.25202	8.85073	5.82545	7.19788	7.23111	7.34968	7.06257	6.31304	7.94698	6.49376	7.38539
FAM3B	2.77019e-10	1.56573e-08	1	1	9.43271	19.0589	5.18032	9.43271	3.21509	6.5322	6.05549	5.10635	4.26594	10.0235	7.18838	7.43163	0	4.35544	3.79192	4.73057	1.11514	10.4362	1.79201	0.913945	7.50027	2.06821	3.86423	10.0846	7.52611	2.13863	7.35239	8.996	4.67273	6.87432	1.83736	8.32766	10.3401	10.5557	2.44192	10.4592	8.22766	10.7521	9.93712	6.51506	9.03314	10.6958	10.4654	9.37121	10.1828
LDHC	2.1999e-21	3.68874e-18	1	1	4.89887	19.0195	0.649468	4.89887	0.776374	0	0	0	0	0	0	0	0	0	0.646609	0	0	5.096	0	0	1.09796	0.206104	3.08043	0.345039	0	0.295434	0	2.19293	1.00924	0	2.78952	5.13494	5.78633	5.33819	4.01869	6.32239	4.62251	6.06416	5.3571	4.17952	6.19942	0.554263	6.98442	4.61357	4.79478
MAJIN	9.86088e-20	9.9207e-17	1	1	4.62303	17.9281	0.458882	4.62303	0.551487	0	0	0	0	0	0	0	0	0	0	0	0	6.22503	0	2.76312	0	0	0	0	2.3628	0	0	0.487392	0	0	0	4.74631	4.55128	5.38315	5.32312	3.91438	3.18075	4.79352	2.98823	4.59025	4.62726	4.70566	5.89442	3.07506	6.06908
MAP7D2	9.28325e-12	8.70146e-10	1	1	6.61053	17.2353	2.50323	6.61053	3.17327	5.97168	6.86371	0.527104	2.29594	0	5.60382	1.30108	0	0	0	0.524758	2.7102	4.83891	3.17148	0	1.97388	0	1.17475	0.048124	1.89366	4.7321	3.83575	3.08522	5.08016	6.52713	2.25451	6.51274	7.41438	7.52089	7.18342	6.88786	5.03918	8.5182	8.35219	7.6739	8.04892	6.55993	6.14695	7.79107	7.43514
SOX30	5.80738e-19	4.61259e-16	1	1	4.79476	16.6103	0.740751	4.79476	1.8822	1.16888	0.126583	0	0.88963	2.31117	0.976177	0	1.09649	0	0	0.872734	0	3.09107	0	0	0.410832	0	0	0	0	0.512351	2.83039	0	2.17301	1.65877	0	6.01861	6.6221	5.81608	4.11315	3.82132	6.22571	5.24887	5.88441	7.05925	4.81021	5.23907	5.62888	6.76272	5.05956
KCNS1	6.02733e-13	8.12128e-11	1	1	5.9629	16.5062	1.91797	5.9629	0	0	3.86237	0	4.02974	0.219619	2.86767	1.34733	0	0	1.70778	3.7271	0	5.96689	1.09485	0	1.77393	4.81994	7.08226	2.15311	3.53651	3.46144	0	0.334339	2.56391	0.102897	1.13347	7.10758	1.03416	7.82495	7.29174	5.46353	7.15921	6.30159	6.92347	7.82471	7.18962	5.34731	4.46351	6.19436	7.61842
NEFH	1.52753e-07	2.85296e-06	1	1	6.17542	16.2255	2.15523	6.17542	2.55445	4.13307	2.57982	3.18686	3.87377	2.93017	0.84252	0	0.171301	0	0	2.71408	1.29739	7.68096	1.83031	1.72255	0.536785	0	0.981869	7.94462	3.88911	1.82376	0.340429	0.286504	2.18044	1.74952	2.94087	8.25854	8.09862	8.24262	9.12772	2.92666	9.48401	8.75841	7.69921	3.67788	1.26238	8.74242	1.939	2.21519	6.79182
SHCBP1L	4.06939e-13	6.0207e-11	1	1	3.8824	14.7475	0	3.8824	0	0	0	0	0	0	0	0	0	0	0	0	0	0	0	0	0	0	0	0	0	0	0	0	0	0	0	0	4.85548	6.01684	0	2.59202	0	6.09556	4.26147	5.15474	4.6169	5.48628	5.89815	0	4.8886
IGHV4-30-2	1.66325e-07	3.05355e-06	1	1	8.40976	14.5455	4.54727	8.40976	9.49617	1.79657	5.10018	6.97779	3.23902	0	7.57543	6.01848	0	4.52908	0	10.0997	7.06039	9.71398	2.61153	7.7576	3.3619	0	3.85602	7.7042	4.13354	2.86152	0	0	5.34847	6.47801	7.05666	9.82225	9.96465	8.53555	7.65085	12.7219	7.70417	7.89714	11.3848	8.49832	3.83797	12.5659	5.61821	9.2176	8.73168
PLAC8	6.69762e-14	1.26342e-11	1	1	10.4797	14.2473	6.64705	10.4797	8.2651	7.36143	5.84683	6.78816	10.2411	3.36208	7.52167	5.1906	2.31301	3.59913	7.21085	7.98874	4.84227	12.4703	4.99204	7.7337	7.72402	5.37577	5.1457	6.08336	6.3511	6.63257	6.85428	8.69113	6.05195	9.09467	5.73885	10.4708	11.1131	12.6566	7.2752	9.14651	9.66276	10.9237	10.1905	10.7066	11.9045	7.84908	9.12551	9.71459	9.08673
YBX2	1.2187e-18	8.35972e-16	1	1	7.87169	13.7767	4.08753	7.87169	4.88474	5.33459	3.6402	7.29537	0	4.84818	2.18054	2.90613	4.73412	6.0459	4.86526	1.37165	2.91651	8.53995	4.35296	0.840967	2.35403	3.46795	3.12512	4.93891	3.49827	4.03007	3.6458	6.90364	3.27225	4.9348	5.43539	6.51746	9.54659	8.81543	6.81173	8.19782	9.3067	8.27182	5.85895	7.68424	6.70087	8.40795	7.93532	9.10384	7.55489
IGKV2D-28	8.66497e-06	8.00311e-05	1	1	9.88966	13.7131	6.11218	9.88966	11.0007	5.5238	2.39819	8.81627	5.84985	0	9.09897	7.41938	5.04859	7.59648	0	9.93067	8.764	11.5504	0	10.7336	6.46817	2.21434	6.81847	10.5368	0	6.12416	0	6.06671	6.78322	8.60154	7.68436	10.9448	11.3993	8.88121	9.35596	12.5917	9.86017	9.81112	12.0966	12.045	6.13242	13.3512	9.79673	12.6674	10.6208
NOS2	1.32434e-08	3.80677e-07	1	1	5.80401	13.6462	2.03358	5.80401	3.44681	1.41881	0.844394	3.74619	4.75646	0.724746	2.78549	0	0	0.996858	1.69431	1.62883	1.05393	5.66285	2.88294	0	0	0	1.53904	3.56026	1.5985	1.85459	2.93981	2.26508	5.29253	3.18806	1.02613	4.20633	4.55473	3.22379	3.90454	6.6083	2.3282	7.45716	11.7926	8.07948	2.13952	0	5.6796	5.00524	3.44001
CD8B2	2.92249e-06	3.31604e-05	1	1	4.57002	13.6435	0.799873	4.57002	0	0	2.23252	0	0	0.645048	0	2.39511	0	0	0	3.31894	2.94626	2.97523	0	0	0.241732	1.14687	0	0.731351	0	0	0	0	0.545525	4.41799	0	5.33634	5.95823	11.7442	1.18802	4.60559	1.81108	2.01633	7.91883	7.94535	3.45465	6.23096	7.67975	10.4695	2.64827
FOXA1	7.81527e-14	1.4383e-11	1	1	8.13013	13.212	4.40635	8.13013	2.38116	4.45797	6.50532	4.60512	0	7.14375	4.97068	5.85325	0	7.30985	4.79315	3.42437	5.52442	6.62875	3.17712	3.41772	4.48427	4.65333	3.0533	6.31603	4.68956	2.9286	8.05326	4.00614	2.2737	7.75686	0.563755	8.55361	9.1402	8.76744	6.29353	7.3407	3.10132	9.82281	8.18174	9.58928	8.83547	7.60096	7.8945	7.88159	7.9922
GRIN2C	8.17207e-23	1.76178e-19	1	1	4.37504	13.0226	0.672093	4.37504	0.773528	2.22021	1.94663	1.87075	0	1.91755	0	0.153965	0.819652	2.53208	0	0	0	1.91909	0	0	0	0	0.530942	1.95628	0	0	1.50581	0	0	0	0	3.17568	4.9766	4.75089	2.29127	3.5102	4.15027	2.99244	4.40412	2.49438	5.84684	1.27035	5.48017	4.34397	4.41272
TDRD10	5.54704e-09	1.88113e-07	1	1	4.8598	12.6273	1.20133	4.8598	1.3679	2.10683	0.123395	1.89258	2.75624	1.62649	0.863091	2.17916	0.0312728	1.98922	0.568277	1.59715	0	6.49928	0	2.34975	0	0	0.106061	0.863689	0.781354	0.985981	0.0988156	0	1.77372	1.87557	0	7.70552	7.88362	6.74343	0.972336	6.40799	8.90571	7.95561	5.05228	6.79535	4.87164	1.55432	4.55869	5.97396	4.15528
MUC4	2.82785e-07	4.70508e-06	1	1	8.38854	12.4975	4.74498	8.38854	3.80708	7.70719	5.68161	3.3829	1.46258	9.32955	6.81103	3.64183	0.567221	7.97913	2.38469	6.21742	1.80029	11.7535	0.823252	3.43111	6.18574	5.77293	3.22026	9.31505	5.85878	2.03944	6.74774	4.332	4.99838	2.86362	0	6.99604	6.96556	5.96759	6.00489	5.97737	10.0747	7.94673	6.97251	7.7402	9.10712	6.89916	7.64815	6.42913	9.02347
RIPPLY3	2.15894e-19	1.91651e-16	1	1	5.19558	12.4677	1.55546	5.19558	3.31113	2.20188	0.41402	4.39034	0.0949876	0	2.36374	0.444074	0	1.77185	1.06707	0.942045	3.20371	5.16459	0.464693	0	0.628484	0	1.53512	0.916845	3.42228	0	2.12412	4.07066	0.674229	0.809352	1.98226	4.68202	3.58558	5.24717	3.57477	4.69913	3.92583	5.77026	4.16265	7.05332	4.10402	6.35454	4.93681	5.63006	4.70216
GABRP	2.2593e-06	2.68254e-05	1	1	8.06092	12.4055	4.42802	8.06092	5.07207	6.26385	4.92595	5.13119	1.01108	10.0669	7.56415	6.24909	1.55114	0.285613	0	4.6931	0	9.84247	0	4.03847	7.85586	6.67219	6.77147	0	6.07822	0	5.65566	5.8119	5.25583	6.91597	1.84438	7.69381	11.3547	12.3008	3.25324	5.47983	12.168	8.76395	7.22644	7.65124	11.5277	8.33575	9.79417	10.8477	5.10959
IGHM	1.86386e-06	2.29424e-05	1	1	12.2606	11.9701	8.6792	12.2606	11.2234	7.36155	7.98033	9.05359	9.73062	4.16399	11.0348	8.93145	4.96693	7.08456	6.21576	13.7905	10.1957	15.8933	5.86381	12.832	8.62803	10.312	7.96997	10.1419	7.0308	8.10398	1.79633	4.67991	11.6329	7.42886	10.2914	13.9414	13.3617	10.0304	13.6226	13.7373	11.8597	11.7821	15.6947	14.5556	7.01329	17.0582	15.1311	12.337	14.6976
ICAM4	3.09131e-09	1.18104e-07	1	1	6.25142	11.9596	2.67133	6.25142	2.69817	0.605538	7.93296	1.68036	2.21445	3.39151	2.39522	4.0083	0	1.27798	8.21056	3.53383	1.2384	5.53021	0.994698	1.88829	0.709586	0	1.20505	5.60949	0	4.01227	2.92452	1.14102	0	5.07518	3.84837	4.41329	7.20032	9.0855	2.96728	7.36945	2.91319	8.14851	5.89174	2.26337	11.1082	6.83449	4.51904	8.71153	7.38295
KLHL35	2.71572e-19	2.27683e-16	1	1	7.04072	11.7003	3.49225	7.04072	2.39118	5.60052	4.32528	2.6324	5.87647	2.42706	1.42455	2.28433	3.54811	3.17108	3.36952	2.60539	3.37153	7.53169	2.51145	4.95436	2.32675	4.07381	2.79911	2.58254	1.32674	4.08482	6.29123	5.64098	2.06593	3.84058	1.23337	7.78968	7.11593	7.85361	7.53621	6.27423	7.0937	4.35419	6.77087	8.08274	7.0333	5.90648	8.10555	6.89851	7.18671
TMPRSS2	1.91507e-11	1.62361e-09	1	1	7.91881	11.6339	4.37854	7.91881	1.96756	5.94923	4.34088	2.96117	0.168498	8.75203	6.90964	5.4033	1.46722	2.1787	0.252273	8.55601	2.21126	7.26868	2.69001	3.92244	4.81366	2.64537	4.07655	8.5311	5.83915	3.02741	5.68403	6.41616	4.79582	4.60533	2.78716	6.91408	6.39534	6.35056	4.77677	10.269	7.1294	9.37641	7.78125	8.40899	7.86084	7.96659	7.45806	7.86924	6.42517
BTNL9	6.59592e-09	2.15452e-07	1	1	6.68454	11.4232	3.17064	6.68454	1.17446	8.91258	2.70994	1.4164	2.79792	2.40058	1.90665	3.43421	3.49675	5.17494	1.58389	1.81279	0.264362	6.31132	2.14475	3.20838	3.78518	0	2.80925	2.99008	3.16947	3.35188	5.27841	1.8623	5.26329	7.06528	1.28229	4.51252	10.5266	9.27763	0.133552	9.12067	5.96121	9.51374	8.53338	9.0231	6.58828	8.37829	7.73623	7.78172	5.4127
TMEM178B	4.74833e-09	1.6549e-07	1	1	5.15836	11.1421	1.68042	5.15836	0.688477	5.14556	3.16096	2.97349	1.13186	5.6369	1.78065	2.10822	0.521513	0	0	0	0.485512	3.92825	0	1.364	3.55759	0	2.2633	0.954399	0.456447	0.637865	0.44501	0	0.741566	7.23034	0.159361	5.60958	7.53087	8.01141	0	5.90213	2.48828	8.46009	4.83016	8.75353	6.35532	6.50666	4.10604	7.4504	5.56708
KASH5	6.41316e-11	4.60862e-09	1	1	3.72309	10.9677	0.267905	3.72309	0	0.133355	0	0	0	0	0	0	0	0	1.60311	0	0	4.91176	0	0	0	0	0	0	0	0	0	0	0.466398	0.118805	0	0.587204	2.95234	6.13647	0	0	3.81438	4.35993	2.05184	6.35134	4.50641	0.630161	0	5.84357	5.13345
KRT19	2.97959e-07	4.90884e-06	1	1	14.8442	10.8888	11.3995	14.8442	14.9581	14.9238	13.0086	12.6907	10.7372	15.1449	13.6658	11.1979	3.58674	15.4963	14.0867	12.608	9.26635	16.4289	7.75547	2.58283	10.3644	6.09815	11.544	14.4351	11.1463	14.669	12.6859	10.171	10.7415	12.9167	4.87498	13.2423	14.9305	15.6067	13.1986	13.3195	15.8183	15.0881	13.8252	15.0045	15.9374	10.7459	16.4563	14.5879	15.7076
IGHV2-70	4.66199e-06	4.88231e-05	1	1	7.75941	10.7703	4.33042	7.75941	9.50617	0.194041	3.47885	5.83441	3.26799	0	5.72087	7.33451	2.01002	6.48934	0	6.61856	8.68753	10.2096	2.45957	7.79867	3.98742	0	3.22478	6.25979	0.491399	2.33561	1.72195	2.12523	5.24132	5.89412	6.02969	9.60112	9.78702	7.30958	5.56789	8.83397	7.54691	9.5755	10.3279	9.37281	5.47797	11.7854	8.21972	6.45078	7.40593
SYNGR3	2.69325e-26	6.77397e-23	1	1	7.78435	10.6172	4.37603	7.78435	5.56451	6.18028	4.88597	4.04945	3.30603	5.81213	3.07318	4.12796	2.17829	4.47988	5.28728	4.70058	3.16459	8.01588	4.07451	5.32523	3.86249	3.75874	2.69796	3.88768	4.19446	4.6624	4.39585	4.20503	3.69094	4.64165	3.92981	7.34516	7.66544	7.85706	6.0044	7.99239	8.62299	8.09795	7.12683	8.45073	7.20384	7.92498	7.21956	7.61143	7.27448
EYA2	7.35603e-12	7.11602e-10	1	1	8.96995	10.6099	5.56261	8.96995	3.26831	8.31307	4.41624	5.66302	6.66675	8.25044	6.44775	4.23974	3.5424	6.61556	4.21885	7.17966	3.08456	9.00876	2.76307	3.63677	7.26263	3.67053	3.71754	3.10492	8.58469	6.17192	6.30338	7.37175	4.34823	8.52078	3.81915	9.43905	10.1471	10.1343	6.38419	8.01779	9.60135	9.86603	8.11714	8.38724	9.89006	9.11176	8.15353	7.93181	9.02431
RANBP17	3.38197e-18	2.12655e-15	1	1	5.45053	10.57	2.04863	5.45053	1.02852	4.86945	3.51605	3.03881	3.38478	0.739897	3.30748	1.01331	0.948802	3.02869	2.09792	0.774177	0.550066	4.27586	2.28785	0.162314	1.45582	0.866144	3.398	0	2.4932	1.53548	1.11238	0.246451	1.75762	5.74268	1.68114	4.70504	7.81824	6.55331	5.31507	5.31588	5.33227	5.80794	6.39875	6.42446	4.49509	4.35076	5.93458	6.16569	4.55639
IGKV1D-33	1.83429e-06	2.2634e-05	1	1	6.29224	10.5179	2.89746	6.29224	6.27122	4.91211	0	6.6202	0	0	5.32746	4.0721	0	3.58031	0	7.51318	4.57692	7.96275	0	4.93512	0	0	0	4.1327	0	0.317825	0	3.1605	5.63389	4.05295	5.16218	8.29119	6.49583	5.90021	5.08188	7.57636	5.68968	5.83561	8.11884	7.48229	0	8.77146	5.60796	6.35055	7.64803
RNF212	4.51287e-07	7.01377e-06	1	1	7.54745	10.4273	4.16516	7.54745	7.92356	7.68751	3.67033	4.33643	1.93435	3.49338	6.24946	2.24166	4.67083	4.61197	7.92905	4.48705	2.25986	8.81445	0.950995	2.03403	7.84029	2.72764	2.18649	2.13968	2.30483	3.8725	0.272622	3.37886	3.8887	4.67213	5.88058	3.69456	9.50667	8.391	9.83063	2.34015	3.42996	2.51468	3.1683	8.89219	8.2364	2.16361	9.84522	8.47841	8.34986
RORB	8.95457e-10	4.00989e-08	1	1	4.01767	10.3094	0.65178	4.01767	2.48421	1.67089	0	0.347541	0.47061	0	0.665247	0	0	0	0	1.76788	0	4.87439	0	0.489163	0	0.770089	0	0	0	0	0	2.28517	0	1.59927	0.173602	2.98707	6.94295	6.37592	1.85813	2.57437	0.151576	7.2642	6.75898	6.89381	4.1311	4.38308	3.50839	6.91072	3.32619
CLDN10	5.64942e-05	0.000356867	1	1	7.25018	10.2861	3.88756	7.25018	6.35271	1.44531	6.81014	5.09442	0	0	7.21435	9.06859	0	6.41237	0	0.823619	0	8.7913	0.0600978	0	6.00312	0	6.70162	0.0180524	7.07088	3.61767	3.55017	8.21839	5.56809	9.58566	2.55752	8.98442	9.2652	9.31789	7.71367	9.09141	8.95498	10.0162	7.94879	10.4514	7.54928	7.59012	7.52383	0.178777	4.79488
IGKV2-30	8.60168e-06	7.9588e-05	1	1	8.46132	10.2725	5.10061	8.46132	12.2015	5.19002	0	6.30561	5.01704	2.84816	7.80843	6.3532	3.16022	4.38262	2.95709	11.3448	5.96023	10.1366	5.97676	7.29358	4.7082	0	3.52456	8.03219	2.98812	2.38754	0	4.2291	5.02959	4.6674	5.21393	10.7093	9.43348	7.7497	4.23672	8.86954	9.77942	8.45919	11.1732	11.0202	2.74181	13.1271	5.31265	8.88099	9.76421
SPIB	2.70826e-06	3.11038e-05	1	1	7.10508	10.1086	3.76757	7.10508	5.97942	0.978581	4.60209	5.50397	4.12785	2.74272	3.69355	3.96215	0	2.37302	0	6.64129	2.88825	10.5757	2.23422	5.04706	4.83666	2.45085	2.33159	3.30093	3.82734	2.33598	0.364456	2.5045	3.79057	9.90503	4.72669	9.1285	7.18639	9.05387	4.8972	11.5109	7.58026	11.9288	7.89083	9.35221	3.99788	7.43251	7.80457	6.85297	6.51475
ARHGEF33	8.97132e-17	3.86818e-14	1	1	4.83985	10.0942	1.5044	4.83985	1.29552	3.68829	5.00723	2.35488	3.26959	0	0.423456	1.57001	0	0	0	1.99779	1.40835	5.11485	1.50536	0	0	0	0.297419	0.770437	1.7255	0	2.08133	1.77828	3.07324	1.54524	1.71192	6.27875	4.75819	6.29431	3.65689	4.81398	4.89372	2.73912	3.77917	4.99471	5.70333	5.25666	5.03002	2.80439	4.98739
MEI1	3.69273e-15	1.09269e-12	1	1	8.92919	10.0859	5.59492	8.92919	7.7187	6.23131	4.10158	7.29871	4.32948	4.60594	6.00492	5.80781	4.15683	6.09501	2.74969	7.53659	4.81693	11.4103	4.2795	7.09789	4.16153	4.73022	4.90731	6.40248	4.7877	5.41111	3.15574	3.93999	7.0498	5.98677	6.28907	8.654	8.88063	8.30076	9.44142	9.2962	10.0983	8.78993	8.78399	9.85052	6.94182	9.97136	8.04353	8.0421	8.82086
CYP4X1	5.81887e-11	4.20156e-09	1	1	7.66651	9.60632	4.40253	7.66651	5.78165	5.61129	6.30376	4.60336	2.74346	6.97278	7.06337	4.59887	1.47997	2.5685	1.39358	4.75254	2.93279	8.07173	4.28812	2.85353	5.84118	2.26623	4.41761	2.98058	4.54193	2.40081	5.79763	5.36715	6.11807	4.78481	2.33296	5.9528	9.95584	8.7515	5.25079	7.8487	6.94112	9.65506	7.90528	8.41598	6.32197	8.10233	7.90602	9.15362	6.66086
PAX1	0.000736613	0.00296512	1	1	5.89823	9.39858	2.66579	5.89823	0	1.12162	4.10406	6.17931	2.75582	0	6.90096	0.285853	0.19437	0.762157	3.56739	1.79786	0.366349	7.14058	0.038154	0	8.2671	0	3.11958	3.00205	0	4.101	2.79439	7.37631	0	8.05657	0.0447383	7.41309	0	10.7294	0	8.491	5.50401	10.4208	10.5662	1.06379	1.51624	9.07417	10.4404	7.66002	5.83299
IGHV1-69D	4.5656e-05	0.000301003	1	1	10.2598	9.37213	7.03147	10.2598	11.8225	8.60868	5.74002	6.42829	7.9018	4.44341	8.72779	10.0783	4.23293	9.74466	4.51653	8.59151	11.5369	11.565	3.61851	12.9189	7.7009	3.91972	6.312	10.7655	5.19558	0.751682	2.46148	0	6.2106	7.97239	8.08407	11.1514	10.1331	9.81597	5.18125	13.8156	11.0345	9.78763	12.2743	11.8771	3.92307	11.4428	8.14646	12.5718	11.2466
IGHV1-24	5.58488e-07	8.40294e-06	1	1	8.9888	9.25208	5.77902	8.9888	10.7115	4.58418	3.22591	7.58594	2.52257	3.56904	9.38573	8.71581	3.88401	7.29168	3.1382	8.61072	8.56812	10.5188	4.31167	7.6432	5.7638	2.74255	2.22506	7.99475	4.51202	3.92022	0.722744	4.82516	7.31484	6.55936	5.18589	12.8548	7.4277	7.01729	6.69634	11.0864	9.82423	8.84968	12.2401	9.49259	3.13765	9.65394	7.83372	9.10128	10.5377
IGLV2-18	9.84412e-06	8.84798e-05	1	1	6.35177	9.22377	3.14642	6.35177	6.78565	4.10647	2.64109	2.28077	1.93784	0	4.593	5.49213	2.43209	4.78808	0.817466	6.4398	6.42949	9.28706	1.61196	5.62371	3.14675	0.159542	0.91116	5.55856	0	0	0	1.12583	0.589455	3.5904	4.60496	8.57084	5.45823	4.41703	4.60083	6.47508	7.45602	8.30108	9.35897	5.46329	0	9.23783	3.08999	8.46977	7.55393
IGLC7	4.51246e-05	0.00029789	1	1	8.25373	9.20478	5.05134	8.25373	8.79972	5.04981	0.642351	7.38168	0	0	7.24664	9.09007	5.79644	2.71114	0	10.6922	3.87212	11.7156	3.19635	7.10659	6.38721	0	5.3289	7.46813	3.13657	3.55747	0.609353	5.84503	9.00891	5.78915	5.95485	10.9362	8.36404	5.57334	6.77405	10.1762	9.10237	8.72551	9.16274	6.21396	0	10.0814	8.69586	11.3446	11.1163
SYCE2	5.5904e-18	3.2448e-15	1	1	6.2189	9.16252	3.02316	6.2189	3.44217	1.87887	4.15326	6.17722	3.28655	1.98452	2.98347	1.09061	3.34042	3.83508	1.93196	1.9816	3.3416	6.63405	3.34231	3.20715	4.0731	2.36591	0.681631	1.83675	2.27098	2.59057	2.81595	4.37345	2.847	3.59349	1.56559	5.61061	6.49082	7.20215	5.98412	5.93164	5.59653	4.90597	5.21451	7.63146	4.24267	6.11346	6.96342	6.93364	6.53825
IGLV4-69	1.45311e-05	0.000120488	1	1	9.03549	9.16094	5.84	9.03549	11.3746	5.61807	3.22591	6.36053	7.02464	3.30605	7.21582	7.59825	6.76428	10.3612	0	6.73104	7.53784	11.6661	2.19663	8.36309	6.59871	0.159542	4.94705	7.99475	1.81221	9.08552	1.72195	2.70999	6.06525	4.64006	6.60088	11.4538	11.0518	5.72453	5.63582	11.1399	9.36578	10.9633	12.6813	11.0387	4.66101	12.1228	6.99974	12.4525	9.87888
KEL	1.23047e-07	2.3991e-06	1	1	4.76851	9.09089	1.58409	4.76851	2.20939	3.31465	2.54981	1.77188	1.02137	2.14867	1.54367	3.94592	0	1.40766	0	1.16727	0	6.60891	0	0	0.738287	0.813641	0.871198	0	0	1.89999	6.30817	0	0	3.12564	1.32418	5.06373	7.63288	8.46162	0	6.29159	4.59261	9.37334	6.66971	4.27667	2.4638	6.58764	6.24377	7.68855	3.40945
UBD	6.07592e-09	2.01535e-07	1	1	11.5284	9.07598	8.34631	11.5284	10.2557	8.28371	6.27284	9.08661	7.38475	7.06143	9.29183	8.23528	5.04187	4.87398	5.79101	11.8049	6.98291	13.2815	8.7737	11.4119	9.74813	7.98441	8.03994	8.09092	9.24239	7.47949	3.98503	7.52888	7.65939	13.1804	8.57744	10.7731	12.2516	13.9928	11.7516	13.2588	10.5933	13.5722	13.7279	14.103	11.5053	11.8158	13.2441	12.4568	10.4657
TLX2	1.07362e-16	4.50056e-14	1	1	4.48581	9.07486	1.30393	4.48581	0	0.777054	5.01493	0	0	2.25165	1.69792	0	0	6.10536	0	0	0.366901	3.99881	0.00101132	0.38582	0	1.83454	0	5.01096	0	0	4.25085	3.5104	0	0	0	3.18774	5.26608	5.48996	4.04276	3.27239	4.44345	4.07701	3.16776	4.3892	3.84932	4.50746	4.45722	4.18353	4.936
HS3ST4	5.87812e-08	1.2771e-06	1	1	3.55636	9.00576	0.385511	3.55636	0	0.0295289	0.405791	0	0	0	0	0.669943	0	0	0	2.55368	0	5.63367	0	0	0	0	0	0	0	1.11617	0	0	0	0	0	0.251835	7.53424	7.31247	1.81166	7.48181	0	5.02145	3.00203	0	4.00485	4.42245	4.33532	1.94505	5.48761
ZMAT1	2.67018e-15	8.05915e-13	1	1	5.05921	8.99114	1.89071	5.05921	1.64167	4.92753	3.79203	2.03424	3.36152	2.87436	1.81678	2.33585	1.17981	1.5131	0	2.20718	0	5.82427	1.34787	2.45883	1.44854	0.508054	0.808681	2.57732	0.0172602	0.203305	1.83178	1.97795	1.5848	1.55164	1.2248	4.16555	6.26788	3.89939	3.38322	3.18042	6.41514	5.55955	5.86824	7.10474	4.14194	4.7022	5.47047	5.02394	5.34365
IGKV2-28	2.8707e-05	0.000206098	1	1	12.2388	8.8843	9.08751	12.2388	13.4093	9.34419	7.02647	10.8636	7.68052	6.02829	11.6837	10.5855	7.04413	8.6173	6.30787	12.7819	11.3509	13.9528	6.22584	13.05	7.69089	4.73261	7.64574	12.0557	6.0969	10.0819	2.72155	7.57139	8.88652	11.7424	10.1848	13.7307	13.9891	11.6821	10.9325	14.7304	12.3902	12.5531	14.9469	13.6941	7.10569	15.1358	12.1703	14.6551	12.832
IGLV3-10	0.000130645	0.000712786	1	1	8.7442	8.86217	5.59654	8.7442	12.1609	6.14598	4.64078	6.7488	3.52235	0.985182	8.80587	9.02514	3.00969	5.26772	2.40144	1.67294	7.21592	13.392	3.19635	9.70838	4.87631	2.15778	3.07281	9.15783	0.812955	2.33561	2.30665	4.70969	9.22082	10.5395	4.01725	11.2417	10.9506	7.56244	4.4135	10.1003	9.41876	8.81515	12.3478	12.0725	5.2667	10.8993	6.03078	9.04393	12.3078
MS4A1	8.93606e-06	8.19781e-05	1	1	6.13497	8.85641	2.98825	6.13497	5.7191	0.757869	4.36803	4.73449	3.5491	1.65193	4.51743	4.41824	1.46595	0	0	5.14372	1.97047	11.5146	0	5.87067	5.25241	0	2.84175	5.92656	1.69653	0	0	0.206469	3.22176	3.25534	2.60029	9.03701	9.14011	3.49313	3.99154	7.47819	9.08881	3.52541	9.48655	7.85187	0.0815723	8.05587	3.74328	3.61425	7.65505
PODXL2	2.76983e-13	4.39995e-11	1	1	8.93174	8.82317	5.79045	8.93174	5.35314	8.94859	8.08977	5.63325	4.16464	7.67796	5.81385	6.04939	6.23414	7.6902	3.93875	4.95479	7.93092	8.36229	5.56437	2.15517	5.95208	1.63537	6.27653	6.9363	5.29842	7.07233	0.307292	6.56185	8.84594	5.21423	3.68054	8.61275	9.13222	8.36176	8.28485	9.90146	9.81188	7.04421	7.54061	6.83857	9.91782	8.98997	9.01622	8.58979	9.77781
INA	1.38385e-08	3.95525e-07	1	1	4.28381	8.74125	1.15597	4.28381	0	6.65545	7.44123	0	0	0	0	0	0	0	0	0	0	2.84735	3.24751	0	0.788953	0	0	2.84123	4.99664	0	0	2.39271	0	0	0	2.62466	6.07285	6.48084	3.28387	4.67969	2.78684	0	1.86524	8.18894	5.22791	6.74727	3.59275	2.51513	6.2951
IGKV6-21	1.40975e-05	0.000117474	1	1	7.02149	8.66718	3.90593	7.02149	5.28768	4.27935	0	7.19478	0	2.56926	7.40337	6.09763	0.426356	4.61664	2.81635	7.90735	6.87016	8.4885	4.19621	6.35277	4.36486	0	8.61376	6.41116	0	0	0	3.44968	0	2.87377	5.24041	8.16133	6.71527	6.46824	5.31391	7.47753	7.99016	2.88241	10.6637	8.86803	4.3074	10.8365	4.67554	6.71498	11.9647
KRT24	0.000368667	0.00167627	1	1	6.63503	8.658	3.52099	6.63503	2.68319	3.46814	2.83903	5.30717	0	0	7.60555	8.04101	1.57159	1.4039	1.39216	4.05685	2.13534	9.9738	2.52559	4.60143	6.48824	3.00026	0	8.13483	1.42294	0	6.22352	7.32432	0	4.86799	0	8.13199	7.88027	3.92791	7.15987	5.41258	4.64253	9.52536	5.13427	3.05706	3.93761	7.81237	7.37414	2.17971	8.14788
IGHV6-1	1.58336e-05	0.000129509	1	1	7.42873	8.60258	4.32396	7.42873	9.77876	2.99943	4.12496	6.94223	4.80119	1.54058	6.73162	7.19208	3.43005	4.56642	0	6.65628	5.39923	9.0045	0	6.81621	3.87062	0	3.3129	8.01129	3.33026	0	0	2.42962	5.49942	5.13617	5.17301	9.04881	7.99763	5.55561	4.69325	11.0694	8.09449	9.1677	9.50178	7.18379	4.0444	10.6262	3.74538	8.77438	10.9648
ZYG11A	6.39173e-16	2.19222e-13	1	1	5.06946	8.56891	1.97035	5.06946	0	3.46949	4.05356	0	1.1474	4.76181	0.0550354	1.24808	3.51314	4.77425	0	0	0	4.22876	0	0	1.42958	0	3.62812	4.30386	3.67034	1.02489	0	1.61533	4.4374	4.20401	1.63429	4.43657	6.15056	6.01575	5.27425	5.06991	5.15553	5.61794	4.19254	6.41955	4.2188	3.51204	4.21006	2.622	5.22686
MGAT3	8.8393e-08	1.81735e-06	1	1	6.16129	8.54311	3.06653	6.16129	4.23327	1.56353	3.29968	4.70081	2.05852	3.78257	3.6463	2.68506	1.39537	3.0038	3.78593	4.1368	2.8793	7.28045	2.12577	2.6455	1.74666	0.794018	2.2035	3.76695	1.45833	1.96941	2.78207	0.848209	3.25339	6.54066	4.21044	6.26116	8.86179	9.57984	2.33371	8.27472	5.33226	10.1755	5.13802	10.6134	5.60994	6.99079	6.15045	9.87822	4.82746
ACBD7	6.80367e-12	6.75488e-10	1	1	4.57866	8.5056	1.49024	4.57866	2.68351	1.8327	2.43703	0.126416	0.777487	2.48204	0.860633	0.704087	0	5.07035	0.971317	0.923659	1.82596	0.411409	2.16955	0	0.732833	0	1.4518	0.433818	0.283736	0	4.61443	0.523258	2.03626	6.88426	0	5.02795	6.24958	5.42044	1.71536	3.5966	4.85426	6.99407	6.47533	5.94222	4.52018	5.23215	3.92735	6.41305	3.265
IGKV2D-29	5.46266e-05	0.000347249	1	1	7.72234	8.3972	4.65243	7.72234	7.05058	4.25798	3.44827	9.51383	7.00326	1.98452	7.92557	5.71334	0	4.79881	4.72297	9.86369	4.24031	10.1848	3.78122	6.15814	5.9439	0	3.61758	6.45944	2.81184	2.33561	1.427	4.82516	0	3.11669	4.43105	11.6738	8.14249	5.49008	0	9.67315	10.0718	7.57097	9.07332	11.1393	2.13794	10.0086	4.86856	8.2486	7.80708
IGKV1-27	6.92765e-05	0.000422576	1	1	9.60518	8.39106	6.53632	9.60518	12.0615	6.77674	5.74464	7.49406	6.39957	3.30605	8.1876	7.02191	2.01002	7.26328	1.81672	12.6961	7.94492	11.1218	4.31167	10.5534	5.59874	2.15778	2.26208	7.79958	4.89901	3.07812	2.30665	4.89554	10.6771	10.6753	7.42076	11.0284	10.7242	9.83685	4.65308	13.8391	9.07301	11.4547	12.4813	9.91613	5.56367	13.2276	6.74708	8.76518	10.333
IGHV3-73	3.67027e-05	0.000251193	1	1	8.02469	8.38269	4.95728	8.02469	12.6465	5.94668	0.642351	5.3175	6.3295	0	7.56811	6.6517	2.94221	6.58062	2.40144	10.0559	6.49346	10.3979	0	5.272	4.87631	0.159542	1.48847	8.74523	1.81221	3.33535	2.21438	3.64389	7.99122	5.58111	4.75295	7.9673	8.2819	6.55233	5.55094	8.6209	9.08901	7.8399	10.5947	10.4889	5.13742	12.6297	6.88557	6.37077	11.2493
GLS2	7.8527e-12	7.50032e-10	1	1	7.28963	8.26725	4.24222	7.28963	5.0076	6.60563	6.80943	2.93127	0	4.10855	3.60641	4.66159	2.30029	4.99584	6.26798	2.29576	3.59799	7.18873	2.72184	2.81785	3.46486	3.80158	0	7.12597	3.95895	6.2831	7.49345	3.24595	3.72004	7.86282	1.6665	7.56042	9.06902	8.45392	2.87364	5.84963	6.71926	7.63008	7.40148	7.24099	3.91545	6.73183	7.86108	7.54204	6.33224
WNK3	3.30825e-30	1.66416e-26	1	1	3.46517	8.23352	0.423658	3.46517	0	1.47506	0.787288	0	2.46351	0	0	0	0	0.102858	0	0	0	1.55936	0	0	0	0	0	0	0	0	1.6722	0.322849	0	2.57428	0.481352	2.74596	3.7472	3.64437	4.12989	3.21031	2.5546	3.80245	4.65138	4.5463	3.63269	3.05226	2.83526	3.61161	3.76298
GBX1	1.44001e-07	2.70288e-06	1	1	3.26618	8.19595	0.231268	3.26618	0	0	0	0	0	0	0	0	0.325813	0	0.277752	0	0	5.11622	0	0	0	0	0	0	0	0	0	0.52445	0	0	0	4.15056	6.36881	3.75043	4.48372	0	4.28088	0	0	0	2.59703	0	4.18026	4.34132	3.72313
CLDN3	0.000172985	0.000898446	1	1	6.08994	8.09513	3.07289	6.08994	1.11024	6.58302	6.10254	2.50973	0	5.28477	6.25997	5.7308	1.29851	2.65995	0.712137	0.571624	0	7.62356	1.34054	0	0.0603141	0.867599	4.89049	4.72412	3.56908	5.05373	3.49531	0	1.51609	11.0039	0	7.05282	10.0758	12.4334	0	10.0175	3.58706	8.87998	2.31425	7.95087	10.9689	3.23968	5.0928	6.768	0.971943
IGLV2-8	6.81487e-05	0.000417383	1	1	9.85919	8.0887	6.84328	9.85919	9.42002	7.16643	6.63521	10.6167	4.50926	2.88345	10.2172	8.50287	4.29225	7.95961	4.55956	8.19806	9.05232	12.7555	4.48471	9.93063	5.62648	0	4.35935	9.21572	5.55622	5.20609	1.4891	6.41503	7.8987	11.5111	6.30699	13.0841	10.1396	7.70654	6.25767	12.6375	9.91025	12.3772	12.4713	9.17568	4.2284	13.4747	7.43135	8.12486	12.106
DDX25	7.25783e-11	5.11813e-09	1	1	3.4156	8.08375	0.400576	3.4156	0	0	3.54751	0	0	0	0	0.553263	0	0	0	0	0	4.41751	0	0	0	0	0	0.0373926	0	1.14059	0	0	1.1193	0	0	4.74429	3.48606	5.48007	0.438849	5.22187	2.81532	4.27471	0	1.18329	2.61023	1.98681	3.88826	0	2.29484
IL17RB	4.27553e-15	1.19485e-12	1	1	6.44744	8.06166	3.43636	6.44744	3.50566	4.09153	5.87139	3.88458	1.9961	3.70414	2.1808	2.64326	1.04445	2.7095	4.76404	2.23682	4.13902	6.52368	2.16694	1.80303	2.43583	1.70173	3.08225	5.0584	2.07955	2.55439	4.58242	3.15968	4.40222	7.58928	2.87105	6.05241	7.08483	6.55386	4.88514	7.27152	7.07336	6.62013	3.86445	6.05349	5.31954	5.89091	5.82344	5.68898	6.37829
PLA2G2D	1.80063e-05	0.000143244	1	1	5.16154	8.0349	2.15526	5.16154	5.3844	3.48722	2.48247	3.58384	4.7079	1.04305	2.42352	2.23374	0	0.0482491	0	6.58351	0	9.85109	0	3.80445	3.06578	0	3.32837	0.455112	0	1.02157	0	0.973766	1.35611	0	2.35784	8.11417	6.19169	0.0254086	0.142051	5.50397	5.68602	2.86514	10.3828	5.24387	0	8.11676	4.75084	3.00544	7.69798
IRX6	1.97616e-07	3.50849e-06	1	1	4.97996	7.91062	1.99617	4.97996	1.24412	4.29249	0.579973	1.2614	0.205822	1.2793	4.61837	0	3.38092	4.10034	0	2.00486	0	5.38293	0	0.351196	3.24864	0	0	0	1.68127	4.19525	3.577	2.74356	3.61714	6.13192	0	3.18624	7.72969	3.51686	0	6.03548	4.78946	5.57735	6.80154	6.77776	3.44394	3.26374	5.94929	7.50852	3.72116
IGKV2D-30	5.78058e-06	5.75178e-05	1	1	4.99712	7.86317	2.02201	4.99712	6.77845	0	3.60251	4.39086	0	0	3.656	2.63627	0	2.14795	0	8.25894	3.44377	8.42645	0	2.53542	0	0	0	4.43747	0	0	0	0	0	0	4.28006	7.03981	4.20206	2.20221	0	4.37585	6.89865	9.71332	6.56812	6.25437	0	8.37138	3.37751	5.70081	7.46561
IGLV2-11	3.33342e-05	0.000233039	1	1	10.4815	7.82102	7.51412	10.4815	10.854	8.45371	6.05451	8.54903	6.01871	2.56926	10.4012	8.89013	5.75537	9.55794	4.53637	9.02627	10.5472	13.3036	5.2504	9.87133	5.4482	2.15778	7.68427	9.971	7.65156	5.63331	3.72135	5.48575	9.0863	7.59691	8.80567	11.7836	11.303	6.80721	10.3171	13.9155	12.4422	10.8375	12.6835	13.2628	6.94845	12.989	8.8193	9.83929	11.4811
IGKV2-24	3.58006e-05	0.000246023	1	1	9.01851	7.76349	6.06181	9.01851	8.45082	7.96232	3.81078	8.34826	7.89078	1.98452	8.79158	6.38857	4.47937	6.39366	3.40119	9.95125	7.65089	11.6796	3.4187	7.02507	5.71784	0	7.5071	7.36843	2.81184	5.20963	3.0434	4.70969	8.79064	5.20393	5.67891	11.2793	9.64726	7.35677	7.91224	10.3503	10.8637	8.46811	10.9467	9.75164	3.83797	12.9119	6.01628	14.8042	9.72919
IGKV1D-13	0.000337669	0.00155548	1	1	6.59155	7.65505	3.65514	6.59155	6.64467	4.61678	0.65669	3.30364	0	0	2.71819	5.57856	0	9.04274	0	7.49172	8.16513	6.75922	2.93337	3.03852	2.55474	0	2.08588	6.58357	4.28409	0.835658	2.30665	3.69529	4.14397	1.76793	9.48171	7.55627	6.80858	3.41716	5.61423	8.36074	4.91768	9.70165	12.2913	7.89139	0	7.57357	2.48382	7.95915	6.74575
IGHV2-70D	5.2877e-05	0.000337978	1	1	6.20396	7.63741	3.27088	6.20396	7.92912	1.1929	2.58597	4.0577	2.92664	0	6.51049	3.38406	1.37429	5.74235	0	5.71656	6.27839	7.84598	1.09775	4.69894	0.818814	0	0	6.79444	1.94965	0	0	1.07635	4.70932	6.83258	4.79139	8.78656	6.36969	6.23523	3.43463	6.27125	7.08343	9.00453	8.3835	6.5364	3.38249	10.6192	5.89202	2.93352	2.5475
IKZF3	8.12647e-14	1.47755e-11	1	1	6.60236	7.62231	3.67213	6.60236	6.40848	2.63874	1.95419	5.02374	2.55089	3.43385	4.20249	3.23006	1.09704	1.95391	0	6.87683	4.3825	8.37477	4.29113	5.33304	4.17011	3.08518	3.18743	3.15526	3.88059	1.96069	3.04228	0.797592	4.06262	5.84713	4.2069	7.53663	7.41776	5.92075	5.76981	6.22652	6.38491	7.32213	7.97407	7.33904	5.92413	8.23219	6.34787	6.51265	6.75853
CCDC60	9.17889e-07	1.27432e-05	1	1	3.76758	7.61095	0.8395	3.76758	0	0	2.0231	1.46473	0	2.17382	1.39382	0	0.310883	0	0	0	0	4.12531	0.0525245	0	1.19463	1.52449	0	0.728896	1.63217	0	0.798432	3.73977	1.50391	0	0	7.13581	0	3.53244	0.0356493	7.80625	6.65405	3.61968	6.08786	7.23195	7.25382	0	4.6801	5.58437	7.15974
TJP3	4.14911e-08	9.86052e-07	1	1	7.47205	7.58446	4.54901	7.47205	3.85862	4.24289	5.18757	3.18329	1.71905	7.75146	5.46221	5.12643	2.58952	5.09785	4.34717	4.71131	1.98591	9.78675	2.06713	6.78882	5.61659	2.94328	3.9326	6.5444	6.24913	2.43234	3.55061	6.40252	2.28719	6.73793	2.22063	4.96999	9.42358	7.85522	3.39668	8.53789	8.55884	7.49134	3.29483	6.60577	8.42739	4.10713	6.82217	7.29445	7.32879
FAM83E	6.36651e-10	3.07939e-08	1	1	8.36481	7.57899	5.44281	8.36481	3.89731	7.3472	7.35768	4.54381	0.384087	8.17925	6.71032	7.25882	4.44238	8.44119	4.26705	7.615	1.3848	9.01332	6.51682	5.26743	6.33437	4.85767	5.08406	5.97598	5.79121	3.56961	7.99085	4.8979	5.51671	2.97522	1.33573	6.10824	9.49621	8.13908	7.34291	6.53778	7.60604	8.66801	8.45942	9.57229	9.58617	7.78507	7.29437	7.5289	8.34592
IGKV1-12	1.87255e-05	0.000147564	1	1	6.58541	7.55576	3.66783	6.58541	8.18545	1.25635	0	3.34712	3.0684	0	6.04737	5.48508	1.71209	2.26407	0	5.20284	3.661	9.35803	2.60792	6.18137	4.76462	0	1.06732	7.35566	1.37807	8.2896	0	4.51431	5.52528	3.00229	4.75727	8.23112	4.93425	6.1392	6.56526	9.40239	5.18697	7.49747	8.55908	5.69424	0.63473	7.26144	5.59515	2.53469	7.37279
IL17REL	1.48314e-05	0.000122575	1	1	3.24581	7.50538	0.337886	3.24581	0	0	0	0	0	0	0	0	0	0	0	0.462041	0	2.69223	0	0	0	0	0	0	0	0	0	0	0	5.96866	0	4.16484	8.75739	7.24463	0	3.62116	2.21926	9.17068	5.2983	7.57533	0	2.62709	4.24806	7.15501	1.20472
ZPBP2	1.37434e-10	8.78819e-09	1	1	3.06057	7.48307	0.156939	3.06057	0	0	0	0	0	0	0	0	0	0	0	0	0	4.23734	0	0	0	0	0	0	0	0	0	0	0	0	0	5.36213	4.78649	5.42068	0	0	3.20688	3.2899	3.25252	5.04785	0	2.91067	3.95476	3.90615	3.28092
NPPC	9.53118e-06	8.62838e-05	1	1	5.10413	7.39264	2.21804	5.10413	1.73676	4.66751	2.06331	1.98472	2.63255	0.903934	1.3207	2.90483	0	5.17202	1.85075	1.77805	0.418966	6.10325	1.96908	0	0.398195	0	1.26679	4.00116	0	1.29927	4.6413	2.49517	3.38361	6.89516	0	2.15723	7.61942	9.28562	0.80619	10.9478	0	6.4741	4.99946	6.0015	5.59336	3.68379	4.79219	5.31405	1.30958
IGHV3-33	0.000100724	0.000575547	1	1	10.0187	7.35552	7.1399	10.0187	13.752	1.75812	4.26022	9.76792	2.7775	3.7914	11.7267	9.92098	5.18126	10.508	3.30681	6.98841	9.22098	12.198	4.71721	10.018	7.08974	3.27848	7.70238	10.029	5.00374	8.79102	3.24651	0	9.17383	9.37701	9.19202	12.4841	10.2095	6.93785	6.29364	13.3288	11.255	10.0089	11.997	11.587	5.81067	13.5729	8.38509	9.39673	11.9735
CYP4B1	7.66482e-06	7.23841e-05	1	1	6.06756	7.35395	3.18904	6.06756	4.10238	0.921726	7.15229	3.0911	0	6.6988	4.74213	2.33331	0.309161	0	0.430937	4.81902	0.365627	8.70728	5.91448	2.93741	1.15491	4.87647	1.56758	4.81755	5.68674	3.45115	7.33908	1.74405	1.03733	1.90369	0	7.23563	7.62881	8.81552	2.98875	6.54408	5.70007	7.57538	4.21641	4.26861	8.30262	5.81247	3.63827	7.98566	4.08104
IGHV1-69	0.00041658	0.00185775	1	1	7.66193	7.28421	4.79716	7.66193	11.117	7.0771	3.9218	4.42128	7.93829	0	8.77449	5.15209	2.42128	6.378	0	6.21895	9.3153	7.20686	2.59703	0	1.76296	3.90476	0	10.0007	4.82234	0.751682	1.4533	4.70969	7.1007	7.0151	5.46265	9.63579	8.73661	4.93246	3.58736	6.92272	8.92836	9.28379	11.7212	4.59052	3.17502	8.98568	11.2974	8.88829	5.59064
EPHX3	1.12994e-06	1.51438e-05	1	1	8.4169	7.28352	5.55227	8.4169	5.35429	5.70756	8.71627	4.22192	3.37995	10.0516	6.77076	3.30837	3.94987	2.70601	1.75199	8.68937	4.26007	9.95929	1.98014	1.68419	6.20654	0.789796	4.1591	9.21393	9.11623	6.8416	5.27414	7.29331	9.81887	6.31833	2.38773	6.98831	8.64993	9.02355	7.32783	8.69694	9.53952	8.07282	7.69184	10.0555	7.06006	10.4194	8.69076	8.85622	9.29073
SMIM22	3.68592e-06	4.0104e-05	1	1	8.92587	7.20835	6.0762	8.92587	4.02437	5.08258	7.95592	2.27358	2.52257	9.92635	5.66126	8.99444	9.83804	4.45958	7.1014	3.25736	2.17208	10.9507	6.56532	4.33346	4.64186	4.74226	5.1121	6.28582	6.4262	10.0989	4.6273	8.93841	4.15847	9.4761	4.43105	9.05569	8.76344	10.5599	4.59406	8.53887	11.1393	7.88816	8.18013	4.45505	10.3085	7.69706	4.64538	4.33134	9.99495
COCH	3.05756e-07	5.01539e-06	1	1	6.24887	7.19719	3.40143	6.24887	4.50697	7.92616	5.82152	2.52872	1.60804	2.31248	2.68836	1.94235	1.1353	5.64759	1.93372	3.20041	3.87639	6.19549	0.959556	1.31883	0.362964	0	5.10995	5.09253	0.298019	3.49875	2.7828	6.4499	5.84466	6.07498	2.72229	8.79422	5.54638	2.97415	4.67295	8.2629	7.06504	3.45766	3.66393	8.39796	6.56172	4.09555	3.80145	2.81014	5.31926
IGHV3-43	0.000238841	0.00116872	1	1	7.56267	7.18424	4.71784	7.56267	8.99932	5.58412	0	7.1557	2.52257	0	7.10417	6.11828	1.95892	3.01253	4.90353	8.08118	7.22669	10.6325	1.61196	13.7269	2.55474	0	2.22506	0	0	7.81623	1.64584	3.07542	6.35475	5.81688	9.25427	9.86899	7.99895	5.40262	4.67651	9.52904	9.47987	8.42165	11.718	8.36921	2.94504	8.06285	6.35883	9.40244	6.88683
TMSB15A	2.24318e-07	3.88208e-06	1	1	6.69098	7.15952	3.85112	6.69098	2.26423	5.55809	4.32252	4.55083	6.73215	2.20052	0	4.53917	2.86218	5.63738	5.23305	3.44099	4.43866	7.13377	3.15411	1.35828	0.633664	3.4455	3.66414	3.55034	1.54631	5.44636	2.85652	4.42554	3.4042	7.57589	4.00579	6.51466	8.04073	7.92447	5.35836	8.4176	7.06275	6.40211	5.86384	6.42434	6.61474	2.05293	6.00602	7.79303	3.29765
C4orf19	1.99725e-06	2.43855e-05	1	1	5.33155	7.15855	2.49189	5.33155	2.35913	5.82842	3.34537	2.09418	3.51847	0	4.72347	4.35524	0	0.388447	0	0.310475	1.08371	5.6183	1.42903	1.24139	2.52076	2.95996	2.91817	5.23337	3.39121	6.57978	4.20351	1.63562	0.33437	1.20855	0	6.25575	5.17157	2.15305	2.23362	4.64648	6.24715	3.34167	4.41765	2.77032	8.13518	0	5.28693	1.36827	4.29558
PRSS12	1.04683e-10	6.80934e-09	1	1	7.84369	7.135	5.00878	7.84369	5.30878	7.16228	5.53066	4.39014	4.42816	4.45277	7.35459	7.85213	0.132387	0.984664	3.86485	7.44356	8.40772	7.02006	4.98238	4.94673	3.00785	5.40965	0.959474	5.22247	5.79224	3.40348	4.77745	5.99717	3.93747	7.85739	4.61045	7.2808	8.58402	9.74033	8.40758	7.7154	7.68196	7.17887	6.80163	9.23052	8.30196	5.22548	7.8057	8.44051	7.4756
CD79A	1.00485e-06	1.37731e-05	1	1	8.96695	7.10935	6.13724	8.96695	9.11689	5.02281	5.69393	8.4295	5.35427	3.98569	8.47587	7.06449	3.97296	6.66755	4.30644	9.11283	7.00107	13.0767	3.35817	8.06294	6.49946	2.82495	4.79683	7.46715	3.30762	4.94354	1.41756	4.23403	8.16475	5.753	7.5944	11.4292	9.29718	7.21651	6.6266	11.0059	10.1137	9.43656	10.2661	9.98839	3.48732	11.2567	7.54467	9.3962	9.49371
CD19	1.17195e-07	2.30549e-06	1	1	5.48576	7.10692	2.65653	5.48576	4.81456	1.48975	3.05465	4.08578	2.24029	0.371729	3.77131	3.5378	2.55635	1.59084	0	4.72175	2.50292	10.8251	1.69987	4.7025	4.15327	3.3054	0.364937	3.55626	0.0833521	0.310191	0	0	2.85971	2.40849	2.71962	7.46018	6.78795	2.56019	2.38404	6.77617	6.82489	4.19956	7.84205	6.44559	1.53756	6.94578	3.87611	4.40555	6.19878
IGLV3-9	0.000137596	0.000741061	1	1	7.1181	7.04747	4.30099	7.1181	6.72617	6.01691	5.49871	7.7369	0.857673	0	7.73804	6.73977	0.23414	2.8695	0	3.99174	9.67665	9.40995	3.19566	9.24589	3.7133	0	0	6.02794	6.85588	2.96242	0	3.51883	4.27393	4.55863	4.27807	8.70557	7.67193	4.49013	8.03788	10.6926	7.45654	6.36953	11.2712	5.88479	0	8.63779	3.93576	5.20229	9.63354
IGHV4-28	4.20759e-06	4.48106e-05	1	1	5.89148	6.98562	3.08709	5.89148	7.71352	2.99943	2.19215	3.76893	1.06274	0	5.48145	3.76968	0	3.8854	0.817466	5.32295	4.21516	6.81042	2.19663	5.49796	1.71859	0.159542	2.75096	4.52845	4.64547	1.7509	0	0	3.20591	5.29557	3.56208	7.56887	8.96673	5.29404	2.9741	7.01626	5.59169	6.82075	9.16804	5.91964	1.52782	9.97575	4.20965	7.32932	6.11594
IGKV3D-20	6.28786e-05	0.000389373	1	1	7.62929	6.94821	4.83265	7.62929	9.18577	4.1609	1.90441	9.21699	3.11059	3.63713	8.30637	6.67688	0	3.2973	3.95706	8.44275	6.85943	9.94277	0.9798	8.04326	5.56468	0	4.15292	5.4841	1.13458	1.85235	0	3.96646	7.4554	7.40983	5.73986	9.94936	8.95059	4.57579	4.07224	10.6152	9.57559	11.3517	8.84613	8.33675	3.98651	9.4496	5.97732	8.14024	8.24627
PCLO	2.84515e-09	1.09811e-07	1	1	5.16884	6.93615	2.3747	5.16884	5.18366	6.2741	6.10758	0.794333	0.610267	3.27035	1.01648	0	0	0	0.817466	0	1.83133	2.8906	3.33154	3.99281	4.14993	0	4.27432	6.40851	4.58978	0	0	3.3809	0	5.19297	0	5.38474	5.9913	6.08217	6.07854	1.4834	5.96427	5.84751	5.68341	6.12307	5.79407	6.03141	4.68533	3.13734	5.06963
IGHV1-2	0.000210435	0.00105094	1	1	9.10199	6.93257	6.3086	9.10199	6.75038	3.67093	5.76711	3.59951	7.93322	4.51629	10.1557	8.3902	6.12099	8.82277	5.01534	6.31023	8.95899	11.8258	5.54567	8.94545	5.94218	5.15817	1.49805	10.481	5.70342	1.76525	2.1223	2.12523	6.69461	6.43076	10.0825	11.7591	9.97079	10.215	6.96348	8.81548	6.90262	9.38885	10.7662	10.5205	3.65861	8.83322	7.29903	12.4031	7.60644
IGLV6-57	1.03829e-05	9.21699e-05	1	1	9.18873	6.92474	6.39697	9.18873	9.38189	6.62072	4.81914	8.37647	5.07923	3.59235	8.95362	8.33598	3.28935	6.45524	4.12108	9.30273	9.5019	11.6473	4.06578	8.2365	6.25882	2.97766	3.96908	8.25864	3.63151	5.42604	4.51471	4.9338	8.34662	6.67644	5.94552	11.7427	7.88405	7.17537	6.34545	11.9183	8.63674	8.66594	11.9192	9.92961	3.90881	12.3632	8.79539	10.4227	10.1682
IGFBPL1	7.97108e-09	2.48024e-07	1	1	3.81638	6.87979	1.03402	3.81638	3.63314	0	1.67855	0.0422909	5.16977	0	0	0	0.879971	2.18317	2.29645	1.0576	0.671021	1.46467	0	0	0	0	0	0	0	1.23067	2.54708	0.843749	0	4.02965	0.190642	6.91344	4.18804	7.25691	3.37672	2.76878	3.29268	5.82976	3.11587	0	3.39748	1.66797	0	5.40367	1.04716
FKBP6	1.82215e-14	4.10418e-12	1	1	3.82673	6.851	1.05042	3.82673	1.09334	0	1.63656	2.91322	0	1.58394	0	2.2237	0	1.64939	0.63921	0.0298636	0.827763	3.80003	0	0	0	0.687053	0	2.22882	0	0.584201	2.80817	4.35875	1.29729	0	0	3.43329	4.16668	4.81072	2.986	3.42385	2.6522	4.14154	3.80422	3.97342	4.20317	2.27206	4.71115	3.16473	3.66618
CYP4Z1	2.13699e-11	1.78173e-09	1	1	3.11586	6.84973	0.339808	3.11586	0	1.31143	1.1475	0	0	0	0.508962	0	0	0	0	0	0	4.5409	0	0	0	0	0	0	0.529639	0	1.12867	0	0	0	0.00771789	0	5.67018	3.95198	1.36	5.76169	1.54872	5.38446	4.21744	3.66374	1.09512	3.88599	3.63768	4.76436	2.25469
SIM2	1.29891e-08	3.75515e-07	1	1	7.35426	6.84683	4.57883	7.35426	4.95021	5.40602	5.69516	4.53459	5.99048	7.01189	5.3375	4.21792	3.93809	3.86431	5.01497	3.10013	5.20412	7.15034	2.07081	3.34165	4.8612	4.98368	5.60907	5.70198	4.45529	4.18715	2.68658	4.71793	5.0755	3.63955	0.882176	7.6421	9.43769	9.43227	6.33486	6.28889	5.85955	10.7211	7.02328	10.0274	5.90878	8.74051	7.82316	9.66088	6.77926
KRT13	0.000586886	0.0024561	1	1	14.6995	6.82373	11.929	14.6995	9.6611	10.8847	13.8358	13.6285	4.85292	16.3222	14.4815	15.7449	6.56514	9.98997	14.3214	16.4798	8.80476	16.1897	10.4767	12.4247	16.2572	8.39001	9.41848	16.1184	16.0632	6.92787	12.4108	15.8392	11.2777	10.6849	4.03099	14.1936	13.178	9.41478	11.7422	17.0159	16.1766	16.6148	15.2767	10.3963	15.6507	16.9394	15.9673	15.1525	14.817
WNK2	3.64246e-08	8.79494e-07	1	1	8.31168	6.80291	5.54553	8.31168	5.34761	6.57994	7.61217	5.41301	0	6.85117	7.35764	5.32367	3.80995	8.55658	6.45306	3.22086	3.56196	9.46843	4.39616	5.03549	6.70239	2.50809	4.42735	6.89781	4.3989	5.48485	7.96194	3.65164	7.67302	9.44022	1.59537	6.39303	9.95389	8.08537	6.1131	8.52996	8.30464	10.5842	8.8179	10.219	8.41466	6.99927	8.7303	9.75263	6.74027
MYB	3.62734e-12	3.88228e-10	1	1	6.57242	6.76157	3.81506	6.57242	4.26895	6.09034	4.42848	3.25243	3.11491	5.51311	3.18004	3.26767	2.29292	4.32458	4.5874	3.97829	2.86654	5.77127	2.0632	3.91448	2.29797	2.23372	3.32325	5.08062	2.56177	2.62696	3.57934	3.05852	5.47115	7.44401	2.41481	6.8137	7.77247	7.42496	2.86395	10.0241	6.20294	6.34375	7.62736	7.83294	6.93811	6.11674	6.74192	7.1395	5.1895
MUC20	7.751e-07	1.10245e-05	1	1	8.54329	6.75448	5.78745	8.54329	5.73547	6.3192	7.22727	4.96648	4.41067	10.2898	6.39368	7.84041	3.01959	5.57487	7.5708	7.27888	3.03626	9.60261	2.66674	5.39476	5.68174	7.61778	3.77545	9.94333	6.45551	1.00697	7.63765	7.03687	2.61351	5.40432	1.76056	7.86935	7.80474	8.51421	5.67196	7.93764	8.67237	7.77219	7.4629	9.15424	11.9841	6.52734	9.61626	7.43252	8.60683
IGHG3	6.38356e-05	0.000394328	1	1	13.3093	6.74834	10.5547	13.3093	13.6606	10.0884	9.02231	11.9493	9.38061	7.23882	12.6419	9.38895	8.59229	11.9484	8.70622	14.2903	12.6578	16.3314	7.591	13.1085	10.3301	7.41502	8.11134	12.743	7.83732	9.56529	6.35616	8.88094	14.051	11.0821	12.0087	15.116	11.9728	11.052	11.2552	14.6478	13.4274	13.0914	14.6823	14.9629	9.40912	15.3552	11.5782	14.1079	14.9277
IGHV4-61	0.000178811	0.000925073	1	1	8.58097	6.67495	5.84221	8.58097	11.3767	4.303	2.79809	5.66438	4.22715	3.05113	9.58875	7.3052	2.55109	9.49463	3.73291	6.69656	8.49224	10.8342	4.04822	8.35764	5.57938	0	4.10089	8.13405	4.92758	5.40672	1.16837	3.05503	8.10779	7.68139	7.05663	9.44622	9.54851	6.93505	8.00881	10.7378	9.64769	7.86751	10.2593	8.25206	0	11.3734	6.84197	10.844	9.62668
HLF	2.61168e-09	1.02638e-07	1	1	6.84831	6.65948	4.1129	6.84831	2.57474	4.5355	6.69421	4.95999	1.06041	6.17728	3.73735	6.15411	1.3399	6.84892	3.94822	5.59802	3.70506	6.35774	1.73807	2.52684	4.65832	3.34889	0	5.56375	4.89544	2.38871	7.82111	3.48153	5.01499	3.98338	1.93572	6.1703	8.01395	8.2944	5.5199	6.3063	5.3939	9.47788	7.575	8.29184	5.3391	9.16578	6.1862	9.20856	7.12684
IGKV3D-11	2.08292e-05	0.000159641	1	1	6.52702	6.63763	3.79635	6.52702	7.68685	0	2.33718	5.70972	0	2.1415	6.95769	6.09771	0	5.38971	3.48571	8.17682	4.54804	8.20433	1.76243	7.58917	3.3945	0	3.52104	5.24705	2.05698	1.04455	0	0	5.13292	4.99863	7.01891	8.14894	7.939	6.79816	1.75215	8.08894	8.49476	6.58487	8.44463	7.12746	3.38401	9.03952	5.20033	8.94344	7.68532
CNTD1	3.95616e-11	2.98512e-09	1	1	5.21497	6.58799	2.49513	5.21497	1.35143	3.14657	2.98173	2.73068	2.21524	2.56724	2.43065	3.24446	2.93613	2.33335	1.44667	1.24006	1.54963	5.35982	2.55757	2.53184	1.93331	2.88326	1.87846	3.5705	2.10043	2.10865	3.14854	3.51217	2.63056	2.48479	0.494737	4.15361	8.33843	4.71102	3.4479	3.62266	4.24897	7.70319	3.69231	8.19222	2.64605	5.43202	4.81514	7.74818	6.09812
IGHV3-30	7.44191e-05	0.000447612	1	1	11.4669	6.56959	8.75113	11.4669	12.3851	8.45873	7.4699	12.023	7.4197	5.37624	11.1558	9.94874	5.85951	8.6689	4.04573	13.1755	10.1377	13.2534	5.12087	9.94706	7.70649	4.50072	6.8583	11.6256	7.95837	7.35939	4.24637	6.48403	10.664	10.2456	14.1858	13.3884	12.365	10.5997	9.25723	13.6029	11.1708	12.6118	15.0521	13.096	7.76519	14.5017	10.4529	12.105	12.5604
IGHV3-49	0.000101375	0.00057905	1	1	8.15992	6.56117	5.44597	8.15992	9.25543	6.09868	3.22591	7.57683	5.52217	0.985182	5.46862	7.32976	2.66842	6.0436	4.90353	7.67213	8.43361	11.0051	2.61153	12.7835	5.01381	0	3.80965	6.44336	2.39692	5.20963	1.61906	3.63305	6.99964	5.73115	4.60096	10.0979	8.52255	4.40268	8.60453	8.2473	9.23796	11.1585	10.8554	10.3784	3.30754	12.0037	6.90244	6.04397	9.9578
IGKV2D-40	0.000279642	0.00133008	1	1	5.53067	6.55773	2.81747	5.53067	5.33461	2.51414	0	5.39619	0	0	6.06417	3.19253	0	5.21525	0	7.07994	5.41949	6.54203	1.19721	3.7789	1.55519	0	0	4.89141	0	3.5577	0	0.127027	3.99171	1.70216	8.51213	8.04484	6.23339	5.95165	0	5.53113	5.47326	3.32305	7.46972	10.9905	0	7.21371	1.06237	4.95162	5.73541
IGKV4-1	0.000151278	0.000801312	1	1	11.7213	6.49781	9.02136	11.7213	13.5217	8.44059	7.00978	9.82463	7.98301	6.22178	11.5827	10.8735	6.54888	9.85238	6.88738	12.3954	9.49556	13.2526	6.00845	12.0061	8.60104	4.41201	8.64634	12.8168	6.63168	7.71567	4.62886	7.01838	9.99882	8.1833	13.0192	13.1036	12.5197	11.3956	8.58828	14.7526	12.1365	11.9614	14.0097	13.9892	6.02929	15.593	12.6386	11.5981	13.6144
IGLV5-45	0.000948668	0.00363359	1	1	7.15442	6.48758	4.45674	7.15442	9.79393	2.77709	2.22619	3.85818	0	0	5.74872	5.95782	3.00969	6.10419	0	11.7292	7.40992	9.63796	0	7.37774	0.556076	2.47959	7.01112	8.01999	1.81221	4.07221	0	4.12478	7.94841	5.43838	3.23856	8.72159	8.636	3.72468	0	9.74817	8.63719	6.07288	11.4387	8.7824	0	11.9708	4.64618	6.65317	9.8741
IGKV5-2	0.000146344	0.000779281	1	1	5.21604	6.47932	2.52019	5.21604	6.2337	0	0	3.0807	0	0	4.90922	0	1.42538	5.10423	0	5.99409	8.10225	8.18681	2.61153	7.51657	0.556076	0	0	4.90736	0	0	0	2.12523	2.5738	2.70176	2.01654	7.95136	4.32627	8.28521	3.31411	5.42345	5.88829	7.69551	9.57743	5.75454	1.13854	8.25164	0	4.68495	2.86163
WFDC2	5.17593e-05	0.000332846	1	1	10.1518	6.45988	7.46026	10.1518	11.1991	7.36142	11.5035	10.2641	2.59963	3.30605	11.625	12.1563	6.47464	3.79313	3.87127	6.61987	5.28159	10.3594	6.16647	6.94465	7.02396	6.91208	10.1548	5.54431	10.7291	4.72484	9.21672	7.98095	4.15871	7.91185	7.54359	9.61975	9.41892	10.794	9.82396	10.468	10.151	10.5164	8.60147	9.19492	11.9783	5.36733	9.4382	8.20246	7.85686
IGHV4-4	0.000923465	0.00356147	1	1	7.05375	6.42221	4.37068	7.05375	6.01679	3.31469	3.13411	9.19137	0	1.87987	3.20746	7.86185	0	5.39535	0	9.90788	5.84199	9.95532	0	10.608	6.27707	0	0	6.47266	0	3.84285	0	5.17607	5.83869	6.51097	7.5754	9.06372	7.81811	4.36893	5.70228	9.50288	8.09154	7.26492	10.3121	8.96375	0	9.4645	2.9925	1.19805	8.47055
RIBC2	8.15849e-21	1.026e-17	1	1	7.62295	6.41664	4.94113	7.62295	5.18096	4.1571	4.74478	6.11635	4.49382	5.05879	4.75263	4.04704	6.82454	6.46403	4.03422	4.65933	4.83113	6.90675	3.58981	6.30828	3.17369	4.29826	3.10467	4.84443	5.25622	6.13863	4.51989	4.97382	5.10299	5.82614	4.00215	8.19332	8.37335	7.95251	7.92955	7.69978	7.4649	8.25041	5.92249	7.42782	7.13661	7.4074	8.24057	7.29169	7.10573
TDRD5	1.89382e-07	3.3822e-06	1	1	4.55743	6.34687	1.89138	4.55743	3.0275	6.73091	3.78348	0	0	5.81421	0	0	0	0	5.94946	0	0	4.7926	0.948197	0	0.200677	0	0	4.56979	0	5.71371	1.02924	5.60559	2.62499	0.276963	0	5.19236	5.56517	4.53847	0	4.41518	6.70832	6.53135	5.33943	4.88931	5.37342	0.250483	3.43193	3.4232	2.05251
TRIM74	9.97571e-12	9.14344e-10	1	1	4.6869	6.33372	2.02384	4.6869	3.53687	3.27688	1.42756	3.40264	0.731275	0	1.7688	3.25009	0	5.11493	2.20912	0.497632	2.28221	4.76507	1.64608	0.129922	0	0	0	0	1.55433	3.33243	4.38914	4.31735	4.34376	2.66761	0	4.00959	5.33759	5.69491	5.13291	4.7219	3.94399	4.2579	3.79437	5.64949	3.90881	4.43581	4.5661	3.00956	4.3765
IGLV7-46	0.000101475	0.00057918	1	1	7.76718	6.32021	5.1072	7.76718	7.51206	5.25446	2.43193	4.48495	4.88117	3.30605	8.2618	5.97511	3.70408	6.18362	2.81635	10.2311	6.16363	10.9574	4.78112	4.28207	5.54485	0.159542	4.1184	7.1194	5.39649	6.20104	0	4.74179	6.65766	1.22185	5.50652	9.89995	7.33679	5.94269	3.31411	9.40391	8.21953	8.15577	11.003	6.15711	5.13742	10.6397	4.70661	13.2044	9.03017
MFSD4A	6.18391e-08	1.33507e-06	1	1	6.4215	6.28964	3.76852	6.4215	3.33139	4.98141	4.7288	2.51441	1.85391	6.96175	4.70352	4.4375	0.872656	4.02022	3.84823	6.7764	2.48612	4.50391	0.126254	3.80937	4.23835	1.99729	3.13313	6.58629	3.12055	1.75816	4.46724	5.09116	4.31102	5.58973	1.50138	5.98905	8.59455	8.03733	3.00298	4.76559	8.56968	9.87063	5.0068	6.74498	5.33162	7.43103	4.09885	6.65289	4.8677
CYP4F12	8.08216e-05	0.000477744	1	1	6.30714	6.28192	3.65593	6.30714	0.928722	2.60381	7.68274	3.91975	0	1.42915	5.15923	7.13614	3.0574	5.01571	2.83032	3.9897	0	9.14547	1.74313	4.30444	6.40907	1.8237	0.355487	7.27702	6.20762	2.43513	5.97549	5.35295	1.98329	0.0533798	1.89123	5.80427	9.92003	9.60342	4.6981	8.72494	8.43248	4.41093	7.35233	8.88118	3.76862	8.10062	6.41641	7.7812	5.45059
NR3C2	5.49489e-09	1.86765e-07	1	1	4.28223	6.27599	1.63239	4.28223	2.10169	3.14992	2.76656	2.64775	0.187459	4.52551	1.2618	2.24997	0.290418	3.23223	0.528925	2.50481	0.49698	4.21717	1.33721	0.601488	1.37562	0	1.2886	0.2242	0	0	1.0705	0	2.37044	3.78095	1.86433	5.46693	5.63346	5.37541	0	4.58833	4.01725	6.58521	5.76382	4.62869	5.67584	1.25767	2.74389	6.5496	2.84273
CD8B	6.39967e-08	1.37184e-06	1	1	6.94692	6.26488	4.29964	6.94692	6.85436	2.9308	1.65465	5.56214	3.05693	4.89413	4.61033	4.5489	2.93677	0	0.821905	8.84674	3.95857	8.93766	5.58613	6.57824	5.69375	3.82802	4.24035	3.70494	5.63158	2.2735	1.41365	3.13417	4.11169	5.84042	4.43986	6.97482	7.75795	9.47098	6.80045	7.00164	7.12778	6.95016	8.47756	7.44654	2.94749	8.18347	8.48453	8.32664	6.43986
SMPDL3B	8.77404e-14	1.57499e-11	1	1	6.96614	6.23475	4.32581	6.96614	5.85321	3.02219	4.36788	4.73221	3.27573	2.07055	4.94034	4.74404	2.01302	6.49082	5.06728	5.75396	5.13028	7.42081	1.6056	4.53286	5.04073	2.68712	4.89811	3.30549	3.97104	3.23409	4.09379	2.64048	4.02932	6.18801	5.68801	8.23151	7.80768	8.90813	5.86782	7.17376	8.23938	8.43969	6.44282	6.85528	7.60787	7.75138	5.4546	5.62043	6.29425
CBLN2	0.000189206	0.000964631	1	1	3.9979	6.21559	1.362	3.9979	1.14649	0	0.704259	0.0380675	0	0	4.12396	0	0	0	0.680871	0	4.9279	1.33292	1.29568	0	0	0	0	2.34722	2.45696	2.07323	0.157821	6.74003	2.54746	4.73032	1.47093	2.02266	8.67784	5.79133	0	7.16236	0.400554	7.24256	10.2973	7.06577	3.48244	1.73294	2.90671	8.70557	2.23469
BCL2	2.5295e-12	2.85907e-10	1	1	6.57311	6.2104	3.93843	6.57311	5.26056	4.11506	2.82138	4.32328	4.66527	5.75484	3.47744	3.57981	2.66045	5.48291	3.46743	5.20453	3.59718	6.21445	3.09652	3.64016	3.07034	3.50487	4.51524	3.0233	2.28346	2.3604	4.20921	2.72324	2.9295	6.02091	4.33574	8.08733	8.55386	7.95198	3.46089	7.78323	5.70421	8.71391	8.10638	8.95417	7.72387	6.20459	5.44748	6.79945	6.09198
IGHG1	8.75302e-05	0.000509424	1	1	16.6323	6.19474	14.0012	16.6323	17.771	14.4249	11.8362	15.2031	13.9212	10.4854	15.0448	14.6477	10.4668	17.0959	12.5266	16.083	15.5065	18.5922	10.9226	17.6096	12.7224	10.0997	12.832	16.3041	11.2663	13.8975	9.46019	11.7265	15.4162	15.4172	16.7544	18.7093	16.958	16.3713	15.0508	20.1281	16.7813	16.0261	18.5926	17.5715	11.1857	19.1096	15.7331	18.6222	17.8987
IDO1	8.20519e-06	7.65294e-05	1	1	9.61938	6.18145	6.99143	9.61938	11.2833	7.47218	4.53671	6.71609	4.51981	4.03794	7.74538	5.84787	2.69109	6.14352	3.03331	11.8374	6.69323	11.44	8.08644	11.9828	9.61216	6.71299	6.85708	5.93163	10.2061	5.46563	3.78388	4.06079	7.58935	8.20887	6.27315	9.58791	8.54816	7.83013	13.4175	10.0136	10.4276	8.0802	13.7328	10.6715	6.08642	8.49674	13.5985	7.68292	9.54524
IGLV3-27	0.000760564	0.00304933	1	1	6.34726	6.17148	3.72165	6.34726	8.13274	1.1929	2.64109	4.36063	0	0.985182	7.95584	6.9578	1.42538	8.6843	0	9.47733	5.82833	8.40198	0	5.14076	1.55519	0	0	5.10899	3.39667	1.7509	1.72195	2.70999	2.5738	6.59215	3.89054	7.57845	7.76356	0.404535	0	7.28139	6.78443	6.90703	10.92	7.41272	0.139727	8.02797	7.03076	6.60426	6.78186
VCAM1	9.08081e-06	8.31528e-05	1	1	8.71449	6.15839	6.09193	8.71449	7.85923	6.75475	4.82431	7.91022	7.66367	6.45695	4.86703	4.52939	4.06881	5.84656	5.7235	8.95907	5.54845	8.54455	4.7476	6.92058	4.87665	4.44998	5.20474	4.91439	5.25737	6.94523	3.33962	4.28488	6.49775	9.57603	7.9109	9.29589	10.1966	11.6027	6.06212	9.99669	7.74415	13.6442	11.7223	12.8702	7.34962	8.64314	9.69101	11.0112	7.34703
CXCL17	8.04552e-06	7.53285e-05	1	1	10.0806	6.14866	7.46033	10.0806	5.56718	10.3215	9.38386	6.2369	0	5.12863	8.70214	9.70014	5.846	3.43528	7.67084	9.47403	3.9477	12.3638	8.19494	9.97399	8.5281	6.04553	6.94944	11.412	8.99448	8.04091	8.6759	10.2979	9.08455	5.53745	1.91565	8.34472	9.17567	9.04991	6.58211	9.26034	12.287	9.03196	9.45287	7.91347	13.1548	11.2979	11.4292	5.78552	11.8641
CHDH	6.3775e-13	8.44236e-11	1	1	4.87999	6.14454	2.26069	4.87999	2.78072	2.82286	4.73188	2.05332	1.3625	3.37063	2.39498	2.62942	0.541478	1.07426	3.52546	1.40277	1.63346	4.55745	0.828109	0	0.476326	0	0.92328	4.61622	1.56129	2.53186	3.0987	0	3.61514	6.62004	1.88648	4.16479	6.03175	5.25623	2.53123	5.29802	5.05555	5.48477	2.37103	5.00338	4.62617	3.6372	3.72809	4.90031	4.94713
SOX14	0.0008368	0.0033032	1	1	3.08059	6.12825	0.465114	3.08059	0	2.88953	0	0	0	0	0	0	0	0	0	0	0	0.70443	0	0	0	0	0	2.16611	0	0	0	0	0	6.798	0	0	6.15358	7.66043	0	9.86205	0	9.36617	4.67203	9.29167	0	0	5.27408	7.19946	0
IGLV3-21	0.000418241	0.00186295	1	1	10.3706	6.12105	7.75678	10.3706	11.3814	6.32897	6.26149	11.2535	1.83047	5.46019	10.8142	10.4393	4.56459	7.4596	5.46272	6.86056	10.3932	14.0084	6.10012	11.3495	7.0772	5.21987	3.23559	9.09915	6.49905	9.1414	2.5244	6.76827	11.5908	10.8707	7.43837	12.068	10.1253	7.48605	8.07882	13.9537	10.7046	11.014	12.2788	11.3937	6.35312	14.538	9.40356	8.52407	11.2723
RAD9B	5.15387e-21	7.07064e-18	1	1	4.30679	6.12063	1.69311	4.30679	2.80233	2.10621	0.505691	2.12317	1.60914	2.8642	1.51662	0	1.77756	0.971443	1.72533	2.37672	2.36731	3.5683	1.19852	1.94603	1.69461	1.99793	0.450333	0.378536	1.15246	1.0352	2.16913	0.734822	2.99017	1.3801	2.272	4.1522	6.01753	5.17933	4.44064	2.27907	4.10926	5.40393	3.22262	3.9998	4.26618	4.87417	4.76974	4.74482	4.47581
ADH7	4.00849e-05	0.000269615	1	1	9.1955	6.11723	6.58262	9.1955	2.22618	7.8248	9.25985	10.0423	0	5.76281	8.12027	9.5302	0	9.28156	7.85589	8.54225	3.63034	8.72337	5.23211	5.80519	8.27466	2.52534	5.339	8.34152	9.43699	1.08558	10.5913	11.087	9.84183	2.17094	7.19937	7.26991	9.43266	9.82514	8.14989	7.69884	8.32709	11.124	6.81223	10.095	9.77095	10.371	7.80439	9.108	9.34422
COL4A4	2.363e-07	4.05227e-06	1	1	3.97263	6.11316	1.36071	3.97263	2.61758	0.481012	1.18841	1.54799	0	3.86035	0.610145	1.87053	1.64738	0.440921	3.49143	1.77518	2.46093	3.86948	0.30306	0.974225	0.198832	0	1.45824	0.93581	0	0	1.62153	0	0	4.49196	0.8943	5.27005	7.5704	7.65192	0	5.97404	3.73418	7.83757	5.44534	2.86339	5.27127	5.80419	2.56195	7.85388	3.22815
IGKV3D-15	0.000558467	0.0023614	1	1	6.32992	6.08764	3.72404	6.32992	9.70246	1.24944	0	3.20122	0	0	7.19681	5.61076	0	4.45861	3.16677	6.75536	4.98819	8.63145	1.92793	5.9319	0	0	4.79214	5.44687	3.66567	4.00125	0	0	7.73445	2.92203	9.16574	8.66025	5.57159	5.01145	2.66394	7.62699	6.26339	8.64798	11.1681	4.77961	0	9.69454	4.28158	5.4611	7.33164
SV2B	1.48246e-06	1.9056e-05	1	1	3.8494	6.08022	1.24528	3.8494	1.91571	0.99966	1.03109	2.41849	3.05751	2.78824	0.898238	0	0	0.510742	0	3.01892	0.418063	3.65471	0	2.77842	3.30693	0	0.547834	0	0	0.390346	0	0.544343	0	3.72641	1.61689	7.13838	7.28229	6.59805	0	0.692115	2.13663	5.19399	4.70064	5.36971	2.26029	0.597515	4.06508	7.58235	1.53888
NKX2-3	4.59942e-05	0.000302439	1	1	4.4691	6.07944	1.86517	4.4691	1.52565	2.71656	3.77358	2.3098	0	0	2.67432	4.01418	0	0	3.23041	0	0	6.96924	0	0	2.82292	0	0.250974	1.66852	1.81916	0	3.22867	2.44861	2.89703	8.00987	0	6.19723	7.68962	8.27909	0	4.18433	2.70434	8.08888	4.43897	0	0	7.30277	2.79351	7.05808	3.01506
STATH	0.000818934	0.00324371	1	1	5.2621	6.07081	2.66021	5.2621	0	2.84985	8.17111	4.84329	0	1.81641	6.89931	9.83525	0	0	0	0.647708	0	6.44277	0	0	12.0386	0	8.31093	1.5146	0	0	0.187326	4.23595	1.2769	2.75567	0	4.13581	4.94261	4.12971	0.243046	2.06509	6.13344	2.85509	3.74004	1.32716	2.76995	2.84361	4.19762	6.39186	6.09201
IGKV1-33	0.000301663	0.00141579	1	1	11.1744	6.03907	8.58007	11.1744	12.2033	11.2911	6.08928	10.5303	7.16964	5.23186	10.6113	10.4592	4.67244	9.11229	6.75382	12.057	9.02494	13.5174	5.63618	11.0006	7.428	5.04236	8.03788	10.0496	7.13737	5.76185	4.30625	7.21189	11.3543	9.12463	10.8471	13.3419	11.4782	10.0385	10.0442	12.6497	10.8564	11.3091	13.0645	11.1616	6.30751	13.0238	9.5128	10.7305	11.8929
CCL19	0.00010586	0.000600804	1	1	9.3336	6.02593	6.74242	9.3336	10.8518	7.17819	5.52043	10.8915	8.33334	7.35321	7.54375	7.98216	3.98189	3.83434	3.92249	10.8964	5.45202	12.9753	4.73282	8.82777	9.87269	4.43951	5.6158	6.41867	3.95428	4.76817	2.4885	4.74181	6.70852	5.21227	7.54762	13.3839	10.5553	10.8324	6.06094	9.49166	12.8384	6.68027	12.0451	9.6143	4.73722	12.0714	7.82151	7.74092	11.2831
CEACAM5	0.00044157	0.00194561	1	1	9.07141	6.02008	6.48162	9.07141	5.67506	9.09167	7.94276	4.84523	0	0	8.66	10.664	1.03393	4.00535	6.26774	9.56146	2.98031	8.20732	4.40675	11.1252	9.75372	4.80921	5.50567	12.1569	9.91121	6.43832	7.91576	9.15472	8.94955	5.50918	0.432869	9.2675	9.28662	7.83464	8.39168	9.60445	7.64772	8.57108	9.67338	3.94839	12.9158	8.9261	9.97832	8.86638	10.0144
PVRIG	1.2942e-09	5.51715e-08	1	1	5.90648	6.00585	3.32011	5.90648	5.70576	2.10852	2.19247	4.73039	3.31015	4.28841	2.5198	3.00823	0	3.96132	0.573095	7.26094	3.74428	8.69655	3.59715	5.57052	3.18032	1.01443	2.59798	1.5731	3.60637	1.59386	2.37931	0	3.63335	4.66687	4.12992	6.49668	7.15363	5.0448	5.35161	6.11195	6.38026	6.74634	7.35577	6.28922	1.00876	8.05114	6.41888	5.42397	6.14724
TMSB4Y	3.20319e-07	5.22024e-06	1	1	4.25709	5.99254	1.67392	4.25709	0	0	3.45265	0	2.47669	1.66241	0	4.72633	0	0	2.5848	3.31757	3.21413	5.00155	0.663541	0.196869	3.14787	2.69668	1.75416	3.79793	0	0	0	2.01565	0.863099	3.62398	0	3.74544	6.25135	5.53475	0	5.1336	0	0.436522	4.90697	6.16625	7.00412	4.63834	0	3.80885	5.31104
CHRNA7	5.50483e-10	2.77837e-08	1	1	4.1126	5.99097	1.52981	4.1126	1.18717	4.91032	2.01898	1.67962	0	1.20111	2.18847	0.909893	0	1.11317	0.235229	2.00883	1.68235	0.11815	2.91672	2.49968	0	1.43438	0.422205	1.48156	0.337663	0.797679	4.15468	1.19793	2.24797	4.56125	0	5.84428	5.54454	4.03025	3.31271	5.8569	1.8149	6.17579	6.16508	5.85022	6.32404	2.2903	4.40612	4.97165	4.67004
SNX31	3.44352e-07	5.55194e-06	1	1	4.64644	5.98705	2.06459	4.64644	1.36583	0	2.5949	2.57276	1.08814	3.89017	3.87117	0.656915	0.405117	2.49604	0.547172	3.96344	0	3.79068	1.96934	0	3.81305	0.808912	0	3.67898	1.42279	0.607419	4.68821	5.10487	1.01247	3.54278	1.85279	5.18371	5.40936	4.35922	0.48385	4.40509	3.34584	7.30058	0	6.82028	5.69924	5.14415	3.49363	5.08914	4.31784
IGHV1-18	0.00041613	0.00185714	1	1	9.89375	5.98144	7.31326	9.89375	12.0897	6.40123	5.2846	9.29816	5.84409	5.23186	8.36166	9.49968	4.43531	9.97205	4.51653	9.51813	8.4289	11.6199	4.85912	12.1615	6.5316	3.15749	4.07265	9.31113	6.64438	6.92007	0.722744	4.58417	10.4997	8.93658	8.55506	11.578	9.83129	9.0572	4.966	12.0043	9.08027	10.2851	12.9627	12.0913	3.13765	12.6436	12.5154	10.2272	10.36
CCL20	1.99681e-05	0.000155249	1	1	9.93792	5.98055	7.35764	9.93792	7.55082	5.98972	5.26872	5.79418	5.2316	2.18338	8.98982	5.73929	7.97603	5.94709	3.94782	5.79442	9.73374	8.78925	5.45621	7.85304	7.03783	10.9953	7.35623	9.0396	7.16822	7.95741	9.4533	11.138	9.23598	8.91883	8.11039	9.18774	9.72111	10.8997	7.05586	14.0887	7.20758	11.6103	12.2645	14.2083	11.0956	6.86718	9.83894	11.0024	7.73716
IGLV10-54	0.000245945	0.0011965	1	1	5.40201	5.94662	2.82994	5.40201	4.41665	2.19232	0	3.97365	2.9375	0	4.24631	0	0.426356	5.10423	0.817466	6.8151	4.07855	8.49454	0	4.83593	5.2548	1.15837	6.22453	6.46802	1.81221	0	0.722744	1.12583	0	1.70216	3.60107	5.81709	4.64817	2.40305	0.50833	8.08636	10.5591	1.64106	8.57342	7.53586	2.45975	9.04578	4.9998	6.58758	7.53774
IGKV6D-21	0.000239292	0.0011698	1	1	5.29855	5.93305	2.72978	5.29855	2.74488	0	4.10026	3.94677	0	0	7.36097	4.12445	0	1.59866	0	6.01793	6.03275	7.98972	0	3.9735	3.35571	0	3.20883	4.0812	0	0	0.722744	4.44523	2.15891	3.60718	4.23429	7.52344	7.95201	2.73064	0	6.20758	6.72867	6.14074	8.53794	7.53639	0	9.51108	3.8864	6.44783	6.06496
RHBDL3	5.32071e-08	1.18375e-06	1	1	4.66378	5.89591	2.10407	4.66378	2.82472	1.86152	3.34763	2.9745	2.59735	1.38036	1.82607	2.68569	0	1.01462	1.81792	1.8098	1.29431	5.66723	0	0.554155	2.63361	0.53396	2.61981	0.774111	2.46137	1.68707	0	2.72005	1.34854	5.56353	4.81191	0.837443	6.34395	5.04011	2.88789	5.67767	6.02388	7.6143	2.4174	5.23407	2.27912	6.66037	5.24997	6.7728	3.09048
FAM81A	4.97062e-17	2.34411e-14	1	1	5.73839	5.88611	3.18108	5.73839	3.50383	3.8765	3.9375	2.81474	2.43956	4.86983	2.34424	2.44992	2.14135	1.45577	2.72701	2.72193	2.58077	5.40759	4.20652	3.54011	2.81375	2.73837	2.16925	3.70245	3.22735	3.44862	3.76414	3.33922	2.69169	5.54105	1.43612	5.28296	7.46829	8.1913	5.63371	5.29349	6.28011	5.23188	5.73854	5.2158	3.55304	6.63751	6.24585	5.95588	5.55673
PNMA3	5.04438e-09	1.74598e-07	1	1	3.36013	5.88585	0.802877	3.36013	0	2.16577	2.03431	0	0	0	0.760007	0	0	0.143131	0	0.956919	0	5.42279	0	1.09746	0	0	0	2.01975	0.0614137	0	2.48567	0	0	4.53046	0	1.16615	5.46415	4.01098	2.0082	5.93286	3.37444	3.67897	6.51281	3.55895	4.20151	2.75073	2.70593	4.29492	1.8715
IGHV3-7	0.000716848	0.00289405	1	1	8.52598	5.8831	5.9694	8.52598	8.08085	4.01973	4.90979	8.54801	3.39421	2.31781	8.80995	8.29499	5.13375	13.4089	1.33303	9.02718	8.53508	11.6685	2.48341	6.70283	6.63156	1.96933	2.90652	6.0608	4.72325	5.78183	0	6.12147	9.07428	4.85255	6.38422	9.77655	11.4554	1.61131	2.38669	9.77982	11.8595	10.9718	11.1938	5.27372	3.78139	12.3857	6.76176	5.38593	7.96843
YPEL1	8.87113e-14	1.57499e-11	1	1	4.9268	5.86735	2.37409	4.9268	2.94031	3.44676	2.92202	2.55204	2.67565	4.51526	1.51	2.16378	1.48302	3.69184	0.710676	3.2634	1.41233	4.80186	2.06424	2.69316	0.316733	1.45008	2.71848	1.89433	1.82845	0.589137	2.07112	2.57827	1.66786	3.278	2.86161	5.95246	6.25202	6.73728	2.39118	6.28211	5.59924	6.72051	4.03626	4.82489	3.78288	5.50844	3.20348	6.28959	3.25363
C3orf70	1.04571e-14	2.50488e-12	1	1	5.08754	5.84433	2.5405	5.08754	3.28085	2.65575	4.49827	3.24229	2.77636	2.92375	3.66752	2.06904	1.24097	2.38142	3.53302	3.59685	2.73845	4.20431	1.86934	0.94775	2.30492	1.3851	2.17209	1.89391	0.964677	3.02937	1.42396	0.526946	2.65013	3.07804	3.5384	3.7534	4.23402	5.14335	5.65137	5.80619	4.5641	5.75008	5.80706	2.99529	6.38044	4.99965	5.07066	3.99735	6.85668
IGHV3-64D	0.0010702	0.00400044	1	1	4.91945	5.8267	2.37677	4.91945	2.34953	2.19232	0	6.57685	5.2167	0	0	0	0.426356	3.5898	0	5.40915	2.5281	8.43293	0	5.13595	2.87658	0	0	6.8787	0	4.65712	0	1.12583	2.89564	0	3.88133	7.95823	0.742745	5.56812	0	8.09507	5.62574	6.17039	10.4024	6.50083	0	9.84265	3.93576	2.16187	5.9107
PARM1	8.39931e-07	1.17911e-05	1	1	7.57316	5.82045	5.03202	7.57316	6.20191	4.67001	3.95063	5.84926	5.46697	5.17659	5.31918	5.49568	3.59833	6.77768	4.3197	5.93694	3.90005	7.10842	4.34217	5.46578	4.05673	3.39517	4.04505	3.98914	4.29385	5.1592	5.20793	5.20751	4.49207	6.78548	5.65326	8.84869	8.2293	9.82465	5.17101	10.5466	5.65218	11.7948	7.52989	10.8316	5.78106	6.079	7.26375	9.867	5.76961
IGKV3OR2-268	2.20395e-05	0.000167046	1	1	5.26668	5.80991	2.72816	5.26668	6.84658	0.291502	0.69887	4.86349	0.981127	1.08271	3.84884	4.3776	0	4.50306	1.82391	5.96052	1.80452	8.21686	0.627152	4.56815	0	0	0.939562	4.87675	1.06368	0	0	2.76193	6.24977	2.18392	5.08979	6.88191	5.03772	1.4321	4.32935	6.82713	6.59166	5.37851	7.40589	4.75819	0	8.43919	6.53342	5.68239	5.91244
IGHV1-58	0.00244763	0.00793496	1	1	5.6225	5.79397	3.08795	5.6225	9.65539	6.79169	0	2.27358	0	0	7.53159	6.2279	0	0	0	8.53425	2.17208	7.90901	0.612814	8.63712	5.50855	0	2.22506	5.04486	0	0	0	0	4.38084	2.4388	3.43117	6.56804	5.20068	0.404535	0	6.90454	5.84764	9.57096	9.24039	9.22617	0.139727	12.881	0	9.3973	7.08736
IGLV3-19	0.000426885	0.00189474	1	1	10.3787	5.78872	7.84542	10.3787	9.83478	9.50009	5.81064	7.93839	5.0247	4.89084	8.62122	9.20571	5.06834	10.933	4.40107	10.722	10.3464	14.398	4.93311	12.051	7.92063	2.74255	9.11932	10.591	5.98143	6.47808	4.18073	6.03156	8.60127	8.38319	8.11744	12.249	9.7801	10.8527	8.76859	12.019	9.92533	12.8325	13.0026	13.967	4.52978	12.5903	11.0046	8.84077	11.1017
IGKV1-6	0.000469271	0.00204953	1	1	8.52077	5.78548	5.98833	8.52077	13.1526	5.87409	4.17064	7.37203	1.0759	3.59761	8.58775	7.98469	4.07533	8.28711	4.52207	9.84954	9.98442	11.5743	2.9816	7.03527	5.53209	0	2.53762	9.9089	4.46235	3.47064	0	5.9034	7.12996	5.33485	7.28019	11.2645	8.31635	7.85633	5.70228	10.2596	9.12231	8.14294	10.0655	9.4172	2.77	12.2688	5.72944	8.24174	8.04443
IGKV3-15	0.000225535	0.00111227	1	1	11.8208	5.77453	9.29113	11.8208	12.2032	8.09409	6.61247	10.5411	8.25864	6.56584	11.4022	10.5737	4.5504	11.1605	8.73893	14.0601	10.9677	12.8587	6.36762	13.6775	8.54582	4.01335	8.09527	12.2917	8.09826	8.20327	5.30064	8.1957	11.5448	8.4417	11.4974	13.452	11.7971	11.2131	9.20863	12.0643	12.0666	13.2607	14.1266	11.9521	7.23498	15.4494	10.995	14.009	13.3729
IGHV5-51	0.00030973	0.00144889	1	1	10.3993	5.77211	7.87019	10.3993	11.2109	8.52701	6.10014	8.33488	5.32954	5.44335	9.4161	9.69687	9.07905	8.45466	4.81607	10.2749	10.6911	12.3659	5.25502	10.199	7.01375	6.08797	7.59593	9.19641	5.20385	5.27375	3.72135	5.58411	9.42295	10.4122	7.78849	11.9439	10.9111	7.78627	10.4262	12.729	11.3188	11.4855	12.9824	10.3398	5.13742	13.8988	9.26839	12.886	11.4996
TRMT9B	9.73207e-12	9.01023e-10	1	1	3.54174	5.75132	1.01784	3.54174	0.405482	0.680649	2.45682	2.19754	0.688054	4.02785	0	0.958027	0	0	0	0.91349	1.27727	2.83347	0	1.08897	1.99854	0	0	0	2.65743	0	0	0	1.12511	2.67149	1.50156	2.21238	5.07112	4.37819	4.78117	5.09106	2.0072	4.8474	2.92694	2.38223	4.7895	4.62299	1.51873	2.21956	3.39722
IGKV1-8	0.00043899	0.00193878	1	1	9.69142	5.73826	7.17081	9.69142	11.5687	7.61939	6.42828	7.24656	7.85162	1.95939	9.82803	8.11743	5.67841	10.1306	7.31941	11.5534	8.14381	12.0198	4.93608	9.60637	6.83293	4.74855	3.56001	9.46524	4.60057	5.65915	1.72983	5.2313	7.16242	5.55706	9.0575	11.4512	10.3358	11.6175	4.13494	11.9632	9.66018	11.712	11.6685	11.2456	4.6455	13.1382	6.0332	11.0354	10.666
IGLV2-14	0.000427921	0.00189822	1	1	11.7254	5.73	9.20689	11.7254	13.2255	8.83196	6.73831	11.1551	7.51354	5.67433	11.6059	9.11815	9.55449	10.7429	6.94033	10.3261	9.57658	14.3528	6.48322	10.6004	8.73565	5.69547	7.15809	12.2207	7.4497	9.84798	5.34532	7.64428	9.221	11.4469	11.3812	14.7451	11.5086	9.71929	10.9779	12.6004	12.4396	12.5836	14.8692	13.7196	7.60741	14.6323	11.6094	13.0367	13.0523
IGLV1-47	0.000296117	0.00139299	1	1	10.3333	5.71946	7.81745	10.3333	13.6008	7.04701	6.1808	8.33774	5.12942	3.63254	10.5229	9.30056	5.64672	6.77266	4.31564	9.86878	10.9775	13.2856	4.93383	12.0134	7.45783	3.7046	6.03498	9.60669	4.99662	8.12925	5.17343	5.6725	10.763	8.33586	9.63048	12.9004	11.2264	9.94336	7.81347	13.1964	10.2479	10.2091	12.3638	13.4704	7.51787	12.2673	8.29116	11.2137	11.7258
TNFRSF13B	2.49388e-06	2.91519e-05	1	1	4.42496	5.69413	1.91548	4.42496	4.78286	1.89978	1.63821	3.5472	2.39049	0	2.3994	1.14852	0.529749	0	0	3.89104	0.787231	8.93367	1.67132	3.84818	2.33873	0	0.802101	3.40384	0.494788	0.341994	0	0	2.34257	1.90342	2.623	6.76639	6.15497	1.03426	2.86948	6.1009	6.0406	3.91176	6.74002	4.19571	0	6.80605	3.10455	2.69427	5.4484
IGHV1-3	0.0104729	0.0266295	1	1	5.97589	5.66299	3.47433	5.97589	10.3897	6.08806	0	5.82859	0	2.66684	0	4.92699	0	7.92865	0	6.61153	3.99031	7.13003	2.73251	5.59341	3.67883	0	7.03856	6.40734	0	5.37487	1.72195	3.97279	0	1.72599	0	5.2828	9.90569	6.77814	8.40977	11.325	8.71759	5.78063	12.9784	9.80006	0	13.2281	0	0	10.4041
IGHV5-10-1	0.00468684	0.0136728	1	1	5.83938	5.66099	3.33832	5.83938	0	4.28189	4.44815	7.03846	4.10723	0.985182	0.662864	0	3.88401	5.16081	0	8.35732	1.77159	10.15	0	10.0182	2.55474	0	0	8.22914	0	7.94981	0	3.12493	6.29285	1.1176	0	8.95499	2.34577	3.98768	6.58247	8.52654	6.12503	6.79587	9.58648	7.89221	5.30734	10.5868	5.31769	4.27078	9.13514
ADARB2	3.21818e-07	5.23901e-06	1	1	3.99337	5.64713	1.49585	3.99337	1.71849	1.18862	1.90518	1.01141	0	4.27307	2.07462	2.24751	0	0	0	3.35564	1.06343	4.12433	3.42066	0	2.40963	0.382127	0.0777201	0.240554	0	1.32053	1.86117	0.525473	0.273397	5.56708	1.3474	3.03304	6.72516	5.88117	1.21211	5.68995	0.0509278	6.35662	4.14316	4.85933	4.99997	5.17703	4.08845	6.67979	2.42808
IGHV3-72	0.000195787	0.000991814	1	1	6.59106	5.63689	4.09616	6.59106	8.20502	2.77709	3.81078	5.41551	5.74456	1.98452	7.61728	4.80209	1.35793	4.87542	2.40144	7.92738	6.83743	10.0984	0.612814	4.2184	4.1394	0	3.71013	4.30137	0	0.751682	2.95112	4.38077	5.03287	3.5865	3.05651	9.57846	6.38507	3.72468	0.50833	5.72015	7.71619	5.34792	8.4564	7.21066	0.139727	8.42633	5.44338	8.79276	7.84802
SP9	5.84481e-08	1.27279e-06	1	1	4.01944	5.63284	1.52558	4.01944	0.149274	3.39901	4.38953	2.61473	0	0	1.87304	2.03332	0.862883	2.75912	1.77657	0	2.5238	2.61614	0.395185	0	0	0	3.36363	0	0	0.557338	4.03735	1.63743	3.57666	1.03713	1.58859	2.43288	4.22582	6.19849	1.21016	3.92714	4.97455	4.75959	4.3628	6.2806	1.48545	4.09077	4.74197	6.6847	4.91568
IGKV1-17	0.000274164	0.00130799	1	1	9.46241	5.63258	6.96861	9.46241	11.7829	5.91481	6.1808	9.2373	8.08223	4.86561	9.06827	7.09781	3.84143	7.37667	4.05339	10.2688	7.94755	12.1859	5.21168	10.2777	6.50152	1.76204	5.51232	9.37974	4.0896	4.77348	0.873146	6.92658	7.61722	8.10429	9.21978	12.2048	10.2058	7.55059	5.4297	9.69983	9.61783	10.3784	11.1104	9.81929	6.44844	13.1259	8.48145	10.8893	10.8146
IGKV1D-16	0.000258235	0.00124466	1	1	6.40425	5.60866	3.91659	6.40425	5.59957	2.10309	2.25475	6.54752	2.76536	1.98452	7.92716	6.86152	0	8.35069	2.52572	5.85856	6.37884	8.57144	0.922822	5.69936	3.76394	0	1.66468	6.22722	0	3.00141	2.13859	2.86915	0	6.45413	5.27799	8.11878	8.16544	10.702	1.88571	8.75371	5.35761	5.31101	8.68218	6.16934	0	9.32374	3.17021	8.30478	7.47271
ENPP5	4.26258e-08	1.00807e-06	1	1	5.34093	5.58011	2.86064	5.34093	3.26698	7.40182	4.31153	2.31784	2.2069	2.63487	3.5704	3.33589	4.30039	4.74354	1.17909	1.17717	2.31867	4.33286	0.978412	2.13226	0	0	2.4596	3.60588	2.70345	2.65648	5.95875	3.02084	0.540862	4.86807	1.21461	6.22805	5.86352	5.64003	5.51967	6.15343	6.45812	7.37846	6.08192	4.67575	7.33575	2.51929	5.78084	5.82082	5.82541
BCL2L14	9.17731e-09	2.79223e-07	1	1	5.36635	5.56375	2.8903	5.36635	5.28663	2.43334	2.75774	3.87091	2.02853	0.288351	2.22359	1.43294	0	2.1362	0	5.77435	2.98007	6.02024	0	6.80265	3.92359	4.31342	2.5516	3.15398	3.71665	2.16205	3.65215	0	2.88253	4.53357	3.11291	5.55997	5.7761	2.74765	6.94899	6.68647	4.73031	7.18662	8.03328	7.62861	3.98978	3.76909	6.96038	5.33971	4.93952
IGHV3-23	0.000211541	0.00105533	1	1	11.3383	5.55826	8.86363	11.3383	11.0284	7.9372	7.2699	9.67816	8.73158	4.15393	10.6662	10.2881	8.56424	10.0363	5.27548	12.038	10.5623	14.0604	5.07061	11.5436	8.59869	5.28654	9.52267	10.5242	6.33506	9.20134	3.97794	5.84109	9.69668	11.7647	11.6646	12.459	12.3869	10.3049	12.9543	14.5516	10.4786	11.6377	14.6134	12.5093	5.45934	14.9054	10.0437	12.5843	12.5452
IGHV3-66	0.000240424	0.00117457	1	1	6.42191	5.55708	3.94758	6.42191	8.26186	2.51414	1.36416	8.18354	4.03997	1.98452	7.27269	6.47145	0.41423	1.61819	0.817466	7.618	4.89679	9.16695	0	0.874129	4.50488	0	0	7.44508	0	6.06159	1.68411	3.3983	5.94426	6.0042	6.0442	9.06075	6.26258	4.9155	3.50672	7.94266	5.98889	7.82063	10.3271	5.47701	2.13794	10.9248	5.19047	9.98121	8.20636
IGKC	0.000150442	0.000797442	1	1	17.456	5.55134	14.9831	17.456	18.4677	15.0534	12.9489	16.9338	13.8264	10.8976	17.1901	16.3038	12.7528	16.9436	13.2775	18.6782	16.2109	19.8619	11.6613	18.0934	14.5458	10.229	13.219	17.1104	12.5217	13.9822	10.4252	14.1373	16.2902	15.443	17.5396	19.1096	17.3203	17.1454	15.5925	19.9727	17.8496	17.8199	18.8174	18.1701	12.428	20.0333	17.3432	18.7435	18.6133
IGHV3-74	0.000215357	0.00106941	1	1	8.69317	5.53963	6.22338	8.69317	9.25794	4.53655	4.8519	8.14989	6.02684	2.89115	9.24903	7.80558	5.35285	8.29551	2.15911	11.2017	7.74496	11.008	2.34938	8.10679	5.94045	1.51994	6.39894	9.62738	3.77008	4.34864	2.57517	4.93392	8.9556	5.52313	5.45072	10.6058	10.2743	5.8041	6.62334	11.1831	9.91609	8.83841	11.2968	8.65228	3.90539	13.6123	7.87122	8.38168	10.0397
MZB1	8.87916e-06	8.15553e-05	1	1	9.75501	5.5377	7.28572	9.75501	10.5085	6.05427	5.48858	8.87949	6.24971	2.12496	9.18595	8.31718	6.01271	8.20473	4.7305	10.2765	8.41533	12.7088	4.56547	10.0481	6.7377	4.19622	5.54215	9.06554	5.60577	6.35067	3.60291	6.60873	9.83175	8.26539	9.13697	11.6277	9.97723	8.66622	8.1518	12.6434	9.8136	10.0968	11.2022	9.76174	4.82632	11.8204	9.27362	10.4723	11.0553
ASRGL1	6.98894e-12	6.80452e-10	1	1	7.1745	5.50787	4.713	7.1745	5.02835	5.81142	6.35626	5.33885	3.97842	6.61605	3.96949	4.18688	2.70514	4.19237	3.55053	4.93776	4.16077	6.97425	4.26261	4.13759	5.15572	3.25212	4.02622	6.70432	1.61644	3.16648	7.70572	3.94829	4.03158	6.4985	4.93894	7.96199	8.40003	7.14275	5.23399	5.90052	6.42094	5.49504	7.70674	7.11812	6.13501	7.59039	7.16649	6.40096	7.70811
IGKV1-5	0.00075944	0.00304563	1	1	11.6302	5.49923	9.17095	11.6302	13.1198	9.49918	8.92048	11.0252	7.18048	4.28541	10.7761	10.4796	6.44672	14.1568	7.34298	11.5336	10.9461	13.3233	5.91724	13.9952	8.29975	4.81977	8.18214	11.3498	7.00135	5.66186	5.39933	7.02676	10.0737	10.0799	10.7732	13.042	11.5239	11.8282	8.93257	14.5457	11.1891	13.1653	13.9983	11.688	5.73867	14.3983	10.9403	12.3994	12.3965
IGHV4-39	0.0013728	0.0048976	1	1	10.0331	5.46802	7.58212	10.0331	11.8803	6.85227	5.68512	12.5595	6.74453	4.44341	10.1995	8.92044	1.42458	11.3425	5.08434	11.4688	8.44698	13.2013	3.9332	12.6478	5.51921	5.32718	7.32885	10.2006	0.812955	8.53575	4.395	5.29462	8.15728	6.14212	8.16923	11.2826	10.1321	6.44085	9.25472	13.1082	10.7107	12.038	12.735	12.0605	4.99541	14.0902	7.48415	10.8842	10.0394
KATNAL2	1.25526e-13	2.15263e-11	1	1	5.59926	5.45902	3.15062	5.59926	3.67207	2.82691	4.71114	3.55887	4.95996	4.31313	3.22192	3.40509	2.65766	2.21542	0.623133	2.90336	4.5237	5.82983	2.32933	0.694206	1.38164	1.29195	0.632411	4.05458	1.95081	3.54614	5.23932	2.86853	2.61908	5.46819	3.56844	5.37917	5.8063	5.81222	4.79256	4.75689	5.04212	6.19023	5.3668	5.42399	6.31758	5.96385	5.85107	6.16999	7.04549
PCP2	1.91687e-09	7.81825e-08	1	1	4.78438	5.41855	2.34647	4.78438	0.430366	3.41509	4.47551	3.58534	0	0.985182	3.49534	3.08648	3.41523	2.61604	3.32153	0	1.2108	6.81723	0	2.25432	2.21876	3.26051	0.925484	2.14368	0	1.66225	4.97551	3.93513	2.06763	0.0693418	2.98801	2.45194	5.50379	4.06324	0.396229	4.34568	5.37626	3.64043	5.55226	4.02215	3.42126	4.07513	5.72476	4.48139	5.41894
IGLV1-51	0.00116769	0.00429039	1	1	10.7111	5.39274	8.2801	10.7111	12.7237	7.36849	7.08115	10.0659	11.9921	3.77274	10.4953	9.67632	6.64592	8.55232	4.23431	12.324	10.2266	13.0571	5.29149	9.7345	7.98342	3.32738	7.08915	11.3489	7.46855	3.59633	4.3206	6.57256	11.5072	7.34243	9.76397	12.6933	11.8322	9.18244	8.15237	13.6456	11.6508	11.7474	13.775	11.4961	6.06978	15.586	9.8425	11.3849	10.2841
IGKV3-11	0.00040889	0.00183157	1	1	13.7886	5.3896	11.3584	13.7886	14.8387	10.9266	9.37453	14.4569	10.2252	7.65576	13.5126	12.2559	8.17387	13.6564	9.52079	14.9925	12.5123	15.8317	8.05011	15.0199	10.9176	5.38218	9.86717	13.9362	9.26724	8.57546	6.73407	9.97	13.2307	11.1635	16.6288	15.1606	14.3634	13.2942	10.8357	16.3518	14.086	14.6413	16.0913	14.6573	8.42729	16.8103	13.9967	15.0118	14.8
ARHGEF26	3.76377e-11	2.91277e-09	1	1	6.43858	5.3747	4.01239	6.43858	3.83935	5.98422	5.85089	4.78779	2.6676	4.34619	4.64895	6.01708	0.941422	6.67751	5.18575	4.28436	3.9451	5.73814	1.78394	0	3.19694	0.878445	2.1094	5.91888	3.51361	1.54023	6.16341	5.37996	3.48018	6.82559	2.62969	5.97044	6.40468	5.5802	4.91684	6.06598	6.23745	8.54426	6.80492	5.27232	5.62055	6.25127	6.3957	7.6491	6.98316
TRIM73	2.19638e-15	6.76439e-13	1	1	6.18779	5.37009	3.76284	6.18779	3.95228	3.92376	4.84191	4.04622	3.716	5.80057	2.59223	3.14786	1.73462	5.7859	3.09554	1.94621	2.57357	6.60836	3.3512	2.94238	2.05128	3.33699	2.77276	3.82321	3.94564	3.62903	5.99286	5.8246	4.28586	4.28107	1.59487	6.34104	6.85533	7.02638	6.16768	5.4572	5.67924	6.19274	5.92033	6.19633	5.4066	6.18532	6.12169	5.13311	6.43162
IGHV2-26	0.00133471	0.00478891	1	1	7.12819	5.3635	4.70502	7.12819	12.7164	4.99919	0.642351	7.78875	6.3295	3.30605	8.16106	7.2966	2.42489	4.54787	0	4.67222	8.14879	9.31234	0	10.5379	5.87627	0	1.48847	8.62427	0	3.07236	0	1.12583	5.21728	5.50877	5.23835	9.05173	8.90106	3.5727	6.23444	9.73627	6.27294	6.99744	9.8587	8.02129	2.45975	11.9432	7.04603	9.02771	7.41148
FAM184A	7.95964e-10	3.66216e-08	1	1	4.32425	5.33557	1.9086	4.32425	3.00158	4.10243	3.82018	1.45575	1.92393	1.44312	1.94004	2.29811	0	1.48122	0	1.84698	1.51268	5.31391	1.59289	2.39563	0	2.06985	1.23139	0.912672	1.51562	2.43235	0	2.73366	1.46497	4.09365	0.949698	6.93637	3.48824	1.13042	3.22028	6.42648	5.94225	3.43175	4.38614	3.23333	4.56832	1.89961	4.26292	2.18051	3.56363
ADAM28	3.95004e-09	1.43293e-07	1	1	7.2684	5.3134	4.85877	7.2684	5.61632	6.78054	4.3655	5.81227	6.53404	4.33627	6.07644	4.55187	2.05005	4.53819	0.583113	6.94463	3.69245	7.59297	3.71589	4.99525	4.77078	5.19679	4.47567	4.18796	5.14415	2.26926	4.87895	6.04088	3.66902	8.03994	4.32745	7.41093	8.81863	8.63649	5.12936	6.97626	7.95535	7.11293	9.36899	8.13535	5.48452	7.94977	7.40259	7.43249	7.02715
CTSE	3.17148e-05	0.000223544	1	1	3.03088	5.30525	0.623455	3.03088	0	0	2.43842	0	0	0	0.0651752	0	0	0	0	0.944072	1.24128	5.28544	3.03019	1.87345	0	0.392042	0	0.748882	0	0	0	0	0	0.814334	0	5.57524	5.2869	7.26536	1.59705	5.91429	1.7888	7.90938	2.73547	2.87691	1.05174	4.88837	4.21313	4.76616	0.490091
IGLV1-36	0.000897446	0.00348206	1	1	6.49111	5.2852	4.08915	6.49111	5.3559	1.89289	7.50784	7.31121	1.93784	0	7.23896	6.74637	0	3.08588	0.817466	4.74031	7.46577	9.40813	4.07069	5.27764	3.55452	0	6.44176	5.67837	0.841495	2.34519	3.17299	4.58417	8.7963	0.118805	2.01654	9.0097	6.10614	2.40305	0.522667	10.7403	7.74866	6.90158	9.59016	6.00776	2.13794	10.3536	2.06174	6.49367	5.99858
BRME1	1.0022e-15	3.36093e-13	1	1	7.86578	5.2775	5.46592	7.86578	4.35787	5.32368	6.36002	6.51884	3.23294	5.41997	5.3913	5.60149	4.86941	5.47269	4.813	5.35335	4.5606	8.56755	6.76318	5.95805	8.1336	5.19499	2.90354	3.76064	6.00225	6.08889	5.25717	7.00492	5.83584	3.35346	5.48071	6.29963	8.20074	7.60826	7.42687	7.98407	7.88846	5.96535	8.00014	7.90565	7.22749	7.69593	8.78995	7.328	7.89364
IGKV1-9	0.00114512	0.00422415	1	1	9.96716	5.27573	7.56779	9.96716	12.9901	6.62206	5.18362	8.77727	8.37986	3.2168	10.2957	7.60015	9.6725	9.05522	4.31181	9.98901	9.95423	12.5952	4.072	11.9523	6.94663	5.20166	6.87586	12.0358	4.37962	2.47306	0	6.70238	6.68023	7.20366	11.1636	12.5379	11.8769	9.39963	8.58203	10.3729	10.0855	10.121	12.4379	9.11582	4.79394	12.5657	8.0597	9.95064	11.0754
CCDC177	3.17701e-10	1.73084e-08	1	1	2.92695	5.24487	0.536043	2.92695	1.01804	0.134032	0	0	0	0	0.168249	0	0	3.11797	0	1.51404	0	2.83143	0	0.242704	0.843018	0	0	0	0.767722	0.691298	2.44723	0	0.321521	0	0.375913	1.25066	1.24374	3.06061	3.65283	0	5.26437	2.07563	2.20958	4.65971	2.10476	6.01403	3.81342	2.55622	5.25521
GOLT1A	6.31928e-05	0.000390677	1	1	3.89858	5.23663	1.50995	3.89858	2.7661	0	1.59727	0	0	5.88941	2.4438	0.99641	0	0	0	0	0	4.75866	2.19299	1.2886	0.134022	1.03113	0.0555498	7.24434	0.440796	0.875524	4.55986	1.63226	0	2.86184	0	5.90316	0.920562	7.19256	0.722099	5.2753	0.291172	5.3602	4.7777	3.69794	6.48324	0	4.49454	4.23818	4.95037
IGKV1-16	0.00124126	0.00450395	1	1	9.11533	5.23279	6.72775	9.11533	9.49731	6.44445	3.23311	7.28092	6.75659	1.98452	7.91123	8.59087	3.23204	13.3199	3.94213	11.0538	7.73345	11.1326	4.59123	8.15361	6.16933	3.15749	4.40158	10.447	3.82243	4.79898	1.13378	5.09279	7.93198	8.34906	11.4872	10.9188	11.781	6.36166	1.82337	10.9705	10.0127	9.7669	11.3614	10.519	3.45951	11.8414	6.84372	8.65303	11.1034
ALX3	0.000140831	0.000754719	1	1	3.1008	5.22479	0.715431	3.1008	0	0	3.42293	0	5.79397	1.99234	0	0	0	0	0	0	0	3.84499	0	0	0	0	0	0	0	0	0	0	0	4.2624	0	5.7427	0.493912	0	3.83052	6.64776	0	0	0	5.78248	5.931	0	0	0	3.21079
TRBV6-6	6.30161e-08	1.35467e-06	1	1	3.73891	5.2083	1.3581	3.73891	4.54788	0.194041	0	2.27358	1.93784	0	0	0.871747	0.426356	0.462199	0	4.73111	0.173827	6.23642	0	3.74857	1.55519	0	0.903972	0	0	1.7509	2.30665	0	0	2.117	2.43141	5.10342	4.20075	1.98818	4.20707	4.74541	4.17789	3.22546	6.27543	3.92459	1.7231	5.28207	1.47709	3.16158	4.22398
ZNF620	1.5412e-15	4.94857e-13	1	1	4.75454	5.20548	2.37451	4.75454	2.46806	2.78023	3.42957	1.94709	0.887819	3.13725	1.63624	1.46818	1.45893	4.25226	1.70084	2.49376	2.33956	4.12076	3.36771	2.41708	0	2.09507	2.93311	3.99125	0.309498	1.05879	4.29441	1.71283	1.63204	4.22028	1.95906	4.82887	5.22972	5.25142	4.25219	4.61764	4.58327	5.96883	4.72457	4.49744	3.86496	2.34664	3.82508	3.64847	4.56779
NOXO1	2.42577e-05	0.000179448	1	1	5.20244	5.20105	2.82364	5.20244	2.72701	4.13298	5.16901	1.56576	1.56614	0	1.41769	3.1768	2.81042	3.41031	6.29601	2.26502	0	5.79431	1.25315	4.0949	0	2.09724	0.607566	3.27974	1.82406	3.12059	2.90649	4.0644	2.59335	7.50613	2.55919	3.07905	7.14226	7.36882	0	8.4248	4.1725	9.11368	4.13849	7.47087	2.23329	4.20441	1.97645	7.56455	0.265724
SKAP1	1.00957e-11	9.14344e-10	1	1	7.34653	5.19963	4.96812	7.34653	6.2092	6.7841	3.13373	5.91498	4.24038	3.59486	4.97278	4.52876	2.85531	3.54355	3.17769	7.34652	4.34963	9.47935	5.40103	6.12258	4.40547	4.39361	3.6441	4.77808	4.33563	5.43475	5.88904	3.59662	4.56701	5.48715	5.95321	7.29089	6.71115	5.10074	5.61859	7.57572	7.29275	6.11769	8.50875	8.47268	8.21332	8.41938	7.42177	5.76181	6.78592
TRPV6	2.7998e-06	3.19847e-05	1	1	4.38378	5.19094	2.00778	4.38378	0	2.44828	3.70776	1.23386	0	2.07897	2.69153	5.61122	0	0.408002	0	1.76401	0	6.43826	1.67278	2.13804	0.823811	2.01959	1.01198	1.34276	3.14062	2.2908	6.08535	2.4048	0	4.89764	0	2.68581	7.32059	7.56165	0	2.91339	4.6059	6.51856	4.59451	0	6.35539	5.7048	5.97623	6.70645	2.59355
MECOM	8.95165e-11	6.00397e-09	1	1	7.56296	5.18006	5.18999	7.56296	5.7814	7.01172	4.36549	6.27892	6.57647	7.8036	6.3862	3.40679	3.10328	4.29442	4.14845	5.46786	7.49935	5.90298	3.61013	4.22885	4.45831	4.40048	6.80858	2.30702	4.4028	5.71598	5.5813	5.41135	4.00744	6.16127	5.00922	7.254	9.37672	8.60513	7.26825	6.37254	7.72329	8.31383	7.85851	7.76535	9.51372	6.17897	6.74393	7.87816	8.22606
IGLC3	0.000246624	0.00119865	1	1	14.7323	5.17402	12.361	14.7323	14.9957	12.6195	10.3529	14.5983	11.893	8.64101	14.7781	13.5818	10.1928	12.5389	9.4919	15.3465	13.2957	17.3903	9.07575	15.7999	11.3432	10.4812	9.71163	14.3096	9.95424	11.1551	8.0281	11.0747	14.332	13.6123	15.1533	16.7556	15.0541	12.4353	12.5005	16.9663	14.605	16.2929	16.0958	14.8355	9.82099	17.4852	15.1819	14.5178	16.5565
IGLL5	0.000667819	0.00273563	1	1	10.9295	5.1703	8.55922	10.9295	11.4509	10.7094	7.07701	10.8137	6.10792	4.64851	10.7638	9.16324	4.5103	11.7276	6.57878	12.3372	9.20945	13.7614	5.60173	9.38064	8.16519	2.85381	7.96307	9.57509	7.21267	10.4954	4.16841	6.46704	10.2047	9.84328	10.3089	13.6385	11.8353	9.88756	8.09866	12.9046	12.0693	12.0492	13.1198	11.5244	6.40708	13.5754	8.63004	11.9844	12.2963
IGKV1-39	0.000559673	0.00236517	1	1	6.22577	5.16518	3.85695	6.22577	7.24967	4.79888	0	4.76947	5.50342	0	5.8495	3.94088	4.51537	7.10258	5.40939	5.68116	5.33144	9.89865	0	8.08502	3.44206	0	0	5.0715	3.49651	0	0	4.36048	5.2362	0	4.39545	7.22862	5.57159	5.67612	7.00028	10.2234	4.63107	7.05437	8.01744	5.32562	0	8.03877	6.64068	7.03831	6.05688
IGKV3-20	0.000517482	0.00222165	1	1	13.1955	5.16183	10.8277	13.1955	15.2561	10.3274	8.61337	12.6298	9.99945	7.31282	12.46	11.9649	6.84733	12.5282	9.01747	13.535	11.641	15.1997	7.36934	15.4512	10.097	6.27969	10.1835	12.2368	8.38588	10.0413	6.22899	9.38117	13.1876	11.125	15.0468	14.9113	13.1999	10.5413	12.2106	15.9354	14.0192	13.5948	15.2724	14.4945	7.63689	16.423	12.2028	14.1679	13.9916
SYNE4	3.1834e-06	3.57446e-05	1	1	5.3692	5.15801	3.00238	5.3692	0.383879	8.7518	2.93323	0.65524	3.70462	6.455	3.31394	4.53494	2.9138	2.53665	6.38733	0.405122	0	5.32495	2.09182	1.09598	1.51013	1.19744	3.53606	6.16337	2.94807	3.32198	3.21002	3.64133	2.4826	1.56507	0	1.28581	3.56933	7.10715	2.66197	3.39365	7.35323	4.03121	3.45935	2.57963	7.88101	2.86376	3.23715	3.20001	6.94149
OXER1	9.60056e-11	6.36664e-09	1	1	4.69621	5.13456	2.33597	4.69621	3.16086	3.3411	0.346097	2.7155	4.0112	4.18947	2.6778	0.213811	1.33688	1.25023	0	3.13124	2.38131	6.05773	1.67153	1.6751	0.720711	0.826576	3.55894	1.39722	1.36115	2.67638	2.79878	0.774835	2.03467	5.55512	3.20683	4.82908	4.93834	4.94925	2.20842	5.92762	4.931	3.13511	3.9267	4.68562	3.75366	3.59571	5.15439	3.77975	3.9181
GZMK	6.97595e-07	1.01322e-05	1	1	6.5793	5.10198	4.22824	6.5793	6.74262	5.00376	1.47183	6.10485	5.54325	4.83382	2.77027	3.56966	3.6852	2.22817	1.42853	8.70684	4.66581	9.3486	4.39429	6.1345	4.47108	4.33539	3.41055	3.49496	2.92826	2.75406	0.312185	1.88946	4.0818	5.2304	4.62235	7.02957	7.59246	5.44592	6.51753	6.85196	7.7406	6.98835	8.69964	7.35863	2.08133	8.77846	7.24616	6.45175	7.07705
IGLC2	0.000170401	0.000887344	1	1	15.5534	5.09864	13.2033	15.5534	16.6011	13.959	10.8896	14.9232	11.8677	8.98471	15.6999	14.5741	12.5131	14.4186	9.9913	15.4689	14.7823	18.7543	10.0166	15.047	12.4178	10.0779	10.5558	15.7088	10.4611	12.9379	9.1213	12.3481	15.1984	14.8491	14.3217	17.6707	15.1072	13.7714	14.3338	18.8233	15.8955	15.3999	17.1415	17.1698	10.9938	18.3629	14.968	16.9336	16.256
IGLV8-61	0.00274778	0.00875934	1	1	7.63725	5.09722	5.28754	7.63725	3.93127	5.91971	2.22619	8.2674	4.39671	1.98452	7.56811	5.45534	6.57418	4.04542	2.81635	6.62634	8.30079	11.0789	2.61153	6.7484	5.46124	0	3.9902	8.29272	4.27103	4.65712	4.30625	3.44679	8.31483	5.87132	5.60091	9.66895	3.06342	6.18395	0	10.7528	9.20616	9.05385	9.71311	10.7601	2.94504	14.073	8.09087	3.74644	1.63972
LIPE	6.06706e-18	3.39104e-15	1	1	7.76202	5.08952	5.41449	7.76202	5.26623	5.87171	4.74343	5.12603	3.79597	6.58525	5.91324	6.66686	4.65484	7.29751	3.66513	6.89643	6.01267	8.29476	3.81536	6.47833	4.95099	5.08769	3.54121	5.43873	5.31702	5.94164	6.09968	4.51907	6.22513	4.01064	3.97564	7.14071	8.26071	7.19907	5.77376	6.72268	6.93921	8.24349	7.67079	7.63397	7.48778	7.15972	8.10348	7.44363	8.79807
C8G	4.70093e-05	0.00030804	1	1	5.36867	5.08363	3.02281	5.36867	0	4.09576	3.93316	2.31707	1.91493	4.76974	1.65874	2.63995	3.50233	2.15118	1.81867	2.1436	0	8.04349	2.77025	4.85137	2.94622	3.52036	1.52953	6.24808	2.8852	3.55312	1.48538	3.85488	3.38096	4.96551	0.636337	1.65871	5.59943	8.53319	2.73294	5.04432	4.20474	8.4732	8.79066	7.61649	3.24295	6.81944	6.54383	6.01121	3.25504
FCER2	0.000179579	0.000927026	1	1	3.31195	5.07697	0.967978	3.31195	3.2337	0	2.81651	0.846964	0.82299	0	0	2.93364	0	0	0	0.969807	0	10.6567	0	1.43067	2.03764	0	0.14511	0.241633	0	0	0	0	0	0	0	7.20477	4.15582	0.357461	0.11032	7.42286	6.82766	0.313521	5.7595	5.09674	0.375798	4.74176	0	0	3.80973
TTC6	1.84958e-09	7.58477e-08	1	1	3.20859	5.06575	0.867819	3.20859	1.21959	0.126872	2.86947	0	0	0.521721	0	2.73797	0	3.46952	0.466301	0	0.810672	2.34686	0	0	0.434428	0	0	0.637236	1.63951	0	2.89647	0	0	3.25448	0	3.51981	4.65756	4.15575	0	3.06646	0	5.21709	3.73037	3.39012	3.60877	0.415274	3.60692	2.87807	2.61758
IGHV3-53	0.00048678	0.00211152	1	1	6.74258	5.06173	4.40295	6.74258	10.103	2.59619	1.45775	6.30394	3.99248	2.6395	7.50557	7.11234	0	4.66068	0	3.52945	5.06083	9.30477	1.67507	6.68727	5.56566	0	6.44962	6.14909	4.18405	3.52109	0	0.645166	7.12105	7.3477	5.26741	8.60422	6.52927	5.50374	2.66266	8.19682	7.38051	7.18066	8.83956	5.78151	2.74385	9.18837	5.7023	8.38061	9.79317
CEL	3.7947e-05	0.000257606	1	1	6.89145	5.05409	4.554	6.89145	2.73077	5.5989	7.85728	4.40331	2.73015	10.184	3.20553	4.67791	2.70932	5.79249	7.1706	1.13749	1.7476	6.29623	3.37549	2.75553	4.70123	3.46195	2.2289	10.2289	3.49785	3.36448	8.24864	3.65987	3.33241	5.05045	2.81065	6.53131	10.4002	7.01781	5.16405	5.65451	5.32001	5.30358	5.35706	7.55754	12.1207	5.1865	8.872	5.43449	8.68332
PKDCC	0.000293264	0.00138172	1	1	7.08095	5.0536	4.74364	7.08095	3.11829	5.59457	3.69138	5.13153	8.18727	6.06474	5.06758	2.79715	5.04331	8.52561	4.7176	6.22173	1.74839	7.60929	3.07508	4.79095	4.60413	4.04691	4.42065	1.39935	1.22545	4.84206	6.58408	5.08728	1.74254	8.14496	4.59649	6.09687	10.4594	11.6577	4.9994	9.71526	5.64187	10.7954	8.30971	10.0726	6.30501	5.79961	9.02564	9.69999	5.98051
CDKN2C	1.50118e-16	6.1228e-14	1	1	9.95503	5.0477	7.6194	9.95503	9.31051	7.01983	5.66218	7.45372	8.17028	7.44176	6.78427	7.48427	8.61939	8.1864	7.46575	7.16713	8.70638	10.2108	8.22259	7.40628	5.82789	7.58554	7.09279	8.58613	7.99688	6.52367	7.47713	4.66376	7.5028	9.00671	8.14906	10.4427	10.2019	10.8072	9.38081	9.91116	10.1797	10.6224	9.63664	9.34336	8.41249	10.2161	11.0131	10.1233	10.1384
IGHA1	0.000359922	0.00164046	1	1	14.9039	5.03445	12.5721	14.9039	15.2368	11.1921	11.839	15.4102	10.4793	8.00525	16.7449	14.3613	10.5284	11.7222	9.47249	15.7872	13.3987	18.5472	9.51759	13.3074	13.1243	6.89813	10.5198	14.3181	11.4695	14.057	7.27448	12.0391	14.6122	13.1259	16.4573	17.6701	15.6172	12.8299	11.7103	16.0341	15.7773	16.786	16.536	15.4071	11.3912	18.6471	14.9027	14.3812	15.3707
ADH1C	0.00166148	0.00572582	1	1	4.04071	5.03087	1.7099	4.04071	4.62789	0.742645	3.16751	3.15779	0	3.04772	0.395945	4.26786	0	0	1.20825	1.16936	0	1.9747	2.50164	1.10148	0	0	0	7.56438	1.32414	2.72175	5.17669	2.01749	0	0	0	5.44487	11.4304	8.26573	0.955661	0	2.54525	4.67873	4.95005	0	10.2526	4.6033	1.39168	9.89183	1.92591
HOXB13	0.00023029	0.00113313	1	1	3.90242	5.02924	1.57208	3.90242	3.70508	4.79026	0	0	0	0	0	0	3.98313	0	0	0	0	4.35836	0	0	2.4763	0	1.11503	2.21175	2.29897	4.83037	4.9179	0.418496	0.796155	6.54432	0	0.463653	5.17543	4.60875	3.36329	7.74131	0	6.80415	5.6899	6.29184	4.06975	0	4.92638	7.73553	1.06183
ENPP6	0.000127654	0.000699756	1	1	3.02297	5.01821	0.695801	3.02297	0.0454746	0.107755	0.744023	3.73363	0.631819	2.06857	0	0	0	0	0	0.780544	0	3.70643	0	0	0	0	0	0.309541	0	0	0	0	0.620526	5.08865	0.949651	3.78657	0	7.34351	0.437888	7.0407	1.73767	7.62273	4.50388	8.9328	0.418674	0.865345	1.76302	3.20302	1.33723
IGHV1-46	0.000671872	0.0027485	1	1	8.07376	5.01698	5.74694	8.07376	9.36063	4.16952	5.82707	6.86977	3.39916	3.30351	8.08814	6.99967	4.98145	7.32853	2.7508	8.53906	6.90291	9.41645	3.11052	12.3711	3.53312	0.290563	4.30366	7.99868	2.64427	3.67146	1.77335	4.09771	7.14041	6.99859	9.29724	11.8005	9.29309	5.30749	2.75688	8.86638	8.39352	9.32404	12.5734	9.27331	2.45066	11.8871	9.98149	8.09363	8.9465
M1AP	2.10277e-05	0.000160755	1	1	4.56122	5.00511	2.23782	4.56122	1.16563	1.94006	2.64109	1.78504	2.06758	6.89663	5.47007	1.19245	0	1.65041	0	1.68535	0	4.99128	1.22027	0.175611	3.24653	0	4.92051	2.41771	4.95527	0	0	5.42919	5.53532	0.364744	0.670403	1.04478	6.41547	6.44939	6.24365	4.49448	4.96432	4.44657	1.9885	6.39272	6.56494	6.25876	7.15682	0.157809	5.9605
TACR2	8.80903e-13	1.12659e-10	1	1	4.42708	4.99884	2.10548	4.42708	1.50561	3.18615	3.919	1.91427	2.56926	3.91319	1.39495	2.4976	0	2.14956	2.19538	1.79089	1.1469	4.16196	2.47095	2.44937	1.65113	1.2425	2.15146	2.83307	0.231102	2.71402	3.91374	0.83713	1.94604	1.24318	0.819639	2.88918	6.41728	5.93175	3.10714	3.92461	3.35913	4.29189	5.2275	4.84371	4.40732	3.80673	5.13817	3.83629	4.0978
FCRL5	2.00249e-05	0.00015553	1	1	5.45877	4.99142	3.13932	5.45877	5.97246	2.29203	2.29492	4.09605	1.64703	0	4.98023	4.13448	1.63339	3.51239	1.44415	5.84238	3.82565	8.44172	0.694223	5.80083	2.37233	0	1.11667	5.29192	0.843414	1.70183	0	2.90807	5.16766	4.26907	4.47877	7.2281	6.18698	4.49327	3.49262	7.84516	6.03888	5.84427	7.45346	6.16528	0.169669	8.00798	4.76785	6.38055	6.87435
CRB2	1.94985e-05	0.000152147	1	1	2.80404	4.99134	0.484607	2.80404	0	0.826935	0	0	0	0	0	1.66736	0	0	0	3.07406	0	2.93099	0	0	0	0	0	0	0	0	0.486905	0	0.758453	3.3397	0	3.42569	5.58777	5.1492	0	4.24835	2.14492	8.66794	3.59615	5.05343	2.30083	2.76311	3.33856	6.40582	1.60527
IGLV2-23	0.0010685	0.00399721	1	1	10.9683	4.99059	8.64912	10.9683	12.3545	10.2115	7.67041	10.6051	5.82857	5.74838	10.6828	8.56493	8.29719	9.79901	6.25676	12.038	9.9568	13.2431	5.73844	10.8658	7.93006	4.60082	6.8103	12.8946	4.96632	6.83011	4.92241	6.35575	8.89563	9.14397	12.3151	13.2444	12.627	8.59743	9.57403	12.189	11.4292	13.0192	13.453	12.3411	5.93281	13.1178	9.96564	10.4508	12.3328
TNFRSF13C	5.68908e-10	2.84285e-08	1	1	5.26693	4.98161	2.95032	5.26693	3.35238	3.49479	3.98949	3.17632	2.53439	1.43352	3.15257	2.10314	2.65076	3.99299	0.827248	3.68303	1.83402	9.00998	0.530772	3.43638	2.94982	0.264313	3.34138	3.50018	1.68587	1.66109	3.94551	3.48842	5.12028	3.00747	1.49242	6.47033	6.1735	3.17472	3.38063	6.0672	6.19762	3.97264	6.29515	5.70814	3.35248	5.7698	3.28993	4.27991	5.33316
FXYD2	0.000960802	0.00366911	1	1	5.88067	4.97768	3.5652	5.88067	3.6944	3.95058	3.00507	3.32256	4.26286	2.55891	2.46105	5.93961	1.51935	3.0663	1.66952	4.84006	3.2101	7.29396	4.09444	4.74508	5.12108	3.4711	2.79683	1.53138	2.9196	3.29349	0	2.97147	2.98798	6.8088	4.72479	4.82502	5.36953	9.62093	2.93297	8.20558	5.55853	10.9441	8.67822	6.33991	1.59764	5.73552	7.55604	6.36156	4.18438
ARHGAP4	2.09817e-12	2.45453e-10	1	1	9.62727	4.97032	7.31393	9.62727	7.13693	6.74462	8.87789	7.71412	8.78144	7.26659	6.64485	7.30303	5.43443	6.46577	8.26887	8.36204	5.76588	12.0963	7.45621	8.28265	6.13531	6.88326	5.80335	10.085	6.48327	6.82049	5.0122	5.25551	6.88303	8.34528	7.16777	8.4376	9.50516	8.31338	10.6764	9.73295	10.6523	8.63972	9.93175	10.2879	8.66414	10.8731	10.4827	8.61596	9.52096
TRBV4-2	1.02054e-06	1.39376e-05	1	1	4.21847	4.9639	1.907	4.21847	6.34147	1.70408	1.64151	1.85872	1.88961	0.985182	0	0	0	1.31585	0	3.83974	0.159835	5.71639	3.9332	3.84075	0	2.69559	1.47991	0	1.81221	1.67305	2.12121	0	3.63707	2.4388	2.40476	5.94296	5.13357	2.72488	2.82878	5.81545	5.84764	3.96231	5.5194	5.56616	0	4.09636	4.64618	3.73345	3.3761
ABCA13	5.73759e-05	0.00036095	1	1	6.91677	4.9598	4.60649	6.91677	5.13621	8.15807	4.81947	2.12934	0.0496979	5.4798	7.23282	5.55925	0	6.35499	4.89474	5.33479	5.49314	6.17081	1.04853	1.71563	0	0	5.3367	6.56896	3.99376	4.55676	6.96369	7.06193	8.26	5.40187	6.65418	4.88385	8.69965	6.46324	7.051	6.52506	8.35007	7.24523	8.18863	9.59326	6.82162	6.25294	7.01326	5.68981	7.41809
ADGRF1	3.09812e-05	0.000219398	1	1	6.66777	4.95937	4.35762	6.66777	4.85213	4.26755	2.89633	3.91602	0	6.7733	7.06323	3.45776	0.588837	0	4.29878	5.76606	5.17619	8.36266	1.48664	5.4507	5.9678	5.5695	2.42841	8.75259	6.38025	0	6.97625	7.99497	5.38782	3.84184	0	6.07885	5.72373	7.28525	5.68882	6.796	7.53686	6.29675	4.55843	5.00756	6.63684	7.40562	7.89581	6.7426	7.0857
IGLC1	0.00110393	0.00409827	1	1	14.1753	4.94348	11.8698	14.1753	14.6356	13.3729	10.3635	14.0077	9.28166	7.12404	14.1345	12.3139	8.07262	13.5519	9.50109	16.1366	12.3708	17.5834	8.79236	12.6504	11.7136	5.78137	11.4481	13.5053	10.2361	14.5122	7.38732	11.2648	14.1028	13.2428	13.3972	16.9802	14.0014	13.3049	11.0113	17.099	15.2302	14.6756	15.7621	14.7733	10.2776	16.3412	11.7369	15.4237	15.7293
TRBV2	5.81761e-07	8.71833e-06	1	1	3.99319	4.94201	1.68809	3.99319	4.88228	2.51414	0.642351	3.27331	1.93784	0	0	0	0	2.04589	0.817466	5.47953	1.17267	6.54157	0	3.74857	0	1.74294	1.90327	0	0	0	0	0	2.15891	3.11669	3.60107	5.70747	4.82873	1.40355	3.50672	3.99603	4.52579	4.0998	6.49499	3.07673	0	6.42499	4.06127	4.55372	3.51358
EPHA6	1.36091e-06	1.77116e-05	1	1	2.82786	4.94192	0.522782	2.82786	0.824036	3.73188	0.947552	0.18062	0	4.9062	0	0.63924	0	0	0	0	0	2.04745	0	0	0.0232372	0	0	0	0	0	0	0	0.814914	0	0	6.39255	0.679415	2.08568	0	2.88542	6.10693	4.948	3.51854	0	3.64046	1.46139	1.44016	2.40643	3.66033
IGLV3-25	0.00122692	0.0044648	1	1	10.4168	4.9415	8.11188	10.4168	11.1349	9.26857	5.2257	8.61281	4.52223	3.30605	10.2003	9.73954	5.12492	11.5054	4.62344	10.8594	11.4307	12.6104	4.5181	9.36907	6.19819	9.4075	5.80951	9.64137	4.98147	7.08999	4.04324	6.44658	9.63913	9.39712	14.3152	12.432	11.5077	8.8077	5.63582	11.4036	10.3238	12.4512	12.922	11.8036	6.11467	14.2956	9.54187	10.2434	10.9431
IGHG2	0.00144048	0.0051024	1	1	14.3629	4.92154	12.0638	14.3629	15.7199	11.9165	9.21137	13.9954	11.2656	9.35051	14.0911	12.5382	12.5966	13.4464	9.54673	17.9601	14.3401	18.1945	8.20953	12.8157	11.9911	7.34959	9.22808	12.9956	9.0923	10.5074	8.2371	10.9867	13.6755	12.4063	14.0555	16.8669	13.0074	10.9631	11.3357	14.9367	15.943	16.0108	14.8716	14.656	8.79996	16.3587	14.384	15.4192	16.2308
HMX2	3.45705e-06	3.81642e-05	1	1	2.87821	4.91974	0.579626	2.87821	0	0	4.03043	0	0	0	0	0	0	0.258396	0	0	0	3.91312	0	0	0.645977	0	0	3.75634	0	0	3.04565	0	0	0	0	3.86016	4.71319	6.23074	0.359859	5.44271	3.39037	3.06116	0	3.53253	0	2.83124	3.38242	5.06917	2.98417
TNFRSF17	3.74382e-05	0.000254725	1	1	5.76198	4.88968	3.47224	5.76198	6.24755	2.72427	1.85498	5.19329	1.59489	0	5.39154	5.30709	1.77958	3.57013	1.81185	6.2607	3.44266	8.98857	0	5.56988	3.30476	0	1.25136	5.1792	2.49944	2.88272	0.736101	3.82213	5.60171	3.47262	5.26338	7.73102	6.13712	4.87652	3.90884	7.72039	6.71383	6.36259	7.58522	6.73436	1.56255	8.61435	5.61793	6.5234	7.09171
ILDR1	3.22999e-11	2.56546e-09	1	1	7.21499	4.88028	4.92803	7.21499	4.4836	7.78136	6.04281	2.04782	0.97082	7.9873	4.83099	4.17093	6.09192	3.77212	3.04127	5.20525	4.22055	6.55665	4.7446	5.16473	6.06731	4.14543	2.5965	6.44155	4.52736	6.10096	6.07617	3.26056	5.70782	6.58226	4.43812	6.94979	7.3105	7.26235	4.95692	7.11016	7.51407	9.47845	6.59013	7.30948	8.90307	7.01268	6.95814	7.71548	7.70912
NSUN7	1.3798e-11	1.2177e-09	1	1	5.0062	4.87835	2.7198	5.0062	4.40481	3.8488	3.85364	2.29353	0.665074	5.0072	2.56081	2.21242	2.90311	4.33403	2.66643	3.69957	2.66929	4.8229	0.419995	0.714869	2.88475	0.20924	1.69511	3.85755	2.47338	0	4.15248	2.89705	2.49994	5.31004	0.378709	5.52583	4.99198	4.20248	4.40132	4.48159	5.1035	5.4821	3.77746	5.1161	6.08597	0.807318	5.37899	4.25932	3.55308
IGHD	0.00297732	0.00938011	1	1	6.57152	4.87773	4.28531	6.57152	4.19344	3.64745	5.13463	3.56705	4.47339	0	7.70066	2.11605	3.63486	7.96694	3.40204	8.8653	3.80425	11.1532	3.56152	2.26979	5.03678	0	2.79924	8.04682	1.93665	4.20436	0	0.165517	3.01239	7.59447	7.4166	11.1261	6.12737	2.83186	1.63322	7.14499	7.02652	8.35386	9.6036	5.73405	3.31084	6.19415	7.22596	5.20867	4.1813
TRAV19	2.15299e-06	2.59097e-05	1	1	4.70194	4.86105	2.42067	4.70194	6.69293	0.0572338	0	4.11888	0.825748	0.985182	0.662864	0	0	0.256383	1.67711	6.83028	3.55083	6.27524	0	3.92928	5.46396	0.0478514	2.99786	2.08902	2.81184	1.60958	0.478536	0.905352	5.52761	3.52542	4.03917	6.16164	5.69028	3.21019	4.67651	5.44478	5.11487	4.88823	7.91519	5.34375	2.36769	5.78206	5.99976	5.16946	4.17214
SOWAHA	6.06962e-09	2.01535e-07	1	1	3.03255	4.84991	0.754586	3.03255	0.619369	0.417627	2.20785	0	1.81611	0	0	0	0	0	0	2.31244	1.34902	3.62019	0	0	0	0	0	0.179253	0.70843	2.29605	0	0	0.178648	2.60724	2.06158	1.92398	2.37947	3.11791	1.33614	2.76796	4.60119	4.37305	1.26199	2.63318	1.01863	0.575911	3.57771	0.392327	2.20657
TLR10	1.2684e-06	1.66883e-05	1	1	4.28527	4.84749	2.00803	4.28527	3.98879	0	1.9965	3.94911	0.120109	2.50895	2.99037	1.24966	0	0.593848	0	4.22659	1.49687	7.59931	2.26933	3.43237	1.98395	1.207	0.814968	2.24049	1.12238	0	0	3.05333	2.57341	2.10624	2.69315	6.33217	4.38423	5.41034	2.6948	5.59028	5.49373	3.55177	6.40793	5.01234	2.54956	5.2362	2.91976	3.70916	4.5473
NEXMIF	2.07218e-09	8.31684e-08	1	1	2.47051	4.84133	0.195102	2.47051	0	2.97561	0.13527	0	0	0	0	0	0	0	0	0	0	1.79391	0.362958	0	0	0	0	0	0	0	0	0	0	0	0	4.21804	3.81611	0	0	2.84379	2.71261	0	0	3.51812	3.904	3.36482	0	2.5729	2.48581
IGHV3-15	0.00189551	0.00640653	1	1	9.69991	4.83522	7.42633	9.69991	11.9968	9.47468	5.2257	7.74066	7.62367	3.56904	10.5786	8.28818	6.26383	11.9293	5.06398	12.2394	8.39068	11.5572	3.9332	11.5008	6.89417	1.15837	5.39449	9.27196	5.05947	5.65707	2.62928	5.22871	8.87257	5.67103	9.29818	12.9055	10.0173	6.98754	3.50672	11.3175	9.52889	10.6464	13.2802	10.4001	4.94479	13.9831	7.68562	10.0409	11.9593
SVIP	1.9135e-12	2.27375e-10	1	1	7.73097	4.81587	5.46317	7.73097	5.19934	8.81853	6.10163	5.55341	6.11084	6.99479	5.05741	5.40965	4.13717	6.33435	4.80539	5.96879	4.06045	8.04171	4.05885	4.8017	4.39005	3.4599	4.57464	8.70657	4.25797	4.40034	2.67176	5.16992	5.37146	7.85518	5.19381	6.85468	8.41662	8.05921	5.04414	7.90709	8.18389	7.88074	8.88019	7.95025	8.5071	6.61998	6.84426	6.53837	6.9538
CLCA4	0.00115763	0.00426195	1	1	7.13085	4.80932	4.86502	7.13085	2.51429	3.35003	3.2482	4.52302	0	5.75631	7.63709	3.91614	5.44239	2.21055	0	7.25602	5.19309	9.20109	5.06113	7.34044	6.93914	5.97477	1.18385	9.90494	6.82485	3.29579	7.18549	8.74268	3.39574	3.04883	2.20961	7.11612	5.65371	4.40976	7.58941	6.27472	11.0707	7.79567	4.73011	3.47735	6.98698	7.27193	7.94468	3.00957	8.14946
GPR137C	1.28486e-17	6.92491e-15	1	1	4.19005	4.80238	1.9263	4.19005	2.01287	2.22403	2.39301	2.48834	3.10849	2.97058	1.6109	1.5194	1.9009	4.21298	1.48105	2.3484	1.1596	3.53342	0.1116	1.51763	0.495082	1.4093	1.86264	0.982197	0.860427	2.19708	1.59337	1.69022	0.882985	1.98285	3.46085	4.16815	3.85904	5.33976	4.04675	3.6833	4.22551	4.98596	3.76239	4.29144	4.82944	3.65327	3.67843	4.63425	3.43572
IGHV2-5	0.00213202	0.00707906	1	1	8.88202	4.79644	6.62006	8.88202	9.71215	6.17911	4.89172	7.13464	6.16177	1.98452	9.94652	7.94211	3.59455	11.4666	4.52538	12.0213	9.72813	10.9419	4.54761	8.88439	5.60485	1.15837	5.58211	10.157	4.08811	4.27382	3.0434	3.12493	7.71589	7.95018	6.38049	11.435	9.11683	6.14001	4.05878	11.3478	9.78188	9.61323	11.8125	11.3757	4.3709	13.7568	4.38124	8.1672	9.3648
TLCD4	1.30442e-08	3.76388e-07	1	1	4.40193	4.79054	2.14174	4.40193	2.11369	2.95622	3.60153	1.21612	0.865554	5.03438	3.47798	2.95447	0	6.06013	2.65331	0.607082	2.09153	3.7	0.636728	0.580465	0	3.23824	2.02642	1.8088	0.747765	0.204214	4.15016	1.80679	1.49119	2.91884	0.885387	6.53187	1.30841	5.56875	3.02504	3.74921	5.11824	5.12468	5.0143	0.875478	5.23715	2.66974	4.39268	1.13983	3.29271
IRAG2	1.96489e-08	5.27551e-07	1	1	6.84543	4.77476	4.59	6.84543	5.99793	3.96814	4.95016	5.53969	4.60113	4.22723	4.7187	4.64765	1.79753	3.31163	2.35966	5.75628	3.86914	9.91966	4.34129	5.2708	4.29688	4.13787	3.49347	4.2436	4.30061	3.69818	4.29298	3.85074	6.35701	5.62757	4.35447	8.22992	7.40914	7.58013	5.30179	6.24111	6.47481	6.12682	8.02492	9.8182	6.96981	7.28488	5.44065	5.38422	6.75403
FOXD3	3.69943e-07	5.88904e-06	1	1	4.01995	4.77364	1.76486	4.01995	1.03218	4.22672	3.22231	1.69524	0.616051	4.90115	2.73011	0.767472	0.309738	0	2.90454	2.87798	3.29086	3.6182	0	0	1.657	0	1.17126	3.35485	0	3.45304	1.49493	0.203	0	4.12452	0	4.06065	5.57665	6.7883	0	3.5246	0.989044	3.70306	3.35062	3.62838	1.40332	5.92198	4.45505	5.46278	2.96243
POU2AF3	1.06416e-09	4.66838e-08	1	1	6.24208	4.77313	3.98715	6.24208	2.65772	5.68395	3.28672	4.39875	3.34634	6.74231	4.74145	2.20694	2.59209	3.13296	3.84008	3.59616	2.9567	7.05605	1.97974	3.53765	3.09644	2.79979	3.50772	4.70659	3.87064	4.95896	6.95843	5.13723	2.20401	5.18265	3.47494	7.32688	5.91698	8.00143	4.28231	6.62973	7.55772	6.93396	6.81629	8.4571	6.97414	6.8603	6.62394	7.28832	5.93873
IGLV7-43	0.000955004	0.00365322	1	1	7.24387	4.7698	4.98994	7.24387	7.32343	3.95533	4.16939	4.31494	4.80613	0.985182	7.30378	6.28279	3.78777	4.47566	2.40144	7.00066	9.29912	10.6602	2.19663	11.3971	3.59189	0	6.17724	7.72828	2.39692	4.77348	0	5.27281	4.58693	4.80858	5.0327	9.7931	8.10129	6.03108	0.50833	7.41057	8.03872	7.8401	11.7663	7.19247	4.1375	11.5338	6.28945	8.30437	7.77749
MACROD2	4.91109e-13	6.86234e-11	1	1	4.15844	4.76533	1.90586	4.15844	0.12623	3.31449	3.86938	1.87442	2.15892	4.22391	0.978788	3.31199	2.77576	1.32147	0.0693925	2.121	2.59788	4.27152	0	0.281972	1.55876	2.66701	0.125935	2.55202	2.16543	0.53431	2.2804	2.3062	2.95688	0.299669	0.714433	5.05017	4.45464	1.35605	3.13977	2.9609	5.00079	4.38887	4.83333	2.78256	3.16329	3.17669	4.14485	4.05032	4.05514
PDE4C	1.34854e-05	0.000113629	1	1	5.17511	4.75815	2.92471	5.17511	0	6.14248	3.80698	3.10825	2.38585	4.46695	2.99079	3.43946	1.19595	4.27267	5.16798	0.630903	1.66047	6.89253	0.146802	3.38046	3.21576	1.53021	0	7.61577	2.61541	2.1832	2.55434	4.15713	2.57923	2.54723	0.280443	1.85037	5.28685	4.22862	2.97642	3.18642	5.71182	4.30029	3.47911	4.90014	3.93002	2.05745	6.97173	3.4891	5.72941
ARK2C	1.09048e-07	2.17103e-06	1	1	5.48143	4.75711	3.23135	5.48143	3.71034	3.78044	5.09778	2.68835	2.64667	4.32982	4.01705	5.46816	0.518924	5.74223	0	2.44994	2.66391	4.46497	1.21127	0.871476	2.53283	3.75166	4.09032	3.31046	1.90612	3.12008	4.14092	3.26528	3.30078	5.88426	2.28235	2.89176	7.99065	7.09164	3.65495	5.31658	3.35505	7.83503	6.5785	7.39002	5.39563	4.9181	5.01096	6.87063	5.29489
SHISAL2A	6.07636e-09	2.01535e-07	1	1	4.74784	4.73869	2.50336	4.74784	3.13902	1.45205	3.84023	3.94593	3.8905	1.00575	0	2.83437	1.96741	0	6.10474	4.89008	2.9762	7.9571	0.897346	2.81196	1.74938	0	4.28023	0.468703	0	4.47997	0	1.14868	2.51905	3.05697	2.17496	5.87929	4.21866	4.3747	4.57758	5.24192	6.55487	3.76467	4.95889	4.33762	3.96522	5.61391	6.87565	3.8365	4.85358
IGHV4-59	0.00203618	0.00681028	1	1	10.1347	4.73753	7.8906	10.1347	12.3327	7.22435	4.55131	9.35344	7.647	1.84058	9.07688	8.3553	4.59999	12.5264	6.57404	10.354	8.73884	12.1478	4.53064	10.9938	6.60247	3.99199	7.97773	10.3471	5.22455	4.80691	3.03497	6.69676	11.2065	8.21802	14.092	12.1802	9.70361	7.14633	9.67146	12.8719	10.1565	12.3331	12.4971	11.1234	4.96344	13.4867	10.5818	9.8828	10.0518
IGKV2-40	0.00100203	0.00379654	1	1	3.53293	4.73089	1.29082	3.53293	2.68682	0	0	2.32667	0	0	3.40992	3.19253	0	0	0	6.65719	0	5.29753	1.19721	3.71758	1.55519	0	0	0	0	0	0	0.127027	2.9824	1.70216	0	0	0	4.73751	0	5.24313	0	0	0	9.00446	0	4.33987	1.06237	7.6485	4.11498
CYP2E1	2.83531e-05	0.000203848	1	1	6.80223	4.72516	4.56187	6.80223	5.72959	4.99754	3.23218	4.27585	3.46392	7.54925	5.99151	6.95602	3.85917	4.06712	2.32383	7.42526	3.56243	7.91716	3.28434	3.92511	6.44506	1.09067	1.89555	6.0431	5.88887	3.33642	0.59259	7.85411	7.30719	3.34101	0.815479	6.57753	6.00971	8.45585	5.12018	6.95282	5.17773	9.88469	5.32187	2.94374	6.86537	7.94661	7.42521	9.52938	6.93062
GZMH	5.87367e-06	5.83155e-05	1	1	7.34505	4.7181	5.10684	7.34505	7.85567	5.10048	2.93091	5.87928	4.29202	4.65717	5.2466	1.67977	3.57931	2.32636	0	9.2566	5.67044	10.0652	7.19518	7.77246	5.72919	4.38634	5.50833	5.11828	6.70898	3.21966	3.60643	3.83214	5.07252	8.01161	3.18385	6.49157	8.38989	6.67295	8.03445	7.86754	6.67812	8.08417	8.72481	8.44422	1.81271	10.7746	9.79221	5.91307	7.32884
SLC16A8	7.70303e-09	2.41042e-07	1	1	5.45781	4.69298	3.2273	5.45781	0	5.2649	4.67093	3.81376	4.31129	3.23688	1.8144	0.128586	2.42136	3.81692	3.56617	1.4607	2.83552	5.61125	1.30484	1.42188	2.23785	2.22888	1.78776	3.91631	1.54959	4.65842	6.11304	6.87832	4.52335	3.73976	3.82444	5.47634	5.47854	6.70461	3.85291	4.39704	6.0584	3.57678	4.24178	6.18983	6.75679	5.1986	5.50902	3.32831	6.05602
CD40LG	4.11761e-07	6.46606e-06	1	1	3.6599	4.68379	1.43222	3.6599	4.35798	0	0	3.40267	0.926032	0.67199	0.67778	0.181589	0.0434	0	0	3.70216	2.70019	6.28102	0	2.05768	1.96726	0	0.924237	0.90569	0	1.38168	0.101598	0	1.94338	2.99522	3.44851	5.96409	2.9798	1.0596	2.71118	3.37575	5.55612	4.41579	5.87801	4.39023	0.0417394	5.50048	2.92555	3.67031	4.65375
IGLV1-44	0.00140097	0.00498281	1	1	10.7112	4.68248	8.48396	10.7112	11.8475	9.09627	6.74356	10.3537	7.82112	5.13205	10.4129	8.70741	6.68884	8.06393	5.18035	13.618	9.86048	13.3339	6.00268	11.5714	7.47873	4.70705	4.51982	9.83649	6.19658	6.79084	3.40858	7.35699	13.0469	12.4167	8.87405	12.7706	10.9508	6.36027	11.2133	13.8599	11.1653	10.6748	13.5931	12.2225	6.77823	12.9819	8.55196	11.408	10.2287
STXBP6	0.000156772	0.00082664	1	1	5.48398	4.6821	3.25683	5.48398	1.46703	3.6259	2.40379	3.29875	3.81679	1.63264	2.25724	1.64323	2.82548	8.56824	2.68257	4.26375	7.01079	5.74478	0.906356	1.33715	1.12602	2.59937	0.220903	4.54293	3.53522	3.17222	7.60745	2.87282	0.591414	6.77785	1.40369	6.10928	6.59821	6.10597	0	6.8055	2.95176	6.69624	8.92337	6.80507	7.49076	3.85856	7.79241	7.51671	1.62555
PTN	6.67283e-06	6.45097e-05	1	1	9.01912	4.67678	6.79361	9.01912	7.06642	9.56392	7.77182	8.01919	8.8938	4.16359	8.81263	7.76194	2.5534	8.27711	5.61176	7.44583	8.83375	7.73416	3.26189	4.72506	7.09366	4.37804	5.11671	5.12038	6.26154	6.73475	9.75935	8.79466	5.87886	8.70219	5.09101	7.27106	9.76603	9.78751	8.05353	8.28134	9.83593	10.4299	10.0307	11.0217	7.2772	10.3373	11.2904	10.6183	8.15211
IGHG4	0.00252682	0.00814444	1	1	12.6781	4.67609	10.4528	12.6781	13.566	10.5556	5.95342	14.6249	8.92791	7.1371	13.8099	12.8474	9.74151	11.8679	7.85515	14.4249	13.6634	15.5576	7.00518	12.5148	9.33995	4.52541	7.36781	11.2256	7.24465	9.11153	5.89473	9.79523	12.6717	13.9363	11.0591	15.2551	12.1004	10.6823	7.91742	15.6744	13.3846	12.9953	12.4252	12.3984	6.50007	14.7438	12.1873	14.3806	12.7834
GZMM	7.76105e-07	1.10284e-05	1	1	6.05585	4.66436	3.83417	6.05585	5.6592	2.52599	2.15373	6.04933	2.83283	4.38913	3.32399	4.0512	4.06719	2.18365	0.243899	7.70235	3.57324	9.89866	3.88278	5.84607	4.53846	1.17923	2.87604	3.93999	3.4882	1.76095	2.10786	2.32779	3.8754	4.74488	4.30044	6.42146	6.79358	4.81377	5.71508	6.77624	6.84499	7.0185	7.73763	6.53935	2.16402	8.64805	6.80524	5.51591	6.41261
KLRB1	3.03049e-07	4.98182e-06	1	1	5.52751	4.66276	3.30632	5.52751	4.93113	2.26519	2.27908	5.25538	2.53042	3.32135	4.08119	3.94275	1.67149	0.127694	0	6.1141	3.11246	8.14738	2.22122	3.71356	4.74676	3.05291	1.68489	2.80216	3.6685	3.33678	1.37828	1.95688	4.84854	4.10126	3.9793	7.44841	5.62019	4.65405	3.84982	5.76897	6.71444	6.26361	7.14837	6.18878	2.15007	7.27515	5.57034	5.20302	5.34536
POU2AF1	1.66366e-05	0.000134835	1	1	7.59159	4.65798	5.37188	7.59159	7.35597	4.64587	5.73612	5.92241	3.96127	7.09724	6.55654	5.38868	2.93778	4.5588	2.28068	7.21959	5.30134	9.79896	1.9458	6.67347	4.78547	3.93253	2.58922	6.52123	4.16336	5.39826	9.33391	3.46671	6.4621	4.73006	6.27747	8.52178	8.50457	10.137	5.23901	8.97228	7.3204	9.69268	9.39589	10.2271	4.66726	9.00325	6.78499	8.91282	7.92295
KBTBD12	0.000232919	0.00114383	1	1	3.18803	4.65452	0.9694	3.18803	0	0	2.78699	3.42984	0	6.17551	0	2.73693	1.70362	0	0	0	0	3.28795	0	2.69629	0	0	3.08103	0	0	0.0402475	0	0	0	0	0.235387	3.90232	6.36558	4.48002	0	0	4.14086	0	0	4.79761	6.33775	0	0	0.600518	5.94145
ALDH1L1	0.00165291	0.00570802	1	1	5.43814	4.60868	3.23379	5.43814	3.40805	4.09119	4.75071	5.69734	0	8.94417	3.15591	4.57334	2.20084	2.54941	0.76961	1.76253	1.00485	8.16113	1.8691	0.79609	2.95561	1.72701	3.73555	0	3.66708	1.21993	3.14411	3.51932	2.53634	7.08083	3.9922	6.43927	8.27649	8.6108	0.621759	6.49105	3.48003	6.58596	4.81803	1.15352	6.34448	9.57305	1.89318	10.0824	3.31365
IGLV9-49	0.0075779	0.0203484	1	1	6.71182	4.60607	4.50829	6.71182	11.8023	6.14598	2.22619	6.25035	0.938522	0	5.56815	6.87034	6.37863	8.57405	0	7.62633	5.21597	9.34886	0	8.37774	3.72442	0	2.71033	6.04482	2.81184	4.07221	0.722744	4.29468	6.30131	3.28658	2.43141	5.78147	7.45544	3.21019	2.82878	8.99325	8.24189	6.88817	10.7465	6.42695	4.59689	11.8924	3.06143	11.5739	10.3405
TSPOAP1	2.37612e-10	1.37821e-08	1	1	6.81838	4.60252	4.61595	6.81838	3.24462	4.02782	5.92937	4.2807	7.2481	5.90334	5.43811	5.48365	2.51966	4.36325	4.62784	4.50415	4.84939	7.83091	2.66	4.73423	3.87014	4.3364	2.3675	4.48815	4.2955	3.89026	4.55464	4.92879	3.77451	8.0552	2.42455	6.40984	8.12696	8.06214	5.79528	7.52731	7.53184	7.32899	6.46389	7.34018	4.32688	7.47877	6.42368	6.29349	6.2602
TMPRSS3	9.12659e-06	8.33918e-05	1	1	4.90997	4.60078	2.70809	4.90997	5.06789	2.35405	2.53853	2.20557	2.4411	0.428713	3.0405	3.12958	0.0770729	0	0	5.28114	3.34075	6.20661	3.89312	5.81686	3.50135	3.89929	1.89105	1.401	5.32441	1.11284	1.2205	0	2.96825	4.55394	1.4243	4.78323	4.61368	5.41714	4.67948	7.36998	3.00685	4.77594	5.49893	6.55969	4.74932	4.26495	6.38192	7.9552	3.30192
ABCA3	0.000118934	0.000659378	1	1	6.78265	4.59124	4.58377	6.78265	5.52876	7.2939	6.08391	3.67133	2.70016	7.7442	3.58712	3.46531	3.36167	3.18858	5.3323	3.85879	4.40957	6.97674	4.68559	2.86733	3.3043	3.20958	2.88371	3.21908	4.08745	4.98722	5.30642	0.833664	5.69911	10.1384	5.33744	6.40763	9.47745	10.0648	2.81179	7.85622	4.842	10.7921	8.43827	8.81054	4.79214	7.72055	6.38182	9.87556	4.81162
TMEM150C	1.16822e-08	3.4034e-07	1	1	6.65628	4.58244	4.46016	6.65628	4.33488	4.70425	3.67742	4.72102	4.64495	4.8841	4.33302	4.67015	3.5615	4.77782	4.44912	5.60326	5.79479	5.90228	3.75529	2.74004	2.50614	3.62077	4.05202	2.97982	4.25829	4.09215	3.62793	5.52116	4.233	7.20748	5.77164	6.02801	8.51102	7.84133	4.37875	8.19844	5.07643	9.03862	7.95439	9.42797	6.50491	5.61617	6.51818	9.23278	5.51995
INSM1	0.00100732	0.00381086	1	1	2.61156	4.57916	0.416475	2.61156	0	0	1.59888	1.06357	0	0	0	0	1.11547	0.525707	0	0.161508	0	2.14744	0	0	0	0	0	0	0	0	0	0	1.01251	3.61976	0	6.37816	5.56109	9.40529	0	8.1388	0.661261	4.38506	1.60937	5.11698	0	0.633548	0	3.84504	0
ISL1	0.000439881	0.00193987	1	1	3.56947	4.56774	1.37799	3.56947	4.0399	3.15089	3.42893	0	0.266237	0	0	0	2.3169	0.63773	2.733	1.77659	0	4.96813	0	2.86314	0.2045	1.45012	0	3.89762	0	0	0	0	0	5.47207	0	4.56424	6.46549	7.259	0.534117	6.18481	2.73467	7.35345	5.81661	1.04778	0	0	4.9876	7.30717	0
SCML4	2.1325e-07	3.72042e-06	1	1	3.94841	4.55977	1.75945	3.94841	3.82716	0.586276	0	2.91546	0.672286	2.36681	1.54461	0	0.927344	0.649713	0	5.44108	1.85445	6.64752	1.99698	3.53594	2.93928	1.09428	1.00917	0.944716	1.59268	1.14553	0	0	1.00312	2.71442	2.09635	5.02401	4.46915	1.8522	3.92383	3.162	5.59599	4.34881	6.60278	3.6253	0	5.9819	5.03638	3.73822	4.8128
PDE6B	3.69022e-07	5.88058e-06	1	1	6.13667	4.55555	3.94904	6.13667	4.37277	6.60306	5.77573	5.72372	3.77386	3.59874	3.0345	2.84003	4.44988	6.07226	1.29941	5.44787	1.96456	7.40059	3.7342	3.82977	3.37457	0.738081	4.01176	4.51463	4.15163	1.46287	5.2989	0.672438	3.35738	3.42176	5.69913	6.65555	5.77284	5.58205	3.52044	7.45812	4.23081	3.6106	5.94271	7.20059	4.36512	5.45195	7.18454	8.27157	5.60319
SCNN1B	1.79786e-05	0.000143174	1	1	7.86826	4.55493	5.68084	7.86826	7.33923	3.8446	6.73562	3.66974	0.165485	8.64202	7.03377	6.92567	6.27453	1.99603	4.67093	7.5403	4.0544	8.7888	5.67706	5.45536	7.88723	3.84455	2.1437	6.98839	8.37771	5.30954	7.20039	7.31643	7.67647	2.20077	5.62383	7.20224	9.40038	6.26731	5.38424	7.31695	9.51396	9.04424	8.14154	6.67645	7.96107	9.59149	8.61218	10.3757	8.60801
PRR15L	7.10961e-06	6.78199e-05	1	1	5.95537	4.54779	3.77021	5.95537	2.96373	5.05998	6.25551	2.41387	0	3.40812	5.5185	6.07103	4.03004	5.2949	0.740164	4.75663	0.593445	8.89508	2.23392	4.04939	3.03282	2.08618	4.41161	6.49758	4.21227	2.87438	4.23023	3.91769	2.79782	4.40803	1.04269	5.26706	6.85329	7.15281	3.28266	1.00124	6.49501	3.47954	3.76205	2.06211	8.28601	4.6409	8.8598	4.7968	6.6978
CXCR3	3.27745e-06	3.65288e-05	1	1	6.351	4.54225	4.1676	6.351	7.21796	3.70596	3.08363	5.98086	3.79122	4.72811	3.64648	2.94671	0.992067	3.06785	0	8.36877	4.10406	9.33874	5.15738	6.26708	3.73603	3.56061	4.10927	3.29749	5.05855	2.88503	1.65158	0.601379	4.22939	5.32171	5.67717	7.36851	7.15927	4.90113	6.87571	7.49663	7.62448	6.83723	8.15223	7.11421	2.44526	9.01256	7.38361	6.98902	7.19488
ESR1	3.95283e-05	0.000266185	1	1	4.63973	4.51318	2.46558	4.63973	2.48976	0.835441	1.59324	3.8581	1.16304	3.96882	2.01921	1.06576	1.10071	0.0165918	0.148168	2.92676	5.40407	6.34769	2.07341	2.6842	4.47364	4.73873	2.03346	0.938864	1.50095	0.945592	1.25077	1.5913	4.13846	3.72772	3.53624	5.94962	7.30155	7.40121	2.36601	6.04894	7.3594	5.74172	6.00182	7.70638	5.99923	5.59184	5.73423	7.78779	2.47456
IGLV1-40	0.000993158	0.00377335	1	1	11.2211	4.51157	9.04746	11.2211	12.9946	8.50894	6.85015	13.4496	8.17557	7.35891	10.9644	9.88827	5.06834	9.17798	6.33392	12.0436	10.2051	13.6009	6.51802	13.6295	8.2682	2.96489	9.80763	9.4031	6.36608	11.8642	4.30625	7.42842	10.4542	9.79756	8.853	14.7631	12.0209	11.1119	9.90801	13.0279	11.7692	11.5994	14.3908	13.0248	5.18181	14.304	8.37304	10.6592	12.2977
TCIM	1.24051e-05	0.000105945	1	1	8.76864	4.50985	6.59556	8.76864	5.32519	9.18686	6.37771	7.16227	7.81998	6.23957	7.86833	6.10108	6.15037	6.73676	4.76497	7.42641	6.56361	3.40935	5.27116	6.47174	5.53989	4.96972	6.00676	5.84896	6.67461	6.70582	7.58141	7.21704	7.22253	11.0575	6.38058	8.27207	10.4051	12.2803	7.25833	10.2396	8.14335	10.361	11.401	11.1598	8.71912	4.71764	9.01824	7.30406	7.54935
IGHV3-20	0.0012199	0.00444808	1	1	4.74301	4.49653	2.57419	4.74301	6.82319	0	1.73231	2.28436	2.62911	0	3.80381	4.44937	0	2.70254	0	3.11249	6.38624	7.78818	0.612814	3.35033	0	0	0.272113	3.28606	0	5.10352	2.297	0	4.48995	3.90525	4.47457	5.02029	4.67485	0	0	3.22276	1.88895	6.07955	9.94976	5.53223	0.51769	13.694	5.43227	6.01532	6.64011
AMY1C	0.00162666	0.00563284	1	1	3.13711	4.49638	0.968343	3.13711	1.86446	2.65991	0.130318	0	0	0	0	2.21093	0	0	0	0	0	7.55052	0	0	6.59981	0	0	2.52308	1.31522	0	0	1.29101	0	0	0	7.63783	4.42842	9.04816	0	6.80093	3.52381	6.02348	0	0.63963	4.77063	0	3.42696	2.20898	0
NCR3	1.7857e-07	3.2289e-06	1	1	4.40262	4.47904	2.23943	4.40262	4.10628	2.58925	2.48194	4.81116	1.77367	1.71428	1.67212	1.92032	0.873717	0	0	4.64658	2.72263	8.34947	1.74401	2.51826	2.14549	3.06051	2.07238	2.3564	1.71671	2.57517	0	0.649442	0	1.10364	2.86103	5.57866	4.52972	2.05932	3.71517	4.67283	6.18853	4.32436	7.13083	4.84331	1.49822	5.81168	3.67412	3.43917	3.62196
IGHV3-13	0.00220612	0.00727069	1	1	5.68641	4.47721	3.52381	5.68641	6.53203	3.7769	3.22591	5.94777	1.93784	0	5.70696	5.62526	0.397434	3.61982	3.98607	5.58227	6.00469	6.91584	0.612814	4.99182	2.87658	0.159542	5.92498	4.28592	0.812955	0	0	3.68246	5.85881	2.4388	4.23945	9.0157	9.28846	0.404535	0	7.65948	4.96633	6.98009	6.93909	4.75549	1.13854	9.12428	8.15007	8.4142	6.46351
EOMES	2.16354e-07	3.76586e-06	1	1	4.54802	4.47691	2.38552	4.54802	5.16117	1.75291	1.95049	3.23865	0.218388	2.42332	0.647739	0.0153298	3.58247	0.113807	0	6.52807	3.08021	6.31424	2.85376	4.11416	2.70018	0.159547	3.13348	2.04632	1.48794	0.786973	0.888188	2.03867	2.7191	3.37197	3.08188	5.41368	5.46366	3.10607	5.44436	4.53432	5.0179	4.24635	6.43943	5.1208	0	8.13234	4.62972	4.98673	5.71657
CR1L	9.88731e-07	1.35768e-05	1	1	3.50418	4.47582	1.34203	3.50418	3.55543	0.718134	0	1.90321	3.45397	0	0	0	0	0	1.55986	3.27498	0	4.80523	2.0852	0	0.701593	0.849971	0.617398	0	0.0345461	0.751682	0	0	1.77487	7.10995	3.03871	3.95424	2.49268	1.90296	3.3297	3.96138	2.89446	5.53609	6.60185	5.79403	0.588776	3.40883	5.87399	4.2657	2.88855
ZNF214	6.91149e-09	2.22431e-07	1	1	3.77529	4.47229	1.61427	3.77529	2.94701	1.48159	3.66477	0.977452	3.33385	1.37291	1.39926	2.4866	0.64077	0.785483	3.41298	2.99284	2.4358	3.13344	0	0.252304	0.140071	2.23134	1.51204	2.71309	0.18895	0.905292	0	0.204269	0	3.15399	1.21926	2.31471	4.8092	5.2508	4.51818	3.90595	4.1618	5.46754	4.98993	1.64244	4.49828	0.0514659	3.92095	2.23487	3.20496
IGHV3-21	0.00208788	0.00695544	1	1	10.4549	4.46797	8.29526	10.4549	11.9454	7.60124	5.1799	10.0424	9.18632	6.10822	10.2531	10.6053	3.85374	9.88838	6.02508	13.0863	9.24351	13.0637	5.0035	9.91082	7.54968	1.24237	8.89254	12.8674	6.94837	6.86743	3.47437	6.11659	10.6389	8.85364	9.52377	12.2792	9.89131	8.66169	9.02739	12.2779	8.11322	11.7799	12.908	11.8464	5.11836	13.0679	10.2579	10.2753	10.4355
TRBV9	3.12823e-07	5.11464e-06	1	1	4.72786	4.45785	2.57151	4.72786	4.93118	2.51414	0	3.97365	2.9375	2.98419	1.66204	1.87103	2.01002	2.78261	1.81672	5.44477	3.34169	6.95769	2.61153	4.07046	0.556076	2.74255	3.07281	3.58557	0.812955	0	0.722744	0	3.15861	2.117	2.75324	5.8858	5.49612	3.4028	5.55094	5.00843	5.41882	4.88823	6.64019	5.27812	2.45975	4.69714	5.38311	3.16158	4.37597
EFCAB13	2.29246e-12	2.66119e-10	1	1	4.25752	4.45277	2.10281	4.25752	2.77428	3.88345	0	3.01798	4.27643	0.588901	4.69937	2.36658	3.65063	3.57568	1.57256	2.71727	3.49061	3.2356	2.13231	2.21817	0.326149	0.0577314	0.172989	0.336654	1.33721	0.157888	5.00719	1.66038	1.65229	1.86762	0	4.25447	5.7204	4.72964	3.87378	2.98349	4.42439	5.28639	4.54051	4.54559	3.66592	3.46777	3.39042	3.66867	3.4624
TRBV12-4	3.00364e-06	3.39535e-05	1	1	4.64833	4.45116	2.49415	4.64833	4.44252	1.61484	0	3.53028	0	0	4.56146	3.13365	0.426356	0.462199	2.40144	6.27919	4.32868	6.28095	2.41894	4.20926	2.55474	2.74255	1.71073	0.587093	0	0.751682	1.72195	1.12583	4.60557	3.85101	3.60107	6.47544	3.94298	4.13063	2.60115	4.87502	5.36108	5.143	6.15557	5.68764	0.139727	5.72831	6.34359	4.43268	5.37951
FUT6	0.000622425	0.00257811	1	1	6.43625	4.44903	4.28276	6.43625	3.29327	1.13623	6.01893	3.3727	0	9.05732	6.57161	7.63718	0	0.930613	4.25289	6.84086	1.8255	6.87327	0.691401	5.92346	6.45092	1.11258	3.02401	9.41201	7.48531	0.589731	4.59148	7.14397	5.12481	4.06033	2.214	5.79254	6.97274	5.95139	5.5774	7.01875	9.0047	5.5572	5.82886	2.25036	8.18798	6.0294	6.70762	6.33853	7.74997
CACNA1D	6.1535e-10	2.99556e-08	1	1	2.65113	4.44644	0.498475	2.65113	0	0.0357957	3.01075	0.0660748	0.584981	1.53159	0	0	0	0	0	0	0	2.12284	0	0.603636	0	0.107506	0	0.145109	0	0	0.27536	0.0740265	1.90543	2.84022	0.15551	1.15764	3.54035	2.56096	0	0.924921	2.08812	4.35923	3.96753	1.6995	2.42944	0.515224	1.0689	3.03694	3.34415
IGHV3-11	0.00200495	0.00671775	1	1	9.54597	4.44035	7.3953	9.54597	11.6723	6.75009	5.71197	11.417	5.43519	4.44341	9.30149	8.52508	3.6328	8.84576	4.53513	10.4566	8.66076	11.6431	4.3512	8.51482	6.75458	8.3537	4.14758	9.96997	4.6013	5.64286	1.449	5.12287	8.50375	8.36943	12.8613	13.0563	9.52324	6.61049	7.84242	11.1719	8.39389	10.772	12.0358	13.0449	4.11625	14.787	6.86591	8.40418	10.4376
ADAM22	6.96308e-07	1.01322e-05	1	1	3.75209	4.43976	1.6016	3.75209	3.95303	3.6379	4.19716	3.58283	1.59035	3.00014	0	0.860297	0.0189513	3.17557	1.45005	2.23571	2.39924	3.09975	0	0	0	1.32085	1.1085	0	0	1.09201	0	0.379072	0	5.46306	0.678853	4.44714	6.30291	6.64796	2.76784	3.20067	1.79134	6.20436	5.68512	5.71548	3.21141	2.17189	2.16405	6.02847	3.81163
TRBV19	6.0409e-07	8.97275e-06	1	1	5.29903	4.43505	3.15008	5.29903	5.39415	3.9176	1.30237	5.36294	3.2412	0	1.86429	1.34707	2.42181	2.47015	0.29356	5.89411	3.27733	6.73709	3.62667	4.0303	3.80317	3.11354	2.88748	1.10716	4.45925	2.22486	3.70089	0.53956	3.51669	4.18396	4.33505	6.79419	7.49985	4.80056	4.24534	6.43674	6.40305	6.26871	6.8905	6.05894	2.45685	6.16159	4.30845	5.89212	5.12012
PAX6	5.58569e-05	0.000353285	1	1	5.75634	4.43495	3.60742	5.75634	1.51158	6.79887	5.17528	1.83796	6.76212	7.17761	1.03104	2.17001	0.692797	5.38461	4.78597	2.20305	5.25174	5.52642	3.98259	3.95666	3.56464	6.65368	2.95607	4.35759	0.417944	2.65984	0.849796	2.26472	1.44364	6.69148	1.29262	3.3566	4.73516	6.19912	5.62512	7.25909	6.86431	3.11446	5.08274	7.30355	2.1042	5.57029	4.41533	5.62297	6.34635
C2CD4B	7.61298e-08	1.59566e-06	1	1	4.65985	4.43324	2.51149	4.65985	1.82573	2.5372	1.03252	3.89169	4.45704	4.90829	1.93508	0	1.405	3.34163	1.35401	5.30619	3.30537	6.15048	2.41715	2.80905	3.15467	0.701312	2.31091	0	3.34604	1.45767	1.04525	0	2.53988	3.69357	2.88455	5.46281	5.82031	6.39513	0	6.60501	5.73838	2.66475	3.18654	5.50661	4.84367	5.91665	4.91125	3.73268	4.56247
VPREB3	1.11419e-05	9.7351e-05	1	1	5.6661	4.42844	3.5193	5.6661	5.99554	4.67567	4.38266	5.15274	3.38688	2.5672	3.74487	3.59163	1.95356	4.3207	2.13493	4.4862	1.4945	11.0826	0.943112	4.43446	4.18814	0.573878	2.27188	3.05606	2.28191	3.01867	4.83709	2.33272	0.429187	3.96044	3.72376	8.21121	6.94947	2.57782	3.61898	4.97915	7.62474	4.16511	6.94703	5.86746	2.23786	6.21662	2.70095	4.08353	6.20598
RNF150	1.67765e-05	0.000135605	1	1	4.72421	4.41843	2.58068	4.72421	4.33009	2.35635	2.49865	3.0824	4.80659	3.99982	3.45619	2.51127	1.37038	2.63415	3.87113	4.30282	1.77403	3.63336	0	1.84398	1.43738	1.45884	3.15657	0.914121	1.00079	3.19695	0.957372	0.0805083	0.92133	6.79088	3.29237	5.77464	6.43458	7.7919	2.38422	5.9026	3.68527	7.82678	5.56469	5.22731	6.76204	3.42767	3.4485	7.78366	2.95262
IGKV2D-24	0.000154827	0.000817242	1	1	4.09911	4.41712	1.95601	4.09911	2.74049	2.40637	0	3.32641	3.94631	1.98452	3.80707	2.93071	1.67619	2.75052	0	7.37313	2.64441	7.09648	0	1.30525	0.769955	0	0.369269	3.73448	0	0	0	0	3.95065	0	0	6.22612	3.13928	0	3.58224	6.53667	5.26929	4.31729	4.99158	4.07801	0	7.09504	1.78143	8.48606	5.02623
TMEM71	1.77155e-09	7.3045e-08	1	1	5.51055	4.4002	3.37298	5.51055	4.77664	4.97136	3.04172	3.54508	2.38255	3.80569	3.71233	3.21777	1.38054	2.95773	0.578728	4.5573	3.97017	5.34835	3.03121	3.46823	2.05198	2.67844	2.78266	3.90088	3.41055	1.28474	3.99115	3.8726	4.13749	4.5606	3.65402	5.14532	6.1795	9.2028	4.4079	4.58137	6.46511	5.03489	5.96315	7.25543	6.19884	5.73072	5.53116	4.27343	6.18065
POU4F1	9.91104e-08	1.99423e-06	1	1	2.72546	4.39722	0.588873	2.72546	0	1.91609	0	0	0	3.80896	0	1.08152	1.66542	1.66676	0	0	0	2.73842	0	0	0	0	0	0	0	3.02241	0	0	0	0	0	1.30494	4.9003	3.94286	1.36358	2.06342	3.05515	2.76178	2.78009	5.13373	2.17867	3.15163	1.49818	4.15398	3.26961
CPEB1	1.31158e-05	0.000110762	1	1	4.354	4.39498	2.21814	4.354	2.11755	3.6242	2.16972	2.66908	6.85116	3.66626	2.77549	0.595058	1.63983	2.49741	1.69232	3.25682	1.84158	1.29481	0	0.986721	1.26473	0.451572	1.98167	0.230037	0	2.20876	2.45281	4.99497	2.84184	2.28457	3.50085	2.03947	6.66384	1.91912	0.121131	6.30342	3.697	6.82418	0	4.43297	6.81418	0.178587	2.48893	3.45725	2.66084
MANEAL	1.12939e-08	3.30943e-07	1	1	6.47177	4.39167	4.337	6.47177	6.32716	5.84849	4.52534	7.45992	2.96532	4.17251	3.37628	4.24174	3.06179	2.4479	4.60268	4.7322	3.8254	7.0539	3.05942	6.53056	3.58012	4.24713	7.09524	4.59565	3.43859	4.55156	1.32423	4.77431	2.47479	3.50831	3.27855	6.97254	5.92246	7.15814	3.82591	6.29231	7.35683	4.03646	4.44161	6.67547	5.81642	7.91742	5.20817	4.51666	7.22851
KCNA2	2.99177e-05	0.000213066	1	1	2.68323	4.39158	0.548491	2.68323	0.98387	0	0.784645	0.0639056	0	2.47533	0.938744	0	0	0	0	1.6708	0	3.18498	0	0	0	0	0	0	0	0	0.857061	0	1.89808	1.32559	0.626267	3.46002	4.65651	3.63273	0	4.58115	1.06864	6.12607	6.68138	4.03691	0	2.92492	2.83313	5.43229	1.55488
BCL2L15	2.99486e-06	3.38797e-05	1	1	3.65169	4.36887	1.52443	3.65169	1.9813	0.141446	3.68799	3.01001	0	0	3.45594	1.8301	2.87165	0	0	1.25754	0	5.13357	2.61488	0	1.84677	0.257926	0	3.09357	1.62032	1.03228	3.0434	1.47047	0.461869	2.09102	0.257558	0.318537	3.6201	2.43934	2.64658	2.62897	5.8074	2.63754	5.20177	2.45331	4.2067	2.96237	1.3513	0	2.62137
SLC1A1	3.18011e-09	1.20884e-07	1	1	5.55501	4.35262	3.43313	5.55501	6.46802	2.71218	4.25903	4.20476	2.07606	2.0189	3.68311	2.38361	3.8849	4.38741	4.0182	6.88407	2.12239	4.7145	1.20347	1.46362	2.75447	2.18366	2.96845	4.25667	2.47901	2.33367	3.34842	5.01639	2.83187	3.89173	4.1459	6.18978	3.88303	6.45153	6.50888	4.13921	5.80702	6.90915	3.07901	7.11375	5.29482	4.62092	3.98174	7.6475	5.49236
TRAT1	5.28592e-07	8.04687e-06	1	1	4.49841	4.34644	2.37858	4.49841	5.19678	2.84134	0	3.26683	2.92172	2.02799	2.30634	1.56249	0.514707	1.28944	0	5.73123	3.2777	6.23791	2.79517	3.07225	2.18117	1.38625	1.93296	2.20925	2.5912	0	0	1.59366	3.07968	3.22368	2.98191	6.22886	6.15549	3.53618	4.85045	4.09023	5.24061	4.73356	7.2047	5.37858	0	6.67479	4.33191	3.5927	5.0121
C1QTNF4	1.22379e-05	0.000105052	1	1	2.84685	4.33109	0.732118	2.84685	0	2.23535	1.3065	1.44028	1.39466	0.498611	0	0	0.446768	1.70709	0.590985	1.23883	0	3.7622	0	0	0	0.70691	0	0	0	1.00981	0.154552	0	1.51965	1.75501	0	0	4.2619	5.33274	2.32163	5.99593	3.54195	2.28809	3.18962	4.44005	5.05701	6.2546	0	0	3.52173
SLFN13	4.59828e-08	1.06418e-06	1	1	7.82663	4.32695	5.71328	7.82663	5.62377	7.21704	7.63389	5.71754	5.77713	6.39115	4.43273	6.77842	5.00464	6.06952	5.35657	5.82686	5.9528	8.04474	6.1873	4.48225	5.77784	5.38594	5.67991	6.78523	6.44111	5.97491	1.95461	4.68922	5.19585	4.69091	5.18676	8.04755	9.20888	8.8469	8.93851	4.85029	4.56915	9.20076	8.72459	8.06925	7.82397	8.35668	8.30232	8.89684	8.88803
UTY	0.000314536	0.00146865	1	1	5.43085	4.32529	3.31805	5.43085	0	0	5.67484	0	5.28758	4.19417	0	5.7954	2.13505	2.81593	4.80225	6.05089	6.40149	5.35013	1.78654	2.77689	5.6617	5.90075	4.71824	5.30232	0	1.75077	0.937052	4.59522	2.46771	5.18237	0	6.60383	8.20186	7.21286	0	5.54335	0	3.71178	7.99122	6.82584	7.59154	6.4868	0	6.80266	7.13049
PBX1	9.7578e-13	1.23744e-10	1	1	8.34154	4.31456	6.23233	8.34154	6.03382	7.18346	5.18101	7.33956	6.53693	8.92592	7.5275	4.18278	6.71807	8.11638	6.94261	7.10909	7.2177	6.87333	3.26148	4.74509	6.18326	4.04889	6.14076	4.09511	5.89779	5.37001	8.09004	5.18185	4.89977	8.39153	6.0791	9.38164	9.25569	8.99062	6.71857	7.90486	8.91034	8.92569	7.77726	8.95739	9.41789	7.8678	8.03767	8.59296	8.55004
BEX2	5.02421e-07	7.70532e-06	1	1	8.37033	4.30538	6.26419	8.37033	7.39861	11.0242	6.4335	4.95924	3.76664	7.16819	6.44663	4.88705	5.96738	5.88469	5.94494	4.39921	5.78205	9.20023	5.23791	5.45383	6.3216	0.351665	3.64423	7.804	5.60669	9.60897	9.30528	6.09519	5.78359	10.0795	4.57816	6.74484	7.65512	8.73494	6.75396	10.2238	8.93515	9.81303	8.76508	8.59147	8.22757	7.63263	7.88436	7.15144	7.42171
DERL3	1.37368e-07	2.61745e-06	1	1	9.6669	4.30337	7.56144	9.6669	8.7811	6.85002	6.47227	7.60841	8.06102	6.5907	9.85899	8.15076	7.12418	8.60171	7.19267	10.4397	7.96837	11.9085	4.97592	8.71424	6.58357	4.96524	7.40598	8.45061	5.08109	7.27586	2.82406	6.0197	8.57144	8.45656	9.2261	10.5822	9.11402	9.33762	7.89636	11.8203	9.74572	9.70465	9.98661	9.82618	7.54092	11.3765	9.2384	10.1867	10.264
TRBV27	2.742e-05	0.000198137	1	1	4.35034	4.30063	2.24579	4.35034	4.03872	2.77709	0	3.27691	0	3.35428	0	3.19253	0	0	0	8.57412	1.75724	6.59164	0	3.24434	4.16207	0	3.20298	0	4.15786	0	2.72155	0	2.63036	2.9925	3.96217	6.03272	7.01881	2.96361	4.04145	6.58342	5.30094	3.29812	7.26201	1.37843	0	4.19288	4.7771	3.39112	4.49166
PRRG3	0.000112917	0.000632525	1	1	3.15162	4.28782	1.05138	3.15162	1.32722	0.759488	0	1.45381	3.98916	2.13748	0	0	4.20351	0.625774	1.75476	3.00466	0	0.308154	0	0	0	0.406705	0.151218	0	0	1.47749	0	0	2.23959	2.16015	2.38798	0	5.29398	6.75436	0	5.78948	0	6.30096	1.44992	0.937018	4.6849	0	2.96877	6.2681	0.454395
FEZF1	6.27034e-05	0.000388447	1	1	3.23396	4.28651	1.13416	3.23396	2.85722	6.18326	2.44207	0.606454	0	0	0.780604	0	0	0.955676	0	0	3.95355	3.95361	1.46753	0	0	1.69562	0	3.30024	0	1.10115	0	0	0	1.32529	0	4.67411	3.6023	3.11323	1.73903	1.47264	1.27512	0.736243	0	4.78396	0	0	4.61628	0	4.78193
KRT36	0.00172208	0.00590233	1	1	2.44027	4.28009	0.342627	2.44027	0	0	3.58231	1.34477	0	0.104725	0	0	0	0	1.0956	0.308767	0	2.05661	0	0	0	0	0	0	0	0	0.758135	0	0	0	0	1.39748	0.239637	4.91286	0	5.24026	0	3.56418	3.26808	0	0	0.979707	11.0111	6.43481	1.12759
IGKV1D-39	0.000842711	0.00332006	1	1	12.2014	4.27618	10.105	12.2014	14.0724	9.8778	8.35252	12.1208	11.4055	5.9839	12.1871	10.8706	6.99291	12.9222	9.80742	11.9328	12.1086	13.8802	6.96691	14.9659	8.77182	7.22298	6.61189	11.6763	8.85132	8.31489	5.62617	8.19438	11.0963	11.0612	10.9608	13.4011	12.4031	12.397	13.2604	13.9852	11.8666	12.6612	13.9715	13.3527	6.23056	14.5956	13.6563	13.4661	12.5242
JCHAIN	0.000359554	0.00163928	1	1	11.1574	4.26895	9.06353	11.1574	11.3446	9.15431	8.05972	11.9004	7.29787	6.1614	12.8549	11.9673	5.80652	7.75037	5.84865	12.6465	9.62325	12.6862	6.67515	10.3267	9.20177	4.25001	7.47316	10.6811	7.42312	8.7907	5.73836	10.1355	11.5963	8.41076	10.9108	13.8452	12.0641	11.5212	10.2776	9.92537	11.9326	14.0079	13.3344	11.9075	7.20781	14.2834	10.8533	12.0643	11.3372
NEURL1	1.05879e-05	9.37685e-05	1	1	5.0828	4.26197	2.99128	5.0828	2.845	3.75121	2.93782	3.73805	2.7504	6.95284	2.04477	3.01323	2.72928	3.26165	3.90744	2.83089	2.35288	6.0361	3.25802	3.51412	2.53961	1.99298	4.8086	2.22109	0.833441	0	0.568482	1.95111	5.97294	1.92596	2.02663	5.56691	2.57574	6.32073	6.46142	3.91129	6.09366	4.96117	3.47402	5.4743	6.82447	4.94159	1.39799	5.44671	5.71134
CD27	1.87337e-06	2.30249e-05	1	1	8.25308	4.25787	6.16295	8.25308	8.36442	5.97216	3.52734	7.638	5.61073	5.07064	7.19507	5.90785	3.99321	5.92474	3.55848	9.56962	5.51964	11.6941	6.47554	7.52776	6.43065	5.30163	5.14611	6.34626	4.52777	5.82525	3.29774	4.3316	6.87059	7.07676	7.69603	10.1541	8.57567	6.74028	7.24462	9.40049	9.25048	8.63281	9.64762	8.08493	3.73567	10.0653	8.16994	8.58716	8.68519
ZNF667	1.98534e-05	0.000154676	1	1	3.91052	4.24942	1.82325	3.91052	0.947409	2.56716	1.65791	2.75845	2.64878	3.64396	1.3831	1.78295	1.71441	2.3017	3.07116	2.21965	2.0887	4.45104	0	0.461779	0.125583	1.06557	2.23248	0.153643	0	1.2282	1.43154	1.73455	1.05448	4.19332	2.31032	5.62175	3.04621	6.3664	0	4.64783	1.64026	6.08249	5.94459	5.31421	1.56243	0.791618	1.03527	1.56739	4.78233
SLC7A2	9.67055e-05	0.000555956	1	1	5.74346	4.22384	3.6649	5.74346	4.89172	4.29903	6.04471	3.98127	3.93229	5.26698	1.86443	2.50833	3.0351	5.44242	4.82234	4.16588	5.62099	5.16873	1.52757	1.94533	1.14816	4.10351	3.22492	5.48885	2.27171	1.81183	1.40298	0.897018	1.95856	7.00478	5.12284	6.20247	7.5833	6.17841	0	5.83574	2.92812	9.28202	6.06963	6.35657	6.51928	2.48605	6.20082	7.18967	3.60918
FCRL3	2.57886e-06	2.98974e-05	1	1	4.08157	4.21599	2.0057	4.08157	4.08454	1.43638	0.734431	2.62102	1.95679	1.23013	1.73796	1.22274	0.891409	1.48124	0	3.83065	2.51014	8.15991	0.818271	2.54235	2.60152	2.76307	2.08837	1.95083	0.912912	1.89511	0	0.151627	1.81866	1.70861	3.00532	6.27425	5.37973	1.62353	2.57306	4.8798	5.19088	4.34286	6.90259	4.24771	0	6.29645	3.75635	2.65593	5.31362
IGKV3-7	0.000644888	0.00265611	1	1	4.18494	4.21499	2.10941	4.18494	5.9623	0	1.66298	3.46073	0	0	4.20732	4.77209	0	1.38972	0	6.53201	3.65327	7.81459	0	3.58186	4.1715	0	0	3.60349	0	0	0	0	2.97149	0.133137	3.03769	6.89647	5.56498	0.447122	0.578631	7.63718	4.43543	3.66368	7.43546	3.10812	0	5.10329	1.50565	8.52245	4.95462
FA2H	7.314e-07	1.0492e-05	1	1	6.05973	4.21259	3.98502	6.05973	3.29529	7.68266	4.01284	2.98425	0	1.46169	2.85721	2.04451	2.47543	4.85817	6.67917	3.21485	3.31598	6.55518	2.72381	4.18448	4.49441	2.37026	1.49398	8.23626	3.47131	5.84379	6.04957	2.13645	5.74281	6.80129	2.60997	6.11523	7.16084	7.6114	4.77735	5.78994	6.14693	6.47992	4.90177	4.69423	5.77922	7.12054	4.58905	5.1765	3.87058
FOXRED2	2.24789e-18	1.47491e-15	1	1	8.94945	4.20823	6.87624	8.94945	7.22463	6.80556	7.27396	6.70108	6.38931	6.3847	6.98935	6.54836	7.5306	7.94935	5.51017	6.77863	7.37695	7.64236	6.52242	6.40527	5.87069	5.9533	7.90458	6.79843	5.97299	6.31907	8.33355	6.02865	7.7124	7.95548	6.77658	10.0671	9.60801	9.66632	7.42299	7.33873	8.84898	9.87747	8.08605	10.3203	9.2676	9.72373	8.36523	9.37942	9.52209
IGKV1-37	0.0010444	0.00391872	1	1	3.98049	4.20089	1.9098	3.98049	4.76793	1.22849	0	1.90601	0	0	3.61748	0	0.482865	2.88288	0	3.30465	2.5111	6.35896	0	4.77615	0	0	0	6.26261	0	0	0	1.27627	2.18746	2.45885	7.54291	4.96864	3.61324	1.50781	1.52887	7.14806	3.33446	3.24693	6.87101	4.96947	0	4.72306	0.588927	2.42481	4.40241
LTF	0.015138	0.0361183	1	1	7.28167	4.20007	5.21126	7.28167	5.91031	4.49063	11.1043	8.63741	2.08937	3.664	12.9803	10.7581	2.07992	1.04068	1.43139	4.88507	3.20732	10.2356	4.02559	0.726809	6.18581	0	10.9637	3.80908	10.3239	2.4715	0.517053	3.09197	3.35643	6.43693	6.28081	11.0916	9.63435	7.0483	0.633322	5.81061	6.25989	9.38299	7.34394	5.90586	4.75435	3.7618	7.98867	4.54623	8.67461
LYPD6	2.95976e-07	4.88684e-06	1	1	5.46178	4.18836	3.39539	5.46178	4.67568	4.74084	4.85342	3.42432	0	0	6.32144	2.01336	4.00853	5.78563	1.46151	5.36368	5.7671	4.82666	0.996601	2.35829	4.75117	4.60043	5.08036	0	3.14874	1.93488	5.07191	4.16387	1.47436	3.22061	1.63226	4.96555	5.82989	7.025	4.77673	4.56461	3.56614	7.48688	5.06609	7.05246	5.79198	5.78534	5.47087	6.00409	5.33175
CELF4	2.02477e-06	2.46021e-05	1	1	2.66686	4.18619	0.601227	2.66686	0.391686	0.593777	4.15411	0.638557	1.4592	0	1.16459	0	0	0.0212357	0.862574	0.630277	2.13921	1.44824	0	0	0	0	0	0	0.423623	1.09422	0	0	1.21182	0	0	6.67767	5.81755	6.31285	0.311721	3.98934	2.31234	2.50101	3.03111	4.79828	4.26933	0	1.75778	1.85155	2.85092
TEX15	6.50134e-06	6.31349e-05	1	1	2.32906	4.1849	0.263869	2.32906	1.73629	0	0	0	0	0	0	0	0	0	0	0	0	2.3082	0	0	0	0	0	3.07997	0	0	0	0	0	0	0	2.47437	4.75118	0	0	0.563088	5.55195	0	0	3.35156	3.22499	0	2.51873	4.32415	4.48681
KCNB2	2.98185e-05	0.000212624	1	1	2.40912	4.18336	0.344454	2.40912	0	0.690741	0	0	0	0	0	0	0	0	0.0676568	0	0	2.30941	0	0	0	0	0	0	0	0.171418	0	0	0	6.06104	0	5.71713	6.32757	5.96747	0	5.61342	1.8325	4.89511	4.86603	2.52998	4.54021	0.534251	2.84548	6.01339	0
MYO5C	3.34253e-09	1.25791e-07	1	1	6.17687	4.1747	4.1152	6.17687	2.54117	4.86081	6.02005	3.61771	2.38978	8.42352	4.42033	4.75767	2.28691	4.7254	4.21696	3.83159	4.8504	5.14774	2.85355	1.82902	4.78849	1.83366	3.39833	5.95756	3.66533	2.95929	5.73253	2.76075	3.55182	6.28686	3.40321	7.01122	6.99016	7.19595	5.39701	4.72004	6.76018	5.4383	6.23778	5.24542	7.10957	6.40941	6.20742	3.20887	7.44883
GPR174	4.03324e-06	4.33789e-05	1	1	3.52137	4.17347	1.46012	3.52137	4.76831	0	0	2.53147	0	1.98618	1.62472	0.373399	0	0	0.319046	5.00647	2.0102	3.86074	1.36237	3.61845	2.49511	1.66615	0.836747	0.840069	0	0	0.610939	0	0.539147	2.91366	2.0602	5.48247	4.66897	2.74945	4.38689	2.30993	3.86402	5.13156	6.52123	3.92589	0	6.84589	3.0135	4.09284	4.54709
CR2	0.000883305	0.00344266	1	1	3.57565	4.16675	1.51673	3.57565	4.13896	0.27502	4.04993	1.92022	0	0	2.34054	3.06986	0	0	0	1.89532	0.93536	9.07165	0	0.130485	2.2834	0	0	0.349939	0	0	0.428795	4.19667	3.4161	2.44948	0	7.27085	5.33571	0	0	4.47736	5.52723	1.00392	6.4431	3.88355	0.370532	5.1343	0.131248	1.25668	5.07526
FCRL1	3.02395e-05	0.000215155	1	1	2.77909	4.14895	0.726346	2.77909	1.68512	0	0.735276	2.1258	0	0.105998	0.988392	0	0	0	0	1.01255	0	7.02333	0	2.29008	1.84762	0	0	0.610127	0	0	0	0	1.11516	0.0656114	0.00628285	5.14027	5.47024	0.326498	0	3.04359	5.57576	1.96655	5.96997	3.64546	0	3.88814	1.55994	0.957138	4.16445
SBK1	2.11615e-07	3.69616e-06	1	1	5.30011	4.13611	3.25184	5.30011	3.58408	6.36071	4.94087	3.24465	0.388911	5.18491	2.74151	3.64065	2.16783	8.10575	4.3452	3.61061	1.50847	4.88028	1.36579	2.66637	1.43766	0.952264	3.29812	3.47626	2.27252	0	5.71534	1.9557	3.49173	4.17312	2.29043	6.51642	5.7421	5.15312	2.75903	6.15312	5.73263	3.89593	4.27069	4.79395	6.38766	6.06958	3.64989	3.68082	5.55318
AMY2B	1.23506e-06	1.63351e-05	1	1	5.6942	4.13528	3.64621	5.6942	2.94759	5.62072	3.92113	2.78505	4.78754	4.96701	3.7535	6.78108	4.56594	2.96591	0	3.44412	1.15823	7.58079	3.64438	3.89317	3.23621	3.11051	2.71884	5.49161	2.00837	2.40466	2.58898	5.37025	4.51437	3.71165	0.476155	4.34257	6.60157	4.26135	5.0667	6.3206	8.62872	5.90962	5.88899	4.37952	3.46349	5.63939	6.28857	5.38887	5.81558
IGKV1D-8	0.000334727	0.00154523	1	1	4.81893	4.1341	2.77135	4.81893	6.5011	0	3.72139	3.55185	8.16609	0	5.93512	4.08526	0.922248	1.60252	1.60451	4.81485	3.88414	6.91329	0	3.66509	1.84045	0	0.548163	3.72653	0.558043	0.299751	0.187326	0	4.9652	2.11356	5.22005	6.52618	5.15049	1.69642	1.25628	6.22589	7.26118	5.72504	6.75573	3.72412	1.75372	5.54965	3.58479	7.36177	6.49911
CP	0.000335343	0.0015476	1	1	7.48346	4.12281	5.43983	7.48346	7.41581	6.32526	7.55206	6.87868	5.57247	5.37143	8.22768	8.37714	3.1857	2.63236	1.66014	6.9369	4.45716	7.16419	3.71722	3.07029	5.43034	2.86562	8.00949	3.0735	7.12299	2.37198	4.83899	4.5355	4.97126	8.64683	6.46443	9.14319	7.07707	6.85445	5.47782	5.30485	7.66082	6.811	8.88805	10.5057	10.8453	7.47409	6.45323	5.89405	9.30895
TRAV21	1.38726e-06	1.8001e-05	1	1	4.04024	4.11377	1.99978	4.04024	5.23373	1.1929	0.642351	3.44321	1.93784	1.98452	0	0.871747	0.426356	2.46077	0	5.44477	4.56393	5.48642	2.19663	4.20795	2.55474	0.159542	1.90327	0	0	0.751682	0	1.12583	0	4.97446	2.43141	5.62947	3.74138	3.21019	3.96609	5.08643	5.24195	5.34072	5.9185	6.07646	0	5.78455	2.79846	4.16143	4.63898
IL2RG	1.01347e-06	1.38661e-05	1	1	9.93675	4.09953	7.90129	9.93675	10.063	8.23699	5.93629	9.18422	8.02733	7.02123	7.68938	7.49441	5.30648	7.00236	6.06979	10.4085	7.73198	12.0575	8.46688	9.13406	7.78859	8.92145	7.0541	7.68155	7.66697	7.28436	5.71285	5.96832	7.8936	8.447	9.08561	10.8106	9.84571	11.0405	8.9075	11.0659	10.2938	11.7696	11.4355	12.5331	7.21428	11.1218	10.26	10.9484	9.4117
CELSR3	7.85521e-09	2.44924e-07	1	1	5.99607	4.09431	3.96245	5.99607	3.53874	3.79462	6.62085	3.35514	6.27389	3.29996	1.71036	4.83067	2.96263	4.61579	3.20486	4.16147	2.01806	5.78733	2.85228	2.64555	2.93703	6.33898	7.53652	5.51081	2.61152	3.79835	3.99923	2.82024	3.64965	3.14509	2.96655	4.73387	7.48632	4.72023	5.62596	3.70735	7.41134	5.97625	5.4479	5.45937	5.26985	6.05033	5.17715	4.55477	7.9881
IGHV4-34	0.00274692	0.00875847	1	1	8.57275	4.09228	6.53985	8.57275	10.0208	4.84547	6.86894	7.70426	4.74461	2.56926	8.10905	8.87359	3.88401	8.87587	4.27555	9.62271	7.1842	10.6889	3.4187	9.32992	5.75166	1.15837	6.25593	10.4797	4.97906	4.83768	1.72195	4.35895	7.14763	6.60088	12.2682	10.1106	8.81736	8.40712	4.91393	9.69635	8.76047	9.15	11.2144	8.70985	4.22495	11.7526	6.71324	7.35567	9.8378
AMH	5.2913e-05	0.000338065	1	1	4.34819	4.09053	2.3159	4.34819	4.23485	3.92453	4.07173	1.50433	2.80572	1.03987	1.86182	1.58946	2.20975	4.99806	0	2.89695	0.922758	4.83543	1.86829	5.09337	0.667058	2.33124	1.77879	2.15772	3.67286	1.88976	1.27258	0.541064	0	4.36129	0	0.577544	4.53825	2.80337	4.37632	6.91135	4.0538	0	4.32232	0.440312	2.83227	3.8927	5.68939	2.91995	4.16079
FCRL2	3.28546e-06	3.65911e-05	1	1	3.11114	4.08581	1.08052	3.11114	3.541	0	0	1.79829	0	0	2.34208	0.434481	0.209229	0	0	2.55224	0.44549	7.62122	0	2.18076	1.54631	0	0	1.80262	0	0	0	0.582723	0.841944	1.3073	1.96822	5.09537	3.93543	1.67763	0	3.69082	4.85057	2.35723	5.25682	4.43435	0	4.82279	1.64792	2.47512	3.89382
TRBV7-9	1.32523e-05	0.000111726	1	1	4.79849	4.0793	2.77017	4.79849	5.02429	4.4398	2.64109	4.36063	1.93784	1.98452	2.98347	1.87103	1.42538	3.04558	0	6.17466	3.75666	7.19687	0.612814	3.33359	5.41234	1.74294	4.07265	1.58622	0.812955	0	0	0	1.57424	4.204	4.60096	6.36641	4.64817	4.30958	4.20707	4.83852	6.2102	5.09972	7.66301	5.21399	2.13794	6.74146	3.93576	5.71593	6.00815
KDM5D	0.00116007	0.00426783	1	1	6.59612	4.07766	4.56838	6.59612	0	0	4.29652	0	7.70086	5.66944	0	6.95978	4.49059	4.99276	5.83775	7.29107	6.92627	7.52164	3.97068	5.82182	6.29393	7.20786	6.126	7.41889	0	4.14898	3.00749	5.75291	4.7727	7.13828	0	7.40917	8.92045	7.95835	0	7.25257	0	5.91471	7.53064	7.86172	7.23657	7.99709	0	5.42096	8.24408
THEMIS	3.89433e-07	6.14743e-06	1	1	3.93752	4.07003	1.91248	3.93752	4.81162	1.20979	0	2.5215	0.684969	2.5939	2.23248	1.17462	0	1.93164	0	5.66666	2.09105	4.78627	1.56026	2.73469	2.52779	1.38409	1.65874	1.1165	1.66187	0	0.931766	0	3.38493	2.70353	2.26837	5.37136	5.25841	3.50554	4.2461	2.92647	4.46604	5.25725	6.79611	4.91715	0.445915	6.28933	3.61152	4.14682	3.96364
ANKRD34B	7.20082e-07	1.0369e-05	1	1	2.29357	4.0673	0.269499	2.29357	2.46171	0.20636	0.224513	0	0.0469313	0	0.112017	0	0	0	0	1.28183	0	2.44182	0	0	0	0	0	0	0	0	0	0	0.501288	0	0	0	2.58447	6.17847	0	0.396447	3.40179	0	0	5.47654	0	4.65332	0.985189	0.857276	3.45581
IPCEF1	6.75887e-10	3.19743e-08	1	1	4.29383	4.06446	2.27077	4.29383	4.75272	1.76914	0.971487	3.23186	1.38144	2.60726	2.83908	0.697256	1.16676	2.54703	0	4.55236	3.3618	4.47681	2.25196	3.2115	1.96309	1.60741	0.911931	0.348334	1.37003	1.45451	2.4778	2.43705	2.99508	2.58478	3.34235	7.02787	4.32285	2.85081	3.66005	3.46978	3.74869	4.49794	6.26434	6.65655	3.07873	5.10105	2.52158	5.12254	4.24622
CEACAM7	0.003501	0.0107473	1	1	5.27342	4.0534	3.25429	5.27342	0	0	5.75026	1.95119	0	0	6.44887	9.00074	0	0	2.48142	4.37422	0	6.86172	1.17685	5.33756	6.49308	0	0	6.83341	7.15391	4.26072	5.53083	8.56473	1.66514	3.98127	0	6.29806	5.29229	3.20711	3.78622	8.45313	5.48768	6.91846	4.38144	2.38817	5.69037	5.24162	2.62537	5.50654	5.30844
ZNF683	8.7449e-05	0.000509337	1	1	5.54602	4.03865	3.53215	5.54602	5.13186	1.43989	2.70839	5.86645	1.60388	5.33196	3.71646	2.96085	0.840296	0.280485	0	7.98316	2.74227	8.51703	4.4194	6.74874	4.18203	3.24567	3.77146	4.57708	6.05223	0.257161	0	1.3001	3.61939	4.92685	3.14487	4.93851	6.39764	4.97017	6.38888	5.63127	6.59403	5.75207	7.70865	8.58388	0.238849	6.72012	8.27392	6.20331	5.14447
TRDC	2.24427e-05	0.000169341	1	1	5.88705	4.03684	3.87383	5.88705	6.07761	2.38398	3.91218	6.85744	3.33746	2.41052	4.35351	2.11924	1.62972	1.35252	2.54999	7.01287	5.16349	8.06762	4.43425	7.60918	2.60164	4.95593	2.34665	3.49886	4.26364	2.67587	2.50493	0.965412	3.99971	4.023	3.48611	6.52366	6.3942	5.62028	5.89165	6.43423	7.14773	6.63198	8.21222	4.85118	2.18683	10.5548	6.56477	6.04284	7.41195
MSMB	0.00635265	0.0176163	1	1	6.12654	4.03519	4.1139	6.12654	5.53844	3.11989	8.72688	7.79026	0	5.50748	2.66162	5.58026	0	0	0.573095	2.66183	0.173827	8.11861	3.04959	5.9655	0	3.10857	3.22215	6.03875	8.27178	3.50412	8.13012	4.61204	4.89892	6.98345	2.83816	4.61711	8.33873	6.15613	3.50672	4.29681	4.86736	7.47007	3.99263	11.6628	0.139727	6.2591	5.688	5.01708	4.30198
SLC26A9	0.000301937	0.00141595	1	1	4.90683	4.01756	2.90051	4.90683	2.51083	0.499646	4.41582	0.66001	1.12693	1.22794	5.06726	4.10919	1.28917	0.626761	3.91246	6.2179	2.72656	4.86883	0.847473	2.98431	4.52025	0.126342	0	5.73337	3.85059	0	3.29525	5.46301	4.33309	4.28974	3.61109	5.06845	4.31101	5.63104	3.86465	6.01337	4.37818	7.13565	4.93181	1.98531	2.91329	4.8596	6.67541	6.17311	4.34358
TRBV12-3	3.17768e-05	0.000223876	1	1	4.78036	3.99749	2.78126	4.78036	5.84749	4.30625	0.642351	2.71704	1.93784	2.56926	6.15534	1.13454	0.426356	0.462199	2.81635	5.47575	4.57488	7.02334	2.41894	4.20663	2.55474	1.15837	1.71073	1.58622	0.812955	0	0	0	4.86917	5.00838	4.67896	6.44343	5.18751	5.60228	4.05878	4.49275	5.2432	4.83644	6.94133	5.30607	0.139727	6.43314	6.8446	5.82496	5.25953
CFAP91	2.91803e-05	0.000208699	1	1	2.85593	3.99599	0.85738	2.85593	2.5734	2.33949	0	0	0.427459	0	2.43798	0.239461	0	0	0	0.459809	0	0.611026	0.29638	0.677659	0	0	0	0	0.485295	0.751682	3.09618	2.50263	0.8943	4.40159	0.954911	3.16581	6.32422	5.56957	1.44526	6.61924	1.77062	5.89093	5.20823	0	3.47996	0.447978	2.69246	0.755723	3.39866
SAP25	0.000111041	0.000623407	1	1	4.99419	3.99589	2.99567	4.99419	1.95707	2.86371	3.67354	1.65209	5.217	2.63651	3.68892	2.12025	3.07213	5.44965	0.156391	2.60137	0	8.93309	2.08382	3.1338	0.98526	3.22102	2.4168	6.07088	1.63173	2.08472	3.84179	2.25173	3.19067	4.95939	0.989743	0.159439	5.30794	3.28133	4.78782	6.66403	6.59607	1.6737	5.14839	10.5242	2.55871	5.54348	7.21864	10.4161	5.50905
B3GALT5	0.000145077	0.000773622	1	1	3.37477	3.9901	1.37835	3.37477	0	2.72944	1.6035	0.0167637	2.30093	1.1244	2.21719	2.60184	0	2.56614	0	3.12425	0	1.87699	0	0.829717	1.92711	0	1.76826	5.34586	1.63788	0	2.0214	0.672871	2.85084	0	0	3.63164	6.25239	4.02966	0	1.55944	2.91618	6.75952	2.75331	3.99068	0.378553	3.44129	2.37778	4.40944	0.85348
TDRD9	0.00291117	0.00920245	1	1	3.47197	3.98932	1.47583	3.47197	1.06348	2.68842	2.06135	0.759253	0	0	1.90041	0	4.73295	0	2.56438	2.20748	0	7.33567	0.891374	2.30335	0	0.934097	0.00798234	0.784725	2.41638	0	0.50782	1.26966	1.39886	1.37258	2.6472	1.32963	4.30117	1.21649	0.568798	2.5372	7.81971	0.421112	6.74073	2.88714	0.585588	6.90322	1.51234	0.370837	7.69096
C14orf39	4.44805e-06	4.70066e-05	1	1	2.6014	3.98811	0.605697	2.6014	0	1.67094	2.42046	0	0.552881	2.4391	0	0	0	1.18064	0	0.416282	0	0	0	0	0	0	0	0	0	0	0	0.944021	3.91901	1.57478	1.23572	0.424528	2.42823	3.99342	4.5971	2.11149	4.97279	4.99604	4.93778	4.15221	1.57057	0	2.55002	2.32665	1.78228
SEMA6A	2.01513e-06	2.45443e-05	1	1	6.60182	3.96978	4.61276	6.60182	7.15383	5.22371	4.7183	3.85	3.88802	4.06068	6.20267	4.17184	2.78725	7.48869	2.28433	5.62918	4.69571	5.10579	3.552	3.69953	3.61562	5.30367	2.35124	3.16471	5.21234	1.23449	5.99062	5.56591	5.90637	6.86154	4.82653	6.07484	8.33187	7.89174	5.75418	8.3128	5.55918	8.01218	8.09095	8.66317	6.54505	3.42692	5.57861	8.30649	5.77267
TRAV3	1.83156e-05	0.00014494	1	1	3.78313	3.96545	1.79564	3.78313	4.953	1.39318	0.460238	2.75972	2.15867	0.895167	5.85739	0	0	0.0198226	0	5.54362	3.15654	4.77274	0.314828	2.94551	0.249671	1.79431	2.3781	0.25	0.616376	0	0.24762	0.670885	1.34817	1.80542	3.89138	5.74542	4.05295	2.46484	3.89898	3.67861	3.20426	4.46043	6.63158	5.09186	0.791825	5.18104	4.85311	3.732	4.98886
IGLV5-37	0.00527206	0.0150569	1	1	3.74499	3.96207	1.75874	3.74499	3.02813	0	0	5.02801	0.938522	0	4.12079	2.87067	0.426356	0	0	4.17476	2.97919	6.78184	0	3.55595	0	0	0	2.58578	0.812955	0	0.722744	1.12583	0.575117	0.118805	7.64039	7.82583	3.06342	0	0	5.74537	5.84764	11.7817	7.49498	0	0	3.69724	0	0	3.51358
TRBV6-1	1.82842e-05	0.00014492	1	1	4.13679	3.95845	2.15185	4.13679	6.04661	2.51414	0	5.26633	1.93784	0	0.662864	0.871747	0	2.46077	0	5.25715	2.17208	7.19687	0	4.33346	3.72442	0	0	2.17089	0.812955	3.07236	0.722744	0	2.15891	2.70176	4.01605	5.8858	4.32627	2.40305	4.0916	4.29799	4.71842	4.44769	6.51186	4.9245	0.139727	6.15651	3.47639	4.96873	5.24302
MAP4K1	2.69489e-09	1.05359e-07	1	1	7.58565	3.93791	5.60822	7.58565	6.92883	5.56092	4.5703	6.51077	5.66222	4.83459	5.00311	5.27305	3.92117	4.88574	3.93888	7.73707	4.88908	10.8525	6.43204	7.24007	5.28539	4.90997	4.5998	6.67989	5.42835	5.468	3.3594	3.69907	5.54659	6.3274	5.87785	7.73561	7.77104	6.0165	6.74986	8.14414	8.34427	7.07762	8.93175	7.74793	6.00836	9.05785	8.34293	6.36523	7.58911
SYNPO2	0.00117372	0.00430964	1	1	6.85933	3.93226	4.88397	6.85933	4.81522	3.4734	4.48293	8.63178	4.15358	10.7446	2.18817	7.26567	6.38218	6.00322	3.51908	6.1088	5.16925	5.16303	2.52884	7.01811	2.56667	3.41205	8.96378	2.56548	2.6357	3.06106	2.5695	2.70317	3.15577	7.36538	5.22069	7.06776	8.68746	9.32261	2.64962	7.96847	5.63613	10.6076	8.95486	8.71856	10.089	4.61225	6.4031	9.19141	6.02864
TRBV11-2	3.77461e-05	0.000256588	1	1	3.86149	3.929	1.88733	3.86149	4.88228	3.51391	0	3.44321	2.52257	1.98452	0	6.15575	0	2.04589	0	5.08723	3.34169	6.38451	0	4.33346	0.556076	1.15837	0	0	0	0	0	0	0	4.11654	1.4319	5.04453	3.3264	0.404535	2.82878	4.00851	4.30341	4.44769	6.35239	4.21406	0	5.55508	6.17663	4.74635	4.37597
RHOXF1	3.27254e-05	0.000229382	1	1	2.48062	3.91693	0.510901	2.48062	0.448129	0	0	0.695559	0	0.94608	0.548977	0	0.769646	0	0	0.478727	0	5.00698	0	0.548306	0	0.970528	0	0.414441	0	0	0	0	0	2.12826	0.838704	0.861087	6.23341	1.8582	0	2.58281	1.87695	4.63565	4.71369	0	0	0.505043	4.34224	3.44824	1.89509
CD8A	7.42829e-06	7.0459e-05	1	1	7.71015	3.91681	5.74048	7.71015	8.36818	4.59484	3.31019	6.83281	4.99757	5.7388	6.42277	5.88347	3.94255	3.0832	1.31429	9.97198	5.92474	9.48601	7.00469	7.7812	7.00523	5.74126	5.80339	5.32285	6.71976	3.38368	4.05545	3.98629	5.66449	7.20787	5.44527	7.90619	9.02266	6.60354	8.28813	8.06377	8.02623	8.86599	10.0395	8.56558	3.38348	8.91021	9.36717	7.45504	7.64329
COL19A1	0.000389532	0.00175206	1	1	2.516	3.91223	0.548008	2.516	0.0720439	0	0	1.27686	0	3.6991	0	0	0	0	0	0.501702	0	2.60871	0.0219037	0	0	0	0	0	0	0	0	0	1.45491	5.16099	0	2.37828	6.1639	6.89201	0	5.55689	0.461803	7.73999	2.90709	7.02757	2.49751	0.523983	1.43137	6.69029	0
FAM221A	4.53467e-11	3.38776e-09	1	1	6.49043	3.90496	4.52512	6.49043	5.01201	6.54171	5.39511	3.28807	4.14772	6.38154	3.94451	3.59782	3.90163	6.39474	3.72193	4.38651	4.08621	6.35896	4.01447	3.51152	5.04132	3.79955	2.29056	6.57245	4.04136	3.0446	6.20814	5.63656	3.09437	5.08186	2.68313	6.46072	6.18393	6.15794	5.6223	5.67499	5.73786	5.40637	6.38911	6.15901	6.71162	4.4916	6.0151	4.71023	6.30842
SPOCK2	5.40115e-07	8.16721e-06	1	1	8.21819	3.89551	6.25638	8.21819	8.7652	6.46278	6.59454	7.49625	5.7382	5.43839	5.78182	5.1996	4.40695	5.4779	3.41721	8.84721	6.69336	9.39918	6.30631	7.31544	5.73904	6.20451	5.69338	6.31314	5.67452	5.50957	4.56087	3.9907	6.78627	7.19259	7.91727	9.11281	8.56235	7.098	7.43863	11.4095	8.31447	8.79368	9.89445	8.49795	4.8419	8.67938	8.0981	8.38721	8.29584
EIF1AY	0.0096293	0.0248064	1	1	7.76028	3.89491	5.79869	7.76028	0	0	4.92192	0	9.6911	7.47685	0	9.30108	5.70614	6.17199	8.14833	8.44717	9.02743	9.7906	5.05045	7.22621	8.10789	8.79842	7.54999	8.55575	0	6.29908	3.91805	7.80537	5.90625	8.66457	0	8.73988	9.43086	8.30931	0	9.58821	0	5.37402	9.87244	9.01352	8.72859	8.5618	0	5.787	8.99405
PKIA	2.41941e-06	2.83693e-05	1	1	6.88264	3.89396	4.9214	6.88264	5.4316	4.38925	5.1343	6.94138	5.36172	10.0297	4.50534	6.34722	3.67163	3.98515	4.00691	5.93848	6.48053	6.46645	3.8194	5.8134	2.74523	4.0595	6.74499	1.95911	4.17924	4.134	2.40241	5.3021	3.5119	5.07735	4.43955	8.40034	7.28038	9.12459	3.02117	6.8683	5.27755	7.46343	6.88037	5.11903	9.17779	6.59044	6.65967	8.83033	4.82593
SH2D1A	1.3758e-07	2.61819e-06	1	1	5.40117	3.88013	3.44507	5.40117	5.79852	3.76013	1.64617	4.31718	3.50357	3.93063	3.07287	2.65987	1.05755	2.04242	0.822284	6.40028	3.83829	7.35817	3.2918	5.39165	3.87876	2.38829	2.90114	2.47234	3.46276	2.2858	1.10048	2.71611	4.56787	4.17323	4.17862	6.4225	6.35735	4.49319	5.45043	5.92379	5.81063	5.48592	7.78935	6.35945	2.65397	8.06931	5.57121	4.80265	5.58125
HUNK	5.46442e-10	2.76723e-08	1	1	4.46768	3.87742	2.51258	4.46768	3.74647	3.25262	2.48894	2.63018	3.26277	2.54271	1.04318	1.52751	0.674661	3.97099	3.53521	3.41647	2.85488	3.14035	0.63914	0.45811	2.70515	3.07478	1.52979	2.33358	1.74125	2.39071	3.48471	1.80277	2.48673	4.082	3.02399	5.7931	4.85369	6.0916	2.52522	5.10171	4.34525	5.95697	1.62762	4.54093	4.6025	5.50254	2.76519	5.26467	3.36547
STAP1	6.10957e-06	5.99053e-05	1	1	4.00132	3.87647	2.04658	4.00132	3.99029	1.61004	1.83892	2.22111	0	1.24818	2.63056	2.1808	0.477672	0.058043	1.01164	3.63011	1.96373	8.27602	1.05082	3.31823	2.27135	0	0.994421	2.59987	2.05182	1.03435	0.310037	1.84831	3.16355	2.44522	3.03256	6.15825	5.05248	2.68701	1.97012	5.01401	5.06604	3.27901	6.37711	4.84104	0.927883	4.85631	2.36307	2.95338	4.5836
LGALS2	0.000144422	0.00077095	1	1	6.88934	3.87388	4.93556	6.88934	8.09434	3.10723	3.13548	6.38223	6.21501	4.81212	5.99957	5.72227	1.69589	2.32776	3.31426	8.55293	4.58481	9.69815	3.18196	7.77599	6.37434	3.96333	5.56098	4.99881	3.75399	1.66286	1.9767	2.98167	5.35457	4.09135	7.94149	8.49023	6.91732	1.42031	7.08	9.43426	8.64622	6.52567	9.13676	7.18957	2.66845	9.75349	8.12136	5.46155	6.30053
SHOC1	5.55653e-10	2.79388e-08	1	1	4.37942	3.85298	2.43344	4.37942	3.94337	1.98236	3.44291	2.59994	0.438853	3.19604	0.756036	3.29291	2.63416	3.00173	0.991285	1.14864	1.41795	3.69257	2.59627	1.32677	3.435	3.93746	1.09144	2.14157	2.63514	3.55048	3.65023	4.50186	2.65225	1.64569	0	4.14967	5.47403	3.72767	5.38909	2.29985	4.49916	5.32372	1.56697	5.86353	3.71786	4.40961	4.12442	5.19532	4.91699
BIRC3	3.79725e-07	6.02568e-06	1	1	8.46553	3.8524	6.51977	8.46553	7.887	5.75952	5.28996	6.52499	6.8731	5.20854	7.04926	4.96814	5.36045	5.50346	8.14181	7.34089	6.82442	8.99704	5.58969	7.02297	8.10784	7.74205	5.67437	7.24883	5.85838	5.21733	5.25181	6.74633	6.28219	7.56405	5.9995	8.59077	10.3482	10.3299	7.07955	9.15776	7.57702	9.54254	9.82718	10.3067	6.2592	7.99259	8.81122	9.47804	7.51794
TRAV12-3	1.46949e-05	0.000121671	1	1	4.05474	3.83019	2.11732	4.05474	5.2722	2.99943	0	4.44308	1.93784	0	2.24672	0	0.426356	0.462199	1.81672	6.8151	2.17208	5.27493	1.61196	3.91847	0.556076	1.74294	4.54654	0	3.13369	0.751682	0	0	0	3.28658	3.75305	5.54701	4.91119	2.40305	3.50672	5.42345	3.30354	4.0998	6.19413	4.84204	0.139727	4.7846	4.64618	4.24889	4.75445
L3MBTL4	1.33374e-06	1.74114e-05	1	1	5.34315	3.83012	3.40575	5.34315	5.1062	5.56947	5.58654	4.9637	2.47393	2.01028	1.57272	2.11847	0.137823	4.6022	0.133061	3.84085	3.59585	4.65176	3.31469	2.96669	4.39316	4.35423	1.9818	5.48637	4.71128	0.469875	6.344	2.07742	2.59755	5.7415	1.15396	6.743	7.04276	5.29215	1.51773	6.64326	5.15021	6.28372	6.6688	6.34884	5.4681	2.65338	6.24454	5.65677	2.40727
CDKN2B	4.40634e-05	0.000291484	1	1	8.97878	3.82858	7.04197	8.97878	1.90133	6.81765	8.87128	5.446	4.00306	9.81983	10.8233	9.44009	9.65787	4.62772	9.21621	11.0545	4.08139	6.93303	3.48975	10.4397	10.8047	8.51262	9.69048	5.21557	9.92861	4.11024	4.30235	8.63625	2.73311	4.98036	4.59625	8.11377	8.52435	9.28668	9.36036	8.17439	9.74736	8.42212	9.65637	8.67698	10.5617	9.515	9.31636	10.1099	9.85113
TRGC2	5.23322e-06	5.32197e-05	1	1	5.7575	3.82805	3.82089	5.7575	6.52763	1.90485	0.252612	4.33449	2.94893	3.04665	5.25363	4.04257	1.68872	2.45126	0	6.78138	3.59196	8.55004	4.92163	5.80696	5.70759	4.24561	3.79459	3.71055	5.45695	2.4801	2.22679	1.1297	3.76028	4.92093	3.6275	5.99495	6.2092	4.75601	6.61357	6.29308	6.85581	7.26915	7.77166	6.7393	1.70728	7.07014	7.90586	4.20765	6.05588
GDA	0.00166345	0.00572868	1	1	4.28569	3.8215	2.35155	4.28569	0.940301	6.17456	3.25592	1.5893	0	0	5.7234	1.60021	1.88607	3.30269	0	1.57187	2.8021	4.44974	0	0	1.6791	0	1.8036	2.10952	4.28056	3.05677	5.30178	7.43068	3.4828	0.376053	0.674745	3.51677	3.38324	3.5574	1.74662	3.61931	6.0306	8.0273	2.54626	5.29542	5.21787	2.60027	5.548	1.64547	6.86803
C2CD4D	5.24199e-10	2.67253e-08	1	1	3.36346	3.81739	1.43087	3.36346	0.210962	3.93063	3.04497	2.77943	0	0.991067	0	1.40439	0.0969542	1.98203	0.181385	1.91258	0.716427	4.00902	0.801328	0.919976	0.25806	1.43303	2.03256	0.54563	0	1.11414	1.38808	0	0.293053	5.0574	3.53048	4.81741	2.88288	4.36155	3.52338	4.03915	4.70987	2.67209	2.88334	3.67735	4.29022	4.0403	4.01364	3.31648	3.66131
ERO1B	1.94274e-10	1.17272e-08	1	1	6.35508	3.81179	4.42461	6.35508	4.64327	5.14811	3.64533	3.81034	4.98114	6.27989	5.22098	3	3.75186	4.41033	3.84732	4.22236	4.99503	5.21146	3.87425	4.2148	3.3726	4.13104	3.07168	3.0254	3.5065	3.18631	5.90019	5.25989	4.9132	7.20845	4.63283	6.49918	7.72122	7.86441	4.01657	7.39371	5.23038	8.39397	7.03918	8.26496	5.73537	6.54014	5.81548	6.9586	5.05455
SIX2	1.09481e-05	9.61123e-05	1	1	6.36479	3.80979	4.43508	6.36479	2.28399	6.46876	3.57989	8.92429	7.43721	5.48853	4.04387	3.9584	3.36764	7.4287	6.99133	1.84489	5.31441	3.49992	4.0009	2.39296	7.33576	3.68516	3.90067	0	3.92909	2.7049	7.61659	5.09099	2.50635	1.88451	4.06731	5.78206	7.21095	7.44408	6.50284	6.14933	5.07813	4.15166	3.43233	7.20586	6.13292	7.49887	7.16447	5.70904	5.95802
EXOC3L4	0.00139045	0.00495122	1	1	6.29901	3.80686	4.37041	6.29901	5.37816	1.29761	4.29355	3.96973	0	5.61271	3.1448	4.41812	2.4286	4.79617	2.66239	4.63418	4.65401	10.311	5.11659	7.64488	7.53525	6.19003	0.962055	4.60896	7.06623	0	2.5616	1.61123	5.68279	8.00692	3.41355	4.82406	2.8137	7.13807	6.044	8.32348	6.80719	7.03966	9.24018	10.581	3.38863	7.90461	8.51967	7.43929	4.69104
TRBV6-5	5.66997e-05	0.000357566	1	1	4.95359	3.80455	3.02587	4.95359	5.90689	1.1929	2.22619	4.3733	0	2.98419	2.24672	2.45576	1.42538	2.46077	0	6.21647	3.49366	8.35786	5.19613	3.55595	4.1394	2.15778	0.903972	2.17089	3.61903	2.75051	0.722744	1.12583	3.38096	4.11654	4.5185	6.18745	4.64817	4.57259	3.96609	5.08643	5.52573	5.92566	6.98041	5.88382	0	6.05463	5.12008	4.68495	5.65447
IGSF10	4.09175e-06	4.37933e-05	1	1	4.03924	3.80366	2.11185	4.03924	2.41544	3.64169	0.264356	2.76228	3.49705	3.43809	4.18266	0.162372	0.700221	4.38794	0.770251	5.22207	1.12636	4.07045	0.388457	0.391105	0.139859	0	0.224018	0.451142	0.0478574	2.63696	4.38514	3.29743	0.876962	4.62796	2.91182	4.96053	4.93607	6.35075	4.22679	4.93209	2.95857	5.90866	2.08823	4.84592	5.11814	2.45952	2.52234	4.82065	4.20883
UBASH3A	2.04235e-06	2.47758e-05	1	1	4.83098	3.77952	2.91278	4.83098	5.13819	2.44353	0.779246	4.05632	2.23517	2.53994	3.29203	2.82806	0.697083	2.02188	0	6.27418	3.42348	6.97365	3.13209	4.343	3.12842	2.83629	2.30896	2.8258	3.36729	0.360161	1.71685	0	3.46248	4.72981	3.73108	5.6243	5.37556	3.86449	4.84564	6.40759	5.38018	5.60976	6.7999	6.01372	0.699165	7.03454	5.62043	4.80481	5.25532
TMPRSS11B	0.0108569	0.0274487	1	1	5.26609	3.76047	3.35518	5.26609	0	3.8584	2.67053	2.86496	0	2.26488	6.73382	8.0148	0	0.710607	1.51166	6.16209	0.440368	7.89015	0	3.10121	7.20698	0	0.920076	6.6889	6.92485	0	4.63592	10.3035	4.66949	3.01656	0	7.58745	3.64625	4.15369	4.45329	9.59042	6.43003	5.49154	4.34137	0.459856	4.51544	1.35193	3.73125	5.92888	4.07541
TRAV13-1	2.18511e-05	0.000166123	1	1	4.36207	3.76032	2.45121	4.36207	4.48376	3.36193	0.642351	4.27317	1.93784	0.985182	3.83132	2.45576	0	3.04558	0	5.84209	2.97919	6.41928	2.61153	4.07046	0	0.159542	2.488	0.587093	0	2.33561	1.72195	0	2.5738	5.24574	4.13152	5.8858	4.44174	3.4028	4.20707	5.64583	5.88829	5.03261	7.09682	5.50943	0	5.08944	4.38317	5.24882	4.63898
LHX2	2.73394e-06	3.13748e-05	1	1	6.41955	3.75699	4.50998	6.41955	5.18762	5.60141	6.36743	6.1079	3.38738	2.97081	4.79717	3.21891	5.42009	4.57518	2.13965	2.73668	2.1101	6.81798	2.85256	4.88029	6.10058	4.19503	6.39586	4.55472	7.06416	2.26754	7.0697	2.44806	3.4265	3.71738	5.35864	4.85462	7.19578	5.73789	7.71217	8.652	5.23375	6.80081	4.59367	8.01368	4.92369	6.64083	7.28534	8.35681	6.02453
IGLV3-12	0.000133028	0.000722652	1	1	2.92737	3.75482	1.01863	2.92737	6.04661	0.194041	0	3.0807	0	0	0	1.87103	0	1.46125	0	0.0896196	2.17208	5.61195	0	4.44893	0	0	0	0.587093	0.812955	0	0	0	0.575117	0.118805	0.432869	4.26698	2.74157	2.72488	0	3.64599	4.17789	0	5.96826	6.96396	0	6.05463	0	3.74644	3.51358
TRBV5-1	3.23197e-05	0.000227277	1	1	4.70873	3.75218	2.801	4.70873	6.04195	0.319817	0	5.35079	3.24795	2.31453	2.48087	2.99496	0	1.86692	0	5.32732	3.57902	7.06795	4.44201	3.87187	3.32047	2.29839	3.06584	0.746567	2.87683	0	0.783034	1.7854	2.98098	3.99461	4.86887	6.39864	4.53102	2.93863	4.08882	5.14219	6.118	4.37274	7.42202	6.51024	0	6.45979	3.68512	5.34366	5.33901
GPAT2	0.00208352	0.00694705	1	1	5.27065	3.74941	3.36399	5.27065	3.55694	1.11464	6.4369	2.96438	4.12831	1.95485	3.05024	2.68172	2.72629	3.6472	5.8904	4.3739	1.64174	8.50335	2.34722	3.10006	1.58558	2.32067	3.07327	3.73393	3.57325	4.28728	0.974138	0.834083	2.91867	5.86113	3.54747	8.69508	1.73479	2.26241	1.34766	3.0609	9.64527	3.07429	7.70977	2.38794	3.28295	3.65388	3.54963	3.9926	8.13422
LAX1	1.80592e-05	0.000143513	1	1	4.74947	3.74881	2.84304	4.74947	6.17045	2.05613	1.98307	4.17673	1.19895	2.04871	4.67331	2.27364	0.997352	3.06242	0	6.20232	4.02179	5.52456	1.07129	4.63641	1.88202	1.51507	1.26245	3.34698	1.38568	1.4236	1.55279	1.56973	4.15801	3.73004	4.8385	6.98872	5.5653	3.61089	4.35112	5.98711	4.77566	5.7227	7.04732	5.4987	0.81665	7.22383	3.32744	6.2136	6.34961
ASCL4	0.000200041	0.00100728	1	1	2.08468	3.74714	0.178889	2.08468	0	0	0	0	0	0	0	0	0	0	0	0	0	2.55492	0	0	0	0	0	0	0	0	2.12827	0	0.146815	0	0	0	6.04237	5.65988	0	8.57805	0	4.40179	3.03083	6.47473	0.429058	4.26072	3.88265	2.48879	0.199238
OCA2	0.00044842	0.00197298	1	1	3.70063	3.74477	1.79575	3.70063	0	1.92689	1.0914	0	0	3.09517	1.48743	4.1567	0	0	0	0	3.90946	2.74793	3.75097	0	3.4441	0	0	4.88123	3.25472	0	4.06746	0.583385	0.538432	7.36389	2.18602	3.08104	7.03615	7.66176	0	8.17763	6.2254	8.33261	3.29607	7.33598	4.87285	3.82134	1.88506	6.11739	3.15081
ZBED3	2.89476e-11	2.33609e-09	1	1	5.35622	3.74416	3.45157	5.35622	3.86829	5.12654	4.34727	3.7133	4.32049	3.90886	3.08748	2.44154	2.44433	4.45497	2.99607	3.99743	3.1462	3.30604	3.32087	2.67949	1.42764	4.3289	2.84034	3.69873	1.68724	3.41986	4.43655	0.770307	4.05543	5.77716	3.59118	6.02312	6.95138	6.75082	2.9418	5.51817	5.59212	5.78479	5.17111	5.0779	5.80236	3.85417	5.09101	5.61251	4.22087
C7	0.00496667	0.0143366	1	1	3.91782	3.73475	2.01681	3.91782	4.24898	1.80785	1.69063	4.57864	2.98285	6.25451	1.73002	0.26821	1.24189	1.39101	0	3.70269	0	7.16864	3.93739	2.85549	4.40282	0	1.59838	0	0	0.805108	0.533562	1.54239	0	1.36672	0.345978	10.0172	6.39108	2.53542	0	0	6.96816	0.0988721	9.09682	2.71234	4.78049	6.12673	2.69283	1.12561	6.59961
RIMS2	1.87781e-05	0.000147748	1	1	4.67645	3.72965	2.77741	4.67645	5.52234	4.44456	3.88172	4.37839	0	4.44829	1.90928	0.0587375	1.92313	0	0.824123	4.95241	3.97674	3.45707	3.54455	3.69333	0.717592	0	0.985733	3.04885	5.91506	5.54013	0.249035	4.33904	3.36511	0.652723	3.16204	3.75492	2.62347	4.19296	5.89236	4.52894	5.61369	5.54096	5.01099	3.68015	3.68403	3.76547	2.96284	0	5.23418
RIC3	2.15626e-05	0.000164178	1	1	4.45943	3.72282	2.56304	4.45943	4.2312	5.34573	4.50529	1.89257	2.49399	3.76261	3.20235	3.85201	1.5987	1.37164	0	1.06597	0.762242	6.08755	4.0478	2.71479	3.02038	0	1.91787	1.2435	3.46324	0	2.25777	3.83969	0.76449	4.51696	1.24375	3.13161	6.15649	3.47905	1.04852	3.40064	5.65316	4.6984	7.0249	5.72125	4.6714	3.21118	4.53787	0.509649	4.49945
SEPTIN3	1.41401e-07	2.66736e-06	1	1	5.48604	3.72246	3.58978	5.48604	4.42721	5.60595	5.27008	3.47362	2.01125	1.57427	3.71402	2.14694	3.98545	4.3453	3.05872	3.63861	3.77592	5.17963	1.27854	2.63454	3.10942	1.76254	1.74708	3.3948	2.58823	5.43237	3.29724	4.8285	4.65912	5.3874	4.5973	4.40942	5.99748	6.75339	2.64198	5.53738	6.99324	5.35048	3.51619	5.69733	4.11221	7.7029	4.41639	3.64116	5.29791
TRAV4	1.43225e-05	0.000119086	1	1	4.06253	3.71976	2.16732	4.06253	4.19428	2.51414	0	3.73267	0.938522	0	0.662864	4.95786	2.01002	1.46125	0.817466	4.08731	2.4939	5.83433	1.61196	4.55584	1.55519	1.15837	0	0	3.13369	1.7509	0.722744	1.12583	3.15861	3.28658	2.75324	5.21445	5.64812	2.98785	5.594	4.29799	4.17789	3.96231	6.85378	5.0765	0	5.39754	4.28364	2.74664	4.57759
IGHV3-64	0.0123634	0.0304764	1	1	4.35513	3.71549	2.46158	4.35513	3.02453	0.194041	0.642351	4.59508	7.67296	0	3.9833	0	1.3909	4.78473	1.81672	6.04139	5.97581	6.84898	0.612814	1.79876	0	0	0	6.43538	0	0.751682	0	2.0923	2.15891	1.1176	4.52443	8.21532	4.06326	3.01405	0	3.78504	1.71911	9.38452	10.0181	4.59456	0	10.2679	1.47709	0	2.07246
SP5	0.000133252	0.00072361	1	1	3.61024	3.71494	1.7169	3.61024	2.25325	1.84563	0.391428	4.44939	3.28011	0	3.70001	1.32245	2.44818	0	2.98981	3.44306	2.47976	4.9803	1.0789	0.464141	0	1.63838	2.6856	0	2.39763	0	0.722744	0	0.317142	3.46843	0	4.84176	5.51954	6.15362	1.1292	6.4247	3.38283	4.54514	3.17601	2.21391	0	3.33039	4.87406	6.21819	3.30479
ELF3	1.15715e-08	3.37768e-07	1	1	11.7979	3.70875	9.90696	11.7979	9.38273	11.0366	9.48788	8.38312	6.26679	11.9891	10.8914	10.2998	7.8542	10.0519	8.7865	10.2481	9.54799	11.8959	8.54087	10.2306	11.0574	10.7956	6.95266	12.0895	10.8643	8.91196	11.3382	11.0311	10.3879	10.6737	8.49215	11.1223	12.3181	12.2268	10.5883	10.1403	12.9358	11.04	10.5476	11.9673	12.8251	11.611	12.1867	11.431	12.308
PCP4L1	0.000901132	0.00349229	1	1	6.71139	3.70812	4.82071	6.71139	3.30456	4.93363	6.47729	5.79248	0.97424	6.82607	6.32208	1.74875	3.47092	3.70758	1.10981	6.91916	2.93699	9.2235	6.33638	6.5695	6.58223	4.06102	0.211895	6.96091	6.06762	5.14398	9.31224	5.76795	5.3112	1.54521	2.5419	6.51471	8.39594	7.06803	5.14638	5.52014	3.08749	6.37345	5.82032	2.6388	4.68852	9.50356	7.55482	7.64215	9.26783
SCML2	3.50085e-07	5.62634e-06	1	1	4.92201	3.70411	3.03289	4.92201	4.2049	2.42996	4.13706	1.24139	3.36477	2.4361	1.3704	4.8231	1.08753	4.74212	2.11613	2.26227	3.12576	4.31468	1.50387	2.91653	2.76344	0.812186	2.85259	3.31971	1.60407	2.03898	6.24543	4.39165	3.25956	6.39217	2.13161	3.83839	5.49131	5.3688	2.22388	6.44493	2.66951	5.21381	5.61029	6.82954	3.99608	5.08397	5.22068	2.91007	3.81694
XKR4	0.00019848	0.00100176	1	1	2.04114	3.70095	0.153239	2.04114	0	0	0.607588	0	0	0	0	0	0	0	0	0	0	1.88262	0	0	0	0	0	0	0	0	0	0	0	1.64726	0	2.19563	5.8812	7.78067	0	5.01695	0	6.7561	4.2826	5.09621	0	0	1.54408	6.74864	0.0372979
CCDC180	6.71284e-08	1.42882e-06	1	1	3.7212	3.69624	1.83514	3.7212	2.72894	3.6996	2.9703	2.40312	3.36038	0.245616	0	0	0.0645804	3.58181	0	2.17195	1.12382	4.968	2.7566	2.01181	0	3.00715	0.562758	0.875209	0	2.45756	1.91379	0.993427	1.37741	3.82891	2.44604	3.89704	4.77685	4.24609	2.70093	4.73013	2.60586	4.10423	4.99039	2.66171	2.04832	2.70925	4.4221	3.73419	4.16176
STOX1	1.59329e-05	0.00013011	1	1	4.22537	3.69413	2.34013	4.22537	2.77997	4.51973	6.67221	4.2639	0.421616	0.812035	1.93336	1.29137	2.14906	6.88566	1.83276	3.21216	0.147272	2.90066	2.94896	1.17598	0.407291	0	1.12419	2.55671	2.96144	2.37218	0.266765	0.491486	0.836724	5.15071	3.06938	3.7015	5.44385	0.800365	1.77223	2.00116	4.08664	3.27612	6.01345	6.86163	1.87574	2.40373	5.42598	3.2758	3.87525
TRAV17	1.31962e-05	0.000111315	1	1	4.14508	3.69273	2.26039	4.14508	4.39852	2.96945	0.642351	4.29171	2.32285	0.985182	5.19733	2.23094	0	1.17354	0.592481	5.70656	3.00241	5.92144	1.48597	3.10703	2.00433	2.76584	2.7388	0.416877	0	0	0	0	3.52861	1.97586	3.57245	5.72618	5.59718	2.31993	5.35779	5.46162	4.81372	4.45578	6.01114	5.60044	0	5.5737	4.38569	3.31498	4.66641
SLAMF6	6.0217e-06	5.93501e-05	1	1	5.75764	3.69191	3.87327	5.75764	6.4917	3.27845	2.15057	5.04339	3.61707	3.45133	4.15286	3.46039	2.22164	3.08021	1.56339	7.09633	4.49194	8.12943	3.82286	5.53294	4.16614	3.14098	2.70507	3.45856	3.76676	2.6365	1.55675	1.49356	4.68616	4.51148	4.87185	7.42675	6.25879	4.26296	5.5664	6.22507	6.05845	6.0897	8.28253	6.29244	1.62738	8.04336	5.98436	5.67775	6.43864
DOC2B	7.34796e-07	1.05307e-05	1	1	8.13767	3.69077	6.25375	8.13767	6.97331	5.46268	7.11687	6.70523	3.81747	8.29185	7.6326	8.05308	3.55419	7.37193	7.18571	8.34344	4.89981	8.15345	4.98877	5.24091	7.32871	3.21967	3.49094	5.72606	6.56207	5.43315	7.26604	7.0534	7.87326	7.43082	3.67569	6.32939	10.0439	9.0649	7.92585	9.50322	7.92035	9.83927	9.50373	8.23304	7.43937	8.75464	8.1016	9.27668	8.40331
NLGN4Y	0.000884364	0.00344411	1	1	5.25257	3.68698	3.37013	5.25257	0	0	5.05084	0	6.07175	4.57075	0	5.18171	2.4844	4.23363	5.52637	7.11086	7.31679	4.25944	0.868664	2.6915	3.0537	6.38522	3.46987	4.24332	0	3.06369	2.30205	3.12351	3.6932	6.29216	0	7.41926	5.46597	6.72364	0	6.57181	0	3.74078	7.19396	5.99941	8.04155	3.92187	0	5.79672	6.32667
SEPTIN1	1.71618e-07	3.12618e-06	1	1	7.59339	3.68224	5.7128	7.59339	7.1698	4.65882	4.24588	6.72636	5.71739	5.42827	5.44634	5.65736	4.50983	5.41214	3.61557	8.30875	5.62365	11.1644	5.58349	7.3681	5.86424	5.29687	4.58889	5.25782	5.27391	4.97935	3.65686	3.82083	6.08557	6.64694	6.13829	8.39717	7.76271	5.90223	6.97259	8.32414	8.67372	7.90504	9.41202	8.22533	4.16651	9.33408	8.41973	6.98178	7.65158
GPHA2	1.19236e-06	1.58483e-05	1	1	2.81427	3.68185	0.933835	2.81427	0	0.0504675	1.93592	0	0	0	0	3.81275	0	2.08951	0	0	0.0990432	4.86153	0.583998	0	0	0	0	2.92922	0.812955	2.19465	0	0.910268	4.04507	0.542149	0.346012	5.36575	3.00497	4.46	3.02676	3.63631	1.6125	2.37268	0	1.20921	0	2.82342	2.78488	0.632199	3.86112
TRBC1	3.38376e-06	3.75473e-05	1	1	9.39495	3.67735	7.51629	9.39495	9.55311	8.25929	5.66724	9.24017	7.17242	6.85734	8.10911	6.81098	5.56437	6.4818	4.38342	10.4475	7.95992	12.345	7.45117	9.15713	7.30888	7.15105	7.03691	7.1687	7.55911	7.22994	4.89136	4.84415	7.20199	8.25646	8.83119	10.5466	9.77082	8.14998	8.84065	10.2008	10.3482	9.64522	11.0438	9.96287	5.78709	10.862	10.3197	9.25027	9.82265
CCR7	2.35148e-06	2.77887e-05	1	1	6.80258	3.67631	4.92432	6.80258	7.35801	3.14673	3.62734	6.73987	4.66503	3.44542	5.12758	4.08384	2.82878	4.94203	2.54037	7.56454	5.89981	9.16077	3.20389	6.723	4.73051	4.16197	4.62165	6.62834	4.25748	4.63148	3.12216	2.38497	6.19997	5.24485	5.91636	9.07315	7.7838	5.57584	6.20089	8.04357	8.23091	6.70822	8.92706	7.53012	3.43442	7.82411	6.06589	6.64841	7.66371
CIITA	5.45149e-06	5.49923e-05	1	1	7.33721	3.67543	5.4593	7.33721	8.19757	4.52008	4.01947	6.11843	6.35006	4.74785	6.55082	5.23514	1.34019	4.00557	1.72317	8.39312	4.35714	9.79586	6.36018	8.61699	8.42281	5.34846	5.31264	4.66971	6.37339	5.00673	2.4429	3.21137	4.87137	6.17217	5.23799	8.46662	8.3054	7.34363	7.64774	8.42718	6.52522	8.38435	9.0727	8.80487	4.53676	6.87441	7.00885	6.92239	7.30777
BTLA	2.25203e-06	2.68195e-05	1	1	4.09206	3.67524	2.21422	4.09206	4.16738	1.15231	0	3.4733	2.84378	0.704016	2.90629	1.82936	0.0822608	2.02309	0.37949	4.164	1.75726	7.37848	1.72211	4.19619	1.37149	1.56173	2.45835	2.39337	1.26439	0.982295	1.81424	2.57084	1.52991	1.33795	3.72018	6.09229	4.7197	1.53823	4.03394	5.15096	4.50195	3.96697	6.70006	5.12034	1.83559	5.10828	3.8539	3.76126	4.41455
TENT5C	1.15784e-07	2.28376e-06	1	1	6.84392	3.6715	4.96755	6.84392	7.97809	3.84707	3.8748	6.04537	5.58314	4.82608	6.44572	5.21058	3.20444	5.25277	2.4186	6.98688	5.87916	7.8528	3.24001	6.44425	3.83663	2.98034	4.28429	5.23291	4.62505	3.80197	2.83712	3.85638	6.18596	4.84672	6.54676	8.79733	6.81224	5.70079	5.33884	8.34666	6.19486	7.46681	7.7628	7.13115	5.15961	8.79252	5.80537	8.40224	7.57761
CD79B	1.80434e-05	0.000143463	1	1	7.17346	3.67079	5.29737	7.17346	6.93623	5.13765	4.7701	6.73977	5.77887	3.51505	5.90425	5.85231	3.936	4.80646	3.19711	7.3741	5.2887	12.4629	4.08846	6.44946	5.32074	4.13212	3.92903	5.21202	3.51706	4.6152	2.12064	4.11214	6.20775	5.76041	5.86458	9.19488	7.93232	5.21303	5.28766	8.28664	8.26847	6.38039	8.72694	7.27594	3.95863	8.63237	6.04322	6.42144	7.73501
ICA1	1.51874e-08	4.29201e-07	1	1	6.99416	3.66925	5.11867	6.99416	5.9668	8.09824	4.88405	5.71075	5.05591	6.39688	4.95375	5.06315	3.2904	4.2795	4.52293	4.85951	3.75175	8.74104	5.56893	4.71333	5.40953	4.24762	3.80146	4.98097	4.09251	4.70178	4.11628	4.57559	3.97351	7.44192	5.00607	8.78366	6.14006	7.68074	3.27334	7.1373	6.59251	6.67527	6.2535	5.73611	8.05313	4.72614	5.86116	4.52756	5.67212
GRIN2A	0.000880057	0.00343177	1	1	2.65146	3.66121	0.779142	2.65146	4.13257	1.03101	0	0	0.147207	0	3.67861	0	4.6683	0	0.936935	1.4309	0	0	0	0	0	0	0	0	0	0	0	0.15523	2.79891	2.05715	0	1.12067	7.8886	7.20419	0	3.57317	0	7.83732	4.63834	2.85686	2.43571	2.85221	0	6.56067	0
IQCG	4.92974e-09	1.71022e-07	1	1	9.32044	3.66062	7.44835	9.32044	7.58687	11.0222	7.84374	5.93929	7.06824	6.65624	6.97339	6.20417	7.16527	5.86985	8.05457	7.48084	5.93933	8.41666	7.45436	6.31297	6.03184	6.65505	6.66584	10.1562	7.02803	7.35925	6.12953	9.94031	8.18247	9.97955	6.98956	8.53297	7.80722	9.78593	10.386	10.9138	8.64349	10.4579	9.93824	8.72154	9.84281	9.24944	9.76491	9.69143	8.63117
[truncated: 18,978 more rows]
[truncated: 37 more columns]

## Sheet: Sup Table 7
Row	new order	Gene cluster	FC	ABCA13	FCGBP	MYO3A	IQCG	PRSS12	CDK3	HOXD10	SCML2	AMH	FAM3B	AP3B2	CFAP44	IKZF2	DCST2	SLFN13	SOX21	DOC2B	SIM2	GLS2	FAAH2	ILDR1	BRME1	SYCP2	SMC1B	ZNF541	SHCBP1L	PCP4L1	SYCE2	TAF7L	TCP11	TRPV6	KRT15	RNF32	NUP62CL	YBX2	SHOC1	ZIC2	CEL	RIMS2	ELF3	KCNG3	CELSR3	TEX15	KRT19	KRT8	PCLO
[truncated: 855 more rows]
[truncated: 809 more columns]

## Sheet: Sup Table 8
TruSeq samples	Sample Heatmap order	Sample cluster	HPV prediction	CDKN2A	MKRN2OS	C4orf19	POU3F1	FABP5	AKR1B10	SLC6A11	B4GALNT3	LGALS7	S100A7	CEL	KCNG3	SHOC1	RIMS2	ELF3	MDFI	FAM83E	ST6GALNAC1	AKR1C2	AK4	MET	RAB38	SOX15	SLITRK6	MUC20	SLC44A5	MUC4	ADGRF1	FAM83A	ATP13A4	CERS3	CA12	GSDMC	BNC1	CLCA2	DAPL1	GJB6	GJB2	DMKN	IVL	SBSN	SPRR1B	AHNAK2	KRT6C	KRT6A	KRT6B
[truncated: 23 more rows]
[truncated: 553 more columns]

[truncated: 12 more sheets: Sup Table 9, Sup Table 10, Sup Table 11, Sup Table 12, Sup Table 13, Sup Table 14, Sup Table 15, Sup Table 16, Sup Table 17, Sup Table 18, Sup Table 19, Sup Table 20]
